# Supplementary material for: Proteomics signatures associated with hip arthropathy in ankylosing spondylitis
Source: Front Med (Lausanne). 2025 May 14;12:1556118. doi: 10.3389/fmed.2025.1556118 (PMC12116585; doi:10.3389/fmed.2025.1556118)
Supplement: Supplementary file 2 [file Data_Sheet_1.csv]

	Non.AS1	Non.AS2	Non.AS3	Non.AS4	Non.AS5	Non.AS6	Non.AS7	Non.AS8	Non.AS9	Non.AS10	Non.AS11	Non.AS12	Non.AS13	Non.AS14	AS01	AS02	AS03	AS04	AS05	AS06	AS07	AS08	AS09	AS10	AS11	AS12	AS13	AS14	AS15	AS16	AS17	AS18	AS19	AS20	AS21	AS22	AS23	AS24	AS25	AS26	AS27	AS28	AS29	AS30
Q02809	181737.536	90697.51563	333413.3711	58869.07813	107321.7734	59038.36328	269435.7399	58008.32031	56462.59766	84907.40625	244131.1875	79094.55469	151084.7734	231434.4414	5473611.25	192867.1734	213640.2586	5846323.813	24885069.5	352188.9688	190748.3398	9959193.125	262530.4063	352395.793	11714606.38	41579583.63	345879.4063	218466.4219	177181.7031	202258.5328	383720.8992	130762.3398	345020.0594	143542.1406	4289938.875	243553.6309	8334535.5	190457.8438	336273.4688	1737138.891	46814.74609	79425.125	291638.207	190562.4688
P02774	27314552.26	46012988.86	39138451.25	41821021.63	24381814.39	38434867.14	48180024.03	52750816.75	29876987.09	40173801.88	34620081.66	26494717.88	51462479.21	29568326.76	1168720923	30337219.13	67883974.31	606296280.2	1495347298	46458276.83	52017799.7	1125444755	34123183.91	62726477.54	784941125.1	2088063068	72880579.84	37375143.02	40207140.25	45623964.16	53298972.54	26386257.12	53014031.75	26482662.46	716586881.6	30031570.74	1038407909	21079307.13	22101563.46	102637723.8	46728317.75	48533285.99	38559189.82	31014645.07
P06310	104937.7734	344915.8125	95667.39844	151701.25	201310.1094	126167.1641	189208.5156	160525.0344	66354.95313	90154.76563	99772.34375	346069.375	277115.2227	182796.4688	4650124.5	149823.0469	666578.75	645501.5	13095529.88	171907.482	100242.25	5491805.5	127874.9219	411736.0938	4247452	4665549.5	682890.1875	191096.125	215394.2969	396632.0938	517067.9063	141936.7813	434976.7188	230050.375	7469891.75	160597.4375	10787327.75	42992.39844	153772.1875	308102.75	411298.7188	239486.4844	244254.4219	232096.0156
P30536	273485.0625	1172132.477	2876863.313	255815.7969	1402481.094	856074.25	454262.25	4654626.75	385018.0625	2877487.813	3226586.563	964507.5781	343603.5313	3030959	853401.4375	492321.0938	1045969.453	3543933.225	12619074.35	443969.2813	2252184.594	4881630.075	111859.6719	383279.1344	4595494.9	5751324	427648.3125	608319.625	947326.1836	542329.3125	343519.1016	252864.2813	650019.5938	422112.0313	2588469.5	116048.9609	8935439.375	214861.411	242607.1414	6533016.5	1524366.875	1269405.5	339245.8125	234042.6406
P54296	7917589.184	27902600.82	8997557.09	6878599.133	6123801.695	7326028.684	10461351.49	7471375.5	7572351.02	7012050.516	9006398.309	5832801.039	6534556.137	7110926.477	37763574.38	5939898.324	7665304.633	21914762.78	16347951.69	5118545.137	7736809.633	718487284.6	5713881.691	5544952.441	50443393.75	41020663.31	833715.2891	8725352.176	6619147.996	7454148.938	6893925.488	5621902.82	7710853.715	6808999.648	17027113.22	7315498.105	13333922.44	4576781.105	9854488.617	7460156.117	7740428.688	8680173.148	8830192.191	8359402.961
P01042	12833524.56	16197727.19	15532148.05	14678593.44	13766214.36	17743987.23	17209016.19	18352527.52	13120767.09	14954284.62	13760351.41	12647014.52	25376197.3	10118202.05	340852038.9	11625602.77	16856759.62	283852810.1	581646620	14930482.52	17485098.88	276435062.6	12932105.9	17054642.77	286056303.8	719668160	24293263	13859689.04	14208877.69	18225254.89	17604552.46	9599508.813	20564230.93	8310596.063	215269431.1	9570429.039	338506356.6	6028742.031	7624539.641	28541933.5	17698367.14	13326961.09	13984191.84	10815550.73
Q9NTJ5	188596.8422	302315.4063	243827.5	217939.5094	41066.00781	84748.85938	271802.4844	656798.5586	250491.1094	166989.3125	773144.9102	83171.32031	66000.14844	954036.5234	2738687.063	67232.01563	218496.6406	5804416.781	12125490	360886.9453	1078271.094	9989998.75	238783.375	578192.0781	6791358.875	15572691.5	174781.2266	393543.0078	361035.9766	402334.0078	315911.9219	289878.7344	101411.3789	165190.0234	7390435.094	65970.70313	12248586	83079.49219	576279.6266	858335.2578	720556.2188	528328.3047	159542.6328	215372.3047
P16403	193572.0156	1225466.313	934537.2188	347245.1875	326430.6563	779731.9063	1670020.781	4056072.25	391721.3047	783651	6385684.75	521946.2188	409612.5	5529917.219	10917811.75	467967.375	994438.6406	30318698	23961654.75	916203	6151755.078	29991170.75	198915.4375	1385341.125	55731622	6005005	1018586.703	326583.6875	409192.3438	883875.2188	1360007.313	2432583.859	1164961.781	656007.4063	17322933	349910.8438	23387640.75	1615524.328	194982.2813	3200012.484	1414299	2642195.313	984081.9375	772744.25
Q15942	486625.0156	452231.7344	726067.1719	83475.6875	152360.4453	397282.2813	1368928.547	1180071.328	586810.9063	244402.7344	1382192.625	603251.0469	53471.33984	1668527.953	15635052.03	55238.15625	228573.8359	10884632.06	15345878.5	390784.2891	841437.125	4497585.75	144084.6484	597930.3828	21078836.13	19988231.38	184691.7734	129074.9727	271789.6484	643501.1563	412084.5781	584952.8281	694080.3828	253633.2031	9893991.438	35536.38672	11263222.75	276550.7813	32710.4707	2615647.508	664415.8594	296835.6094	457176.3438	220059.9688
P10412	193572.0156	1225466.313	934537.2188	347245.1875	326430.6563	779731.9063	1670020.781	4056072.25	391721.3047	783651	6385684.75	521946.2188	409612.5	5529917.219	10917811.75	467967.375	994438.6406	30318698	23961654.75	916203	6151755.078	29991170.75	198915.4375	1385341.125	55731622	6005005	1018586.703	326583.6875	409192.3438	883875.2188	1360007.313	2432583.859	1164961.781	656007.4063	17322933	349910.8438	23387640.75	1615524.328	194982.2813	3200012.484	1414299	2642195.313	984081.9375	772744.25
P62701	3594898.25	3817532.031	2930212.93	1557270.551	668388.6445	2221496.281	2836767.273	9239955.648	3252018.313	3299561.578	8503275.375	2643114.688	1363239.332	7689712.633	19204077	1174594.453	1624050.398	31359271.5	91368747.13	2273630.008	3332295.484	71389383	788374.1719	3417892.914	7967724.25	50345957.25	641115.3906	1001711.426	2226631.852	885677.5391	662032.8867	1205146.078	614451.2031	1070510.336	32456057.5	695562.9004	22525204.5	1161606.543	841984.1641	11632881.42	3149382.734	2932151.148	886427.9102	585937.0352
Q07954	2946922.348	1302303.762	2339148.773	743980.6777	312956.0234	591428.0625	6205122.641	16104090.21	4966791.797	2557966.023	6730467.031	2260020.719	864032.8125	4112245.41	106566864.3	2778603.883	7566151.828	182679544.2	292591944.9	4015106.012	4222028.016	94727635.69	665738.8301	8637782.617	65996543.56	275017288.1	1931624.18	2303803.508	3459228.016	3942582.672	2320384.035	2908461.836	3423791.855	1174891.57	120032114	746502.1875	124783822.6	3009762.914	1096944.813	30908995.39	3854953.141	2695493.906	1383962.457	745866.8945
P13804	1706641.848	4459009.637	4507932.57	646860.2422	49336.16016	467034.6719	1797402.496	4005938.082	1807967.711	4699318.992	5982978.047	1874550.578	601061.5586	4377273.797	28931852.88	373402.0703	1456919.398	23385452.63	53897541.75	1615263.453	2209991.117	142623301.8	686770.3359	3839870.578	28997529.13	29093596.38	836684.3516	815102.0625	2780930.031	1257316.504	797833.6641	1358546.578	1282262.5	877618.5	60600656.06	545696.7266	14620977.88	1106756.617	246563.4922	6107248.906	2877918.945	2816359.492	824231.4141	764525.4922
P04180	169473.25	126233.0469	120358.9234	104018.5391	108588.8203	108134.6563	76689.35547	103917.2266	68207.85156	76035.83594	175267.3312	100177.0539	142510.3438	182627.9836	1843108.5	61313.84375	68292.42969	1370706	1525602.25	48351.58203	73068.52344	1378176.125	84639.85938	62282.80469	2235285.425	4068893.75	83033.64844	72561.32813	66640.60156	115990.0758	96508.58594	61888.36328	92832.9375	98723.5625	1111889.125	91360.79844	1678375.875	100291.4219	68130.6875	103752.2656	140845.2781	75105.94531	121143.2266	174006.3984
Q15005	260961.75	130110.5234	114385.5078	53108.10547	143015.6563	250054.0391	303887.1133	2920366.68	410966.9219	410338.0938	1870132.297	496105.1016	180330.2125	780098.5938	13349741.13	95931.88281	361914.4219	14879550.22	147517136	656776.5	2717265.422	11358802.75	279077.3203	679432.1563	5853738.938	52370174.25	974299.1484	653961.6406	842546.5391	547666.7734	162786.2969	271427.3516	235215.625	137948.6523	14376378.75	75171.75781	14781851.25	861550.8281	584433.9735	3866103.125	1371647.539	683727.0625	117704.6289	267258.7578
P78371	5070863.172	5764059.898	9915751.469	2550768.182	3152927.506	10363120.52	3646619.254	9353878.375	6534274.234	5866675.496	7387021.805	4368953.68	4252105.379	7694950.695	68515938.56	4857365.414	3001827.578	76083839.69	165245532.5	4825610.289	7410753.617	92993308.25	3063478.824	6105976.324	50154415.13	166806674.8	7567421.664	4316327.328	4259039.398	5210148.605	3857196.477	3717674.297	4807084.406	2616336.504	85090056.13	3412405.406	46983079.5	1478796.707	3843593.602	16469040	6324709.82	4252212.18	1671392.553	2054490.125
P0DOX3	1460377.094	1153764.625	985440.0625	878817.4688	753744.9766	994826.4063	1186489.078	1269850.977	700252.25	926835.5625	1509213.598	2050141.086	1695203.641	570705.9531	20553305.63	794059.6406	1483640.016	18111567.86	49949120	2352494.008	2226687.891	33772909.25	698293.5156	2118790.629	17225124.5	52656490.25	2184774.102	2019544.813	1177001.141	1025278.547	2368205.641	1042084.91	1900810.938	1553818.75	40219875.75	1477438.805	66288638.13	659137.6563	554332.4609	1080862.617	978836.3203	798279.1563	698051.3281	1477236.719
P08514	11567651.38	1672159.156	6090906.602	1533883.422	31519364.36	15048237.19	777968.5313	2546681.27	5702080.074	542095.7773	5267519.242	1487767.094	659397.6172	6098131.664	18779530.25	2338620.746	791783.2813	30179451.91	43198996	1546291.656	6114801.063	42668209	2688266.297	611551.9531	76192353.44	165830877.3	1668394.242	5704253.75	2311718.285	11991168.34	2551962.723	3392975.625	430603.8359	3903070.773	56089792.69	3039811.855	66213350.25	3043159.059	3176377.434	665315.0547	3408417.258	5114685.012	4116909.563	2025495.328
P02724	805690.625	538780.25	751314.9531	527207.0625	284497.1875	1071780.129	1274012.313	237814.4219	549938.5625	838928.6875	419080.6915	437630.0313	189927.1563	1307086.667	8309938	135823.625	373364.625	1207523.375	16608751.25	209787.2813	353260.4266	7449462.013	848408.7344	343047.3352	3519761.156	19753241.5	583133.0625	869494.5625	730815.2969	168758.5	79898.47656	113717.2844	1074686.5	236095.1649	2627985.613	134356.6719	2771609.575	192017.4594	2253992.281	223813.1719	313035.7406	355565.6875	1399784.223	2629992.914
P46777	418158.7852	574099.6875	694847.9375	89393.59375	185981.5625	173848.625	604522.9922	2569859.609	373975.7266	1017909.008	3418461.844	563438.7656	119718.7266	3360001.156	5984017.75	219135.8313	190741.6773	8472054.375	64876980.75	181754.8125	1573895.125	10214888.63	100932.3828	287179.8984	8375845.137	41873158	664717.125	421394.9688	643080.7422	277408.7422	948592.7031	136920.9531	88669.15546	117341.3594	58079451.63	113269.7031	6742714.125	220610.1953	114923.0742	3400168.734	1849870.75	1111265.352	222091.5859	101841.9453
P0DP25	4500192.563	6142920.313	9332633.445	3936606.906	2370666.617	4808124	21391169.27	12712384.18	8297769.133	8234046.602	15244617.16	6921139.602	2698351.809	14773008.42	156077076.2	4334540.266	9010568.875	168953684.4	292914052.9	9032930.266	21476036.89	261557361.9	3908063.344	15255959	167505651.4	316992455.9	9155794.625	6958203.258	10381351.41	6126449.016	6121207.938	9034323.391	10431479.17	5764856.215	301065622.4	6873931.75	175337976.4	12724777.28	4795960.266	23601741.63	10084670.72	8346900.652	6133696.117	4694816.992
P35579	9035265.258	11795230.85	24096232.08	8097897.133	11921917.34	12065098.51	14302292.94	29335491.29	7933532.637	9863461	29735265.98	13010879.85	17186600.05	25265730.75	162662890.6	8838962.52	21189723.14	117954783.5	335952267.9	12514352.67	23946712.26	181987230.7	8038425.68	23191716.94	66031046.25	248313050.8	15026034.59	11889337	10176801.64	8140278.406	12992192.34	8024254.262	13504915.65	9867179.477	162361018.7	8351681.758	86198263.81	7277407.746	6895914.215	51009566.9	14087843.66	11029356.81	9150957.277	7134988.23
Q96IU4	993228.1836	2138114.613	3224137.766	1318310.18	741611.3281	1161540.664	2509829.645	3504730.32	1907555.625	3531180.117	3504813.828	2101259.281	1059201.602	3801791.156	30457823.25	794673.2852	1585305.828	19063355.13	32732208	2355604.875	3572773.227	51429872	1093073.531	3412308.422	44040205	19629718.88	2301996.961	1862258.453	3461988.039	943245.0313	1126585.039	1464154.578	2629643.43	942063.8203	64219485.38	1291534.836	28316987.25	1382551.344	1205442.656	4989987.5	2088381.879	1902901.379	1724858.445	1524920.836
P35609	5069966.234	165954593.2	16960360.98	9791469.219	7886059.188	10685230.34	27611476.41	19760688.4	12644681.7	16113796.76	21038856.83	15042810.33	7520441.043	23115612.64	158094027.6	7673001.695	10214577.56	166135509.5	288142525.8	9180821.32	41194516.69	4367885039	7454635.758	16380064.34	141768331.6	303740552.6	10812027.49	11068945.02	10136811.01	11264486.94	12282949.89	13580709.23	7191479.004	8537448.922	234522295.3	8429257.848	169400435.3	10449699.99	7120486.563	33727890.39	22445687.64	33498720.9	10643291.21	9334291.504
Q9NR56	125852.6328	75543.375	99835.46094	181101.5313	85698.4578	62251.88672	186053.2625	196062.1719	71350.60938	107863.4063	88980.03125	87716.57031	109254.7422	118761.5078	4382665.5	147262.5	224587.9531	1848250.625	4332690.5	46638.95703	291956.1937	2480308.25	170021.6914	132100.5781	4246445.25	5465108.25	48587.02344	37568.62109	154011.0234	98455.26953	128606.0937	111031.4844	58068.43359	229163.5578	1251429.375	162500.625	1871282.875	69172.85156	91081.0625	529523.25	115383.4688	50291.69922	63588.36328	136975.6797
Q9UFN0	218388.5469	69193.5625	117248.9297	96099.66406	90716.32031	61324.15625	491923.4922	670578.4531	314125.4297	629323.9766	583619.4063	327187.6758	92180.50391	655211.1563	10460041.94	84467.82031	167522.0977	7216033.438	17567960.88	199842.3594	1498086.984	30024394.13	80614.15625	1031832.457	9627735	16515687.19	98218	129793.25	295533.875	324439.8164	158563.2813	304140.9492	113057.1406	730245.9297	17198834.06	207497.1094	9037343	398500.2656	489049.3328	1256362.625	404833.4609	782984.2422	191745.1719	227363.2578
P83731	314279.9063	421403.7188	489758.6719	233747.375	317007.1602	383201.0273	468045.1172	1478454.141	325190.4063	548349.1563	1714919.875	392286.875	323384.6484	1636084.25	3000218.75	173051.2813	383965.3438	2057878.5	20177226.5	206256.6875	637264.8125	3265862.513	150645.75	391844.1602	2840553.125	6796886.75	270321.1016	242620.4023	357678.0156	304000.3594	218590.6875	217924.7344	229750.6875	173152.7031	6603893.688	228966.1367	1387453.125	335652.832	282015.5938	2597584.594	482912.0625	459882.25	275026.5508	282556.7578
Q9UKX2	298989.5859	5293748.539	604224.3438	673603.6875	969839.7207	936740.4258	3803331.063	398057.082	568633.1016	904097.9375	2402045.273	1391224.078	452852.0547	535852.9063	7542203.438	411180.1328	190599.3672	10307265.69	31768012.94	255232.5117	2385029.762	497679617.4	563388.3633	569667.2949	14526302.06	30767962.94	1661691.449	789995.2109	581306.1055	587875.207	1323903.641	1236978.521	711538.2656	935329.2734	12718901.59	924500.0625	37382585.75	713459.7734	513262.3828	1722594.066	1191678.594	1863086.957	1787133.305	1591100.129
Q9Y6C2	531650.5039	1482482.266	895755.2813	466954.0117	1161717.344	1378396.016	3839186	3156644.984	657329.0078	1555028.938	5091392.313	1818785.309	488913.8047	4179941.422	7971902.938	669638.668	1684533.105	14092043.31	29416988.19	577790.3086	2086672.195	14112563.81	283211.9688	1573701.742	17962280.88	29730311.88	1456377.605	1413486.203	1072562.332	401079.8477	330611.7031	585051.7773	822430.3672	346899.5977	40634898.38	407924.6563	33797725.38	1488423.922	2343078.539	2882808.398	2115822.703	1677355.621	1915577.305	461922.2734
O43242	176479.9375	322177.0234	395985.3984	161728.3789	73281.26563	242767.4375	305397.1641	437738.4688	270675.8906	430801.7891	455347.0781	70590.40625	178983.5781	371532.5469	2269241.563	110762.8359	266320.6875	3096769.438	7142928.75	45623.54688	326463.0313	4747976.125	78241.01563	491857.1797	608588.125	5771109.75	134073.9305	344206.4297	335534.9688	204346.4141	110254.9297	115761.0117	144237.5313	114555.8594	2756340.188	148245.0469	877977.4375	63396.28906	50300.96484	896668.2031	373733.8516	263483.3516	142476.7203	137342.0297
P10515	430364.9844	1637114.594	965321.0156	517459.2734	266739.0008	101623.5703	863660.2969	947968.125	658622.6484	3495521.047	1352453.305	1062254.906	157068.625	872463.2969	2245967.25	277707.875	229215.2578	4455830.75	6520051.75	389849.3906	1352841.777	60632785.38	44847.44141	750082.043	3518043	2604283.25	466285.9766	204529.8125	274646.3906	406907.4609	257858.8047	327151.9766	118514.7188	150566.3477	7032938.25	55998.04688	4895270.406	377426.9297	50917.54297	2074735.887	553841.3906	718868.9688	140843.8633	542733.8594
Q86TC9	265187.75	701592.875	515565.2188	252399.3438	1002461.813	686722.8125	375111.0938	1585178.641	165769.8906	1115866.875	1605152.25	283971.1859	275473.0844	1833345.125	4259612.688	139741.0156	148512.5938	1922988.944	6157619.375	103182.6328	5370309.5	2592717.75	162737.3438	129162.7031	2032916.625	2496379.75	255953.3812	203808.1707	333301.0968	256896.5399	145553.4844	1497081.375	271621.0547	2225068.75	69242416	184282.6094	2217133	1914591	92054.71875	611776.7969	124449.8438	272367.2539	297810.4664	60556.16406
O96019	112849.1406	161992.8125	87049.13281	191871.7313	269113.8141	144777.3797	186366.8281	230609.75	144657.5	240593.125	392100.0313	110849.2344	217857.6891	394564.9375	5039871.15	238476.1359	172085.7242	2711738	6369727	127939.8594	474090.7813	13363218.69	305989.3477	271043	3417477	5424698.625	167208.3727	87937.21094	225895.6281	107998.4844	108189.25	188423.4219	216748.0719	119801.9844	7156703.688	84500.64844	3565291.75	289999.2188	593185.6562	369484.2188	308115.625	312311.7539	180064.7734	242196.8422
O75891	2280878.191	1325873.477	1633592.281	913390.4883	917889.6367	1164362.273	1140521.375	1766861.367	991219.0625	1428130.406	1374869.539	1323017.469	1136528.992	1359171.422	20141022.38	808845.7188	780174.807	16981956.5	14933241.5	1356518.195	3010144.805	30929680.25	831759.4609	1498765.977	31126451.38	23740247.5	1105561.625	1627031.111	1475423.938	1788664.75	1772375.797	1478883.145	1214910.172	1437445.289	34135642.19	1489311.039	17327929.19	907363.6797	2226398.055	2103723.309	1526634.746	1470418.961	1090914.586	1343040.496
P55884	88038.70937	94365.61719	155283.7656	110049.8516	68031.92969	60040.96094	158448.2766	454073.25	139420.5156	172634.1109	509514.2813	58965.63281	140546.3781	459436.4063	2063570.063	108958.8016	122903.0508	1791975.75	9104030.25	686470.4703	387422.3047	2045741.125	33920.56641	301713.8672	1935413	4745668.625	44582.05469	94285.26954	44866.48438	64072.73047	61356.16797	139877.2266	108281.0875	114114.843	2183778.6	65058.22266	927154	142717.3094	63550.13281	1033884.563	89753.89063	114326.25	150289.5227	106463.1641
A0A0C4DH35	362670.125	583842.75	662976.9375	420172.375	443370.8125	379695.7813	387079.7813	548267.5	280974.3125	393780.875	594703.125	1498523.5	691479.3125	277521.5625	7855037.5	304512.75	991708.75	10368837	23810288	479985.9063	480251.7813	20079536	412217.9688	949490.6875	15836397	17866666	1575666.125	627210.75	762060.1875	749669.4375	1531859.25	391506.375	719404.375	615928.3125	21746712	315288.625	29421330	245754.0469	186667.6719	878065.5	838588.125	368289	495090	415039.5313
P06703	36704667.07	30597671.63	57003965.29	23848256.62	28064769.31	48070165.3	75814429.2	119428527.7	35687626.55	44358686.91	17007225.7	33408864.66	30925014.33	18871604.61	448068319.3	21013306.61	65421976.76	395905676.3	951561708.9	22352447.91	70204332.43	474167275.9	31782570.98	23910075.02	648628505	791062561.5	58688779.05	38744907.14	29938467.48	33103554.52	40442952.61	23496534.67	55925676.16	38314916.22	627236960.9	33506312.59	352956982.8	8740903.176	39205505.98	125327391.2	59931801.64	67662769.02	35196091.63	25158070.32
P48735	2963200.859	21723325.91	5587777.828	3642223.75	3125657.383	2288948.195	9117250.559	8395164.758	5543005.016	10505488.95	16848743.83	6290770.457	2917270.672	14637814.34	43053149.22	1939147.938	1613374.992	62501899.81	188010262.5	5342431.703	24960817.81	939379397.3	1544499.414	5909173.309	99813504.31	121037952.1	2581031.664	3596389.922	5461230.77	5593063.695	3174690.508	6683992.957	2468447.215	2630035.883	189506583.8	2327084.777	58415946.13	5354386.578	978481.2578	15999279.88	9098275.867	14379526.77	3332564.398	3346788.555
P29144	200342.0156	120362.7734	328549.6563	128179.3937	61880.67969	206450.4531	183064.0313	142358.1094	102253.3055	220504.8281	188338.9063	108302.2039	221614.8719	182867.9688	2561184.75	167601.7125	187515.25	770586.0625	10963333.75	714279.707	456777.6563	3653944.875	210201.143	155469.5938	2031332.875	10453940.25	173865.2625	171867.9742	111220.7125	122496.3328	155528.6898	58070.67969	151333.5172	231023.5125	3843063.25	167078.5828	3154733.875	80535	429377.1766	811178.4219	188283.2485	163529.9906	92675.125	185818.8484
O60568	259909.1875	524615.3125	434233.7813	364557.3125	270763.7656	182096.4406	256482.9219	249447.7188	372777.5938	334103.75	233691.7344	208561.5469	295233.6133	350692.5	7004590.5	493971.9844	614054.5156	4635191.25	6379507.25	450059.8438	753096.6719	6430653.25	211556.1406	322792.5313	4623588	17441561.25	309996.4688	375158.8125	199266.1719	420952.2344	327416.9375	155471.0625	243513.9094	418524.1406	6983246.25	378717.9688	8589697.75	101199.1719	643719.2656	488269.1563	201083.7656	244551.6719	345687.4688	273895.5485
O95197	653426.6406	2579562.523	2247667.375	593075.2344	1230233.688	850567.1563	715473.7734	1475488.266	502171.8438	2628562.891	1702380	769274.6875	477039.3281	1585228.086	9580839	367346.8438	442961.3906	8063627.5	17222354	1041886.664	2706545.563	11619390.75	173806.1953	534081.2813	14820594.5	12522514.25	914173.9219	1100626.141	1891041.254	658566.2383	486905.1211	609720.5391	864896.2813	611345.5469	15016028	480333.2188	9515816.75	1313207.711	929206.5547	1987229.703	1768309.984	1090190.547	1017019.203	737135.4375
P05107	2385503.381	2821963.395	533892.9961	279658.0313	3904447.535	3765547.996	909453.3594	1783362.004	378880.7227	706124.8398	6926448.508	1586411.578	590330.8867	4694912.008	38235010.13	1455914.875	2410666.621	50586313.97	172276490.4	1574364.887	17664129.66	108135548.8	1608603.516	5751127.496	94701533.69	128827927	4087619.758	3168784.563	1729727.387	3371394.332	3294723.922	5159771.586	2452250.512	3510789.555	199364360.9	2271761.547	102632925.8	4805149.523	1033804.563	8753018.211	6683092.492	7453408.391	1247939.676	710291.9844
Q9NYF8	164014.5391	170541.4063	176146.7391	248876.1922	314047.9703	195652.0703	245197.4922	201433.4844	102065.0703	323693.5094	354423.9688	160691.4531	229624.4609	390217.9063	2977250.55	80163.16406	38063.42969	1665177.25	1786558.25	649951.25	65468.05859	10848532.31	74314.9375	39405.4375	4340187.625	7523574.4	135747.875	72797.24219	162923.4258	216230.1203	2630397.5	52201.32813	228510.7016	226165.6977	2567608.063	79713.11719	8059690.938	109697.2266	155993.4547	393380.625	79444.72656	4282245	234609.6484	276673.4703
P62851	900297.4375	1305869.828	1207561.891	964356.1719	811437.6406	1020089.289	1197148.055	3217895.313	1030490.906	1212484.656	5155089.219	1514042.297	909790.8164	4124727.188	12467575.63	543943.3242	1160318.289	9981363.438	81984168	424498.4766	687131.5625	17286653.19	457154.2266	981592.7109	2939988.563	40913620.06	648467.2188	744938.625	661508.6719	894406.6875	617300.8359	798998.457	705108.3906	534582.3438	36709263.5	606432.2656	13401588.94	882207.5	629859.2969	7252269.773	2061695.547	2210564.898	880449.7031	704729.6953
P07686	517136.4922	187891.5469	166699.2734	318635.4063	533771.3375	88502.55469	1158242.977	1597314.891	1299385.781	516064.4297	1268987.023	782341.0234	76048.75	855645.1328	26243600.31	46134.90234	1240351.156	11442416.38	42820577.13	212673.6992	2792802.445	17554709.06	73679.875	970520.2656	17465148.88	35522549.13	1125850.969	493977.2383	824852.0234	416962.5664	375059.375	835483.3828	454156.7266	240861.5469	20428244.5	389350.2578	16934222.88	879665.7031	1000638.22	4991387.656	1369193.531	728263.1953	206829.3242	220822.6328
Q6IBS0	190237.9141	82242.80469	174764.7813	234818.0672	270910.2719	142250.1063	360769.1953	1037603.391	336809.125	246990.1297	985001.7656	342285.1563	75105.47656	773321.1563	8522950.563	219135.8313	203393.5781	4804138.25	19061561.13	114341.8281	2141782.313	10434384.69	331185.1227	637692.6875	7093022.75	28805175.69	267718.3516	259001.4617	304085.2813	89447.00781	184013.4375	634358.4414	178551.7344	142969.4844	21201319	160620.7719	8491648.125	544167.3438	554808.9016	3166939	574042.125	421274.5781	172334.0781	203903.9297
Q99714	251199.4258	504607.1484	1641681.352	253064.2031	122063.1523	184934.6094	578170.6641	2741815.375	1382194.867	2439192.188	2128950.297	781830.8672	82148.92188	2252392.695	18411366.75	142973.1563	472115.4219	8844245.125	44363347.25	594714.7656	1797644.82	28634478.38	113833.5195	1800415.023	8381671.688	24104185.5	463907.6094	764523.1875	669104.9609	418799.9609	394684.4766	263500.3047	204724.4688	102028.9375	19502455.13	136775.8164	10373803.38	490365.6641	75765.11719	6084336.219	1106860.813	912416.3125	199453.1641	199768.9063
P11310	201001.5953	2112770.633	2569598.172	154345.1836	146917.3242	103026.4531	1272690.125	1035008.695	894877.5781	4724990.242	3422398.547	1338938.68	197854.5	2972718.883	18922093.38	216836.0078	282981.9414	12896245.88	34908824.5	1450404.02	1897177.492	181772174.1	246003.0117	2285336.734	13675125.25	23205948.81	191953.1094	557280.4375	1650469.844	636253.0625	302441.6328	559369.043	246606.3242	415486.7852	27071241.44	279126.1406	14676022.19	450309.1445	288441.9375	2821137.836	1629667.492	2036870.531	248085.9453	245090.1641
P60891	4381609.781	9052197.5	8178385.25	4885150.781	4418444.164	7222462.422	7079842.938	6964169.469	5777235.219	6451446.109	8267286.688	4998693.891	6075624.719	7978343.055	80011366.81	4050468.727	6390568.102	56253244.72	116436294.8	5844266.699	7533277.719	173220322.2	3285603.719	6596765.586	78868052.13	120415659	6060973.094	5098815.844	5649947.602	3935194.609	4927052.859	3711303.105	6002080.781	3855695.641	77249531.94	3429207.719	75511558.63	2785450.332	5065333.445	9329351.75	6272242.734	5176398.117	4857594.25	4524579.84
Q8IV36	422003.2813	336796.625	287830.75	163799.1719	323090.1992	357292	636999.8125	765092.25	329558.4688	240231.8594	1179945.875	290126.6875	218248.0938	1007368.438	4526439	193979.8594	498593.5938	4266191.5	15029497	280592	1525724.25	9523741	152320.5938	499364.5938	8326969	22296558	300630.75	280782.7813	311974.6563	348729.2188	432776.5	698232.0625	269078.5625	392939.1563	10519617	297593.4063	6491434.5	871111.3125	168279.1406	1414299.75	720500.125	709380.25	273026.7188	191394.6094
Q9Y281	258327.7656	1680060.063	292269.6719	64177.75391	266803.7453	177981.7438	2069023.719	140157.7344	273158.875	228168.0859	198580.0516	403870.4688	46079.34375	107905.25	6019326.25	260346.9	211965.2031	2172273.875	4429762	86565.25781	296960.8688	108144056	213713.0774	607239.9141	2165865.75	6080476.625	183670.3672	231092.5352	397323.7813	214548.1485	210352.7492	340158.3047	222507.6328	136877.875	5507020.875	54641.54297	3512615.375	140999.8359	593185.6562	732897.125	81136.89063	422927.7656	151453.7188	243093.286
P26368	241766.125	282025.0547	146439.4844	132419.8906	119253.3281	138559.5156	173964.1094	719645.5	102111.875	114803.2578	1056072.242	126865.0313	84581.96094	1035295.375	2444714.813	86778.375	120346.9609	3899330.563	14671591	182966.6719	1402509.813	4606406.875	70378.85156	305581.0469	3422455.5	2420240.875	124862.3672	100537.5	88407.78906	124389.5625	129264.9688	466027.6719	105271.7031	416392.8984	11856819.63	136504.5781	3303438.625	547073.8555	78937.96094	900426.5234	437177.6563	787677.8281	123842.9531	77095.19531
Q9HCD6	1031437.063	4139243	2766198.25	2848933.5	1273574.875	2394749	1521086.875	1299687.75	1715730	2028626.125	1095603	1134002.5	1169468.5	1483848.75	19603790	620932.25	765922.0625	17343900	58880904	654210.6875	2845862.5	25017508	319671.0985	813509.3461	47813716	33937456	1647887.5	1585346.375	1601645.25	1880614.5	1176044.375	776494.8125	1381206.25	720748.6875	22975442	554593	45517088	401965.1039	1025260.75	1916952.25	2706760.25	2930639.25	2918894.75	3976710.5
P40227	5568066.383	4809188.367	5975763.977	1949318.398	1607836.258	4828844.543	3651778.016	5549429.52	4432353.875	3708254.594	6996778.93	3123288.555	1181926.75	6379971.359	40517145.25	2126376.09	3049845.156	51594548.13	89866208.38	3089201.828	4959672.078	64048053	1993779.604	4041979.797	26376784.84	92122581.75	3210847.805	3867201.855	1837567.383	4177815.258	1807714.938	1642351.492	1481560.164	2146452.563	45880629.94	2127550.625	31661916.19	2004799.98	1318193.391	8649597.125	5085410.766	2624220.758	695040.4375	794368.4766
P02751	62095416.02	80636733.44	34478128.19	22608565.74	53248031.44	49682859.88	22821117.17	78993764.78	42631190.78	24650052.63	57422595.29	39899836.07	221186403.6	64976273.78	1121394785	20692178.89	75557996.18	361290047.1	1145850660	6557012.797	49698810.67	890618801.9	6624473.984	17503328.77	260228818.7	2110429716	21834779.39	51199017.87	9692532.344	29418659.82	64985881.57	20463007.41	18176313.22	35328123.73	524232326	17806211.4	465801587.9	22539743.02	15625854.74	69045610.14	38040666.35	34027577.92	16469060.96	10681195.18
O95563	120705.7891	195191.5938	155565.2594	149553.25	137000.0469	113636.6328	128542.2656	215142.0625	98626.58594	154882.375	75134.27344	180126.4375	199824.6563	295736.2188	720102.5	105330.125	109458.8758	1839727.875	7571233.9	175484.632	221269.6438	7438582.25	156404.3281	127201.4758	2132665.075	5128348.863	200420	161213.625	152703.9531	127741.6602	139252.2813	142721.1094	167755.3594	109175.9063	1330886.375	156451.7719	1068307.163	127063.0156	156214.2188	208068.1383	61248.64453	216552.5469	215793.8438	181400.8281
P62263	1789799.813	1861901.516	1961875.82	878027.7813	736795.9824	1223590.688	1331934	3175287.91	1737650.344	2106615.301	5203674.109	1863329.281	924641.9297	5113183.031	7369683.563	812277.8594	537863.5938	17745492.31	51912011.63	627758.6016	2346328.313	18951385.25	493285.5195	1291811.797	7378165.375	35531236.25	519362.8477	918676.7578	898465.9297	888697.4375	757542.3594	1211688.27	609163.8242	1150648.242	20481114.19	556411.1016	13760367.13	603454.9297	536126.875	4859674.672	2530698.242	1648243.094	579039.1563	817990.8281
P20774	791016.8203	9880612.344	10852841.56	12811856.77	1574767.732	2221314.16	45441310.73	84874267.36	11025353.46	3385558.723	1904840.371	33470055.63	14794813.45	10767787.48	862319671.8	3378280.289	52933400.7	51519653.91	678675240.6	3560050.803	636726.1875	419277338.5	8489397.313	17613637.37	21023904.44	798238161	116123491.7	15666150.5	5509398.605	6242689.82	6988534.746	627886.7578	43351442.47	662113.1484	252426153.5	426918.8594	412145040.4	1333785.105	1135838.664	43870131.64	11967489.52	840515.0977	1947110.953	605023.375
P60174	25867754.41	46656713.73	30812392.93	20145440.81	11499075.62	25746423.48	100345353.2	60426268.57	38906591.08	30290180.95	56240124.66	40869733.01	27098508.32	51718924.9	826491140.3	19407783.77	44699868.52	335612685.3	1028190834	36857778.79	86952603.84	2222468015	19572672.39	49597082.85	708589709.1	1629756491	41759586.29	29546657.78	35845180.97	22995355.56	31925638.16	43824849.93	28212002.96	26459871.2	952150170.9	27687253.16	536920053.3	23826716.43	39402782.27	129366495.9	47000437.33	48861905.44	30603337.54	28203318.01
Q01201	225175.6406	909219.1875	542358	147297.1719	306328.4688	197600.2188	673764.0938	859142.1406	423147.875	953140.125	933274.0625	347510.0938	96414.14063	902396.75	11138062.75	197169.1719	317321.8242	10083133	10854817	456789.0039	1267709.969	86061392	85269.53125	669041.875	9312257	9706730	1353433.719	431885.3516	586999.25	392712.25	318453.7188	693509.0586	222088.375	259784.5313	15085024.75	200553.5469	7784069.5	1482363.125	201218.5781	1165503	767240.5625	635392	189021.6563	182657.6406
Q9NUQ9	731882.9688	164697.8672	254629.5234	343589.0281	185815.6094	173222.1641	159520.1484	371135.4766	265778.4688	392295.8359	1126572.867	218411.5625	164133.1406	989292.9453	7089097.719	167588.1992	235009.7031	7689476.844	22156859.33	140441.5703	2103086.219	13348061.31	355628.4719	435858.2969	12341546.94	4810399.25	314118.95	153428.2773	310657.5273	362058.7227	295609.6953	388957.1328	337824.3406	181471.6094	12707020.38	237412.1582	8736156	493736.1172	144800.4102	1525181.93	627534.5078	679730.3594	118043.4727	285351.461
Q8NBJ7	231236.8375	143047.0469	177353.525	202497.9781	153721.8289	190764.2844	93442.21875	508901.1328	106489.1484	190420.8734	512291.2813	175397.8985	202997.7602	255879.9688	1066923.75	62740.28516	165319.3352	765940.125	8635119.25	170763.9008	232146.6563	9496870.25	211174.8086	274383.5508	1102218	9960401.375	324386.625	49914.51172	116582.6094	195838.2969	201761.4516	138199.043	90612.71094	220473.925	5223868.375	152568.2203	3405770.375	210459.2656	502533.8156	1356423.063	87047.07031	109386.6094	167934.7734	225008.2047
Q9GZT8	13105927.46	19667058.91	15879963.2	18612066.27	11290224.69	19811496.13	13573607.45	10703167.44	16433174.72	14550365.22	11039849.55	12537231.91	11809808.42	12194098.27	138349286.3	12004899.13	6585058	139003600.3	246800286	9701478	12233839.38	179387433.5	7875148.148	4583598.188	381600610.8	264566447.3	12389603.58	14876321.23	9934510.672	14300026.89	15842030.25	9525904.898	12605141.88	14422504.78	112282618.8	16419463.44	195339162.5	5634545.375	27240733.34	10531627.16	11131886.81	12327765.29	18236757.52	21637439.14
Q92747	149370.9398	430740.2031	92437.79688	51037.05078	165501.6227	181702.8687	171403.1953	755445.8594	165197.1281	64054.39844	162621.1563	142650.9047	226708.4875	142246.2813	3775500.625	167601.7125	55107.88672	647907.6875	6736657.625	62686.82813	186032.9063	4153245.813	128452.8531	465249.9297	1473331.425	7521280.625	97883.51563	86498.24219	94164.90625	128792	145796.7398	142545.0664	158964.8	42862.53125	1412067.531	140240.4625	1111101.625	154543.5422	476539.6766	1313699.234	117342.5078	84609.3125	67361.33594	237396.0938
P12883	3177495.719	106589239.7	3461220.863	2886183.164	2127678.77	2997954.789	16680195.86	5392037.402	2338320.441	2633197.656	6850630.949	3183485.648	2628443.035	8441157.945	54118719.81	1873469.23	4999147.426	65458663.91	102839881.1	2150295.867	5949938.906	2884530329	2651690.498	8748592.727	38558258.94	104306834.1	4937958.781	2702543.963	2343439.727	3124606.848	3193750.789	5843153.07	2076416.156	3463963.543	44751716.16	2638033.102	41860079.44	3622647.215	1696759.277	5010841.48	5378105.125	2935139.734	5942916.992	1694067.621
P04843	1983769.332	2545263.152	2232535.977	1568167.121	1756253.047	1780767.172	11393461.81	11541809.79	4345727.328	3178858.508	13476879.47	1838221.402	795775.1016	7790910.266	72070882.19	1000059.164	2874557.984	60387288.53	380271150.1	2905197.762	11420143.41	97236835.19	562002.6836	5171808.602	39219182.88	257305904.8	3005151.344	3289869.492	2279710.625	2993107.453	1070915.5	2740042.352	920154.3438	2204187.742	75808866.63	479880.3203	41314469.5	4994169.172	216590.4297	18972605	5833181.898	4949686.672	1319296.383	503047.5781
O95479	150406.7109	57136.57422	184005.7617	610089.0508	136108.9141	366143.7578	447067.1797	1006519.398	53503.11328	430794.5156	507072.8398	146448.5719	231693.625	425290.1484	5192064.125	207295.6484	172827.9938	2676811.875	9603076.75	311743.2266	545606.9219	6663686.75	208235.7656	549063.7188	5244505.188	17344039.25	189139.3828	301783.3672	125199.5703	92035.45313	421150.7148	434420.1836	407389.4766	457472.5391	17680684.25	476402.2227	10640964.97	808815.332	293340.0156	3175043.664	521546.5938	287132.3047	169436.0352	421361.6563
Q12912	4748330.133	2866458.023	1824233.98	1738795.453	1817851.754	2496821	6367164.168	1053084.176	1921731.625	2352573.027	1946998.93	2038408.953	1269609.875	1189026.135	18600891.44	1621150.359	1594808.375	15121287	23748704	1995249.359	1043630.641	35059531.44	1877557.273	1163169.727	45533487.75	27639726.5	1796844.75	2309468.344	1341479.031	1300687.469	1795788.68	1075224.777	1508596.988	2220189.457	10966161	2752203.18	22889147.75	987667.1602	4265060.961	877855.5	1547395.969	1041923.023	2046155.336	1593935.75
P08493	1760122.469	3650847.023	1875862.719	2858327.219	1290636.172	569099.25	5337422.359	1616048.781	4938194.414	3196183.492	1022745.141	5418154.188	5504593.031	1018877.641	48727648.63	678648.5	1114017.563	85473284	3803332	1710941.438	563001.5625	3317512.375	403864.4063	332198.9375	1528328.625	16016633	1106498.32	2524756.898	4557630.922	1049154.727	464766.2188	385663.75	367332.8125	854362.0625	7172162.875	364811.5313	6614296.5	922879.75	562315.75	1093521.211	2311278.672	526838.3125	213480.9063	183208.8297
P22897	218497.2461	63235.28516	338805.0391	255476.9375	178119.1641	543068.0938	925733.6719	4726463.969	375522.0586	1157354.625	1312356.688	1081955.234	294378.8375	1340517.961	10963173.44	435246.3203	447706.5703	13676733.19	48525942.38	454004.0781	3703810.391	7219078.813	199553.375	1478289.109	23454856.31	3011355.75	413011.4375	404132.6797	824822.7109	90656.26563	365740.375	925710.9375	787008.375	301024.1406	29487004.47	490055.875	17102315.28	944033.1719	678772.1563	11477183.53	789914.4375	1395618.25	524099.9453	777380.7656
P31937	226296.536	206117.9953	464275.0156	248450.3844	37360.53516	188055.7813	408896.1406	227098.6484	77002.19531	347633.3359	172405.5625	215134.5156	228500.6078	121259.8828	3983479.375	252510.8125	75703.16406	4227251.781	5791751.875	737625.832	899551.2031	49261306.5	74613.32031	4418964.719	5449767.063	6377464	194914.375	82484.00781	312849.5742	181919.3141	210352.7492	219464.9922	89091.48438	265170.0219	17099602.69	112142.8203	7214199.938	280300.418	490521.4891	947378.7031	282128.1719	77221.80469	209431.2063	242196.8422
P32320	205046.8438	1968766.5	1561277.625	1151068.313	1090995.352	1515215.625	391418.1563	885105.0469	714067.25	1166867.863	872671.2383	961908.125	709964.5	1457721.625	8741311	526230.25	637736.1328	5693531	9572249.375	442766.7031	1252351.563	5020434.75	306123	145038.3594	10928054.88	13217415.88	707074.7266	588253.2031	390705.8438	763688.2109	442098.9688	223869.9375	831738.2656	383435.5	20201642	498835.4688	2871028.875	198781.7617	489541.7148	663017.375	636668.0703	889366.4727	685273.5625	1133445.32
P05154	247813.5813	910301.8672	438961.7813	130104.832	186504.6172	202573.625	588300.8047	1048371.914	360283.9063	272528.8789	1747570.438	445940.8789	1229922.141	1392169.367	17725507.13	254678.225	1325974.961	5364683.188	15090210.25	143427.2031	1043133.336	10565255.38	34190.11328	556348.7969	6632786.25	44463094	122147.5938	250863.4258	312546.3789	255302.1914	476055.5664	392576.5117	395482.9922	212324.7344	13448815.63	144344.1328	1759934.25	414091.9531	294910.9063	1175520.953	428877.0234	637827.2813	149083.2578	174600.0672
Q99102	874769.4375	220599.9906	153507.311	138785.1406	167091.6539	696579.5625	302195.8438	214427.4875	193347.0938	1279453.875	222286.8594	164389.5531	226177.9313	248386.9438	5914718.5	314738.3438	290077.4039	8162660.5	7525278.226	234669.1875	225025.8906	15968361	300549.375	767254	12017901	4516404.413	341627.25	245712.5297	225699.2656	423385.8125	292225.6875	155593.9063	213304.75	219194.7656	4445276.975	304253.75	1949718.5	129411.4766	471339.1203	312804.9532	382486.8125	228563	204855.1578	251978.8656
P14866	925382.8906	907187.625	827291.2266	740294.3398	366152.9727	553481.7383	426937.5313	3987865.414	1113716.238	1249737.477	5255350.586	452930.7344	473576.9141	4987019.406	22156664.5	533155.8086	1039002.039	12422979.5	66916201.13	1421854.047	8159470.207	65856087.19	391678.2734	1218592.781	39499158	33141815.63	979990.3984	799713.2578	1519620.73	1048118.184	851383.1953	1625683.121	753752.7188	900135.1797	89113825.94	559145.8438	12969529.31	741275.6016	419102.3008	7879538.656	2813312.145	2987849.137	597461.5703	359759.4375
Q16678	239101.4063	125515	524586.9844	731015.8242	166395.8367	231013.8906	3197322.5	2421322.344	247034.6523	194388.0938	176558.6445	177287.25	144101.8867	216501.7891	5195102.063	178019.1461	1702158	2277624.938	18809510.63	197147.0242	393422.5719	13873638	385805.625	681569.875	6576443.225	9474395.75	1721758.125	548149.0039	116059.7266	475416.0703	380290.5039	141980.3484	635127.875	64206.00391	4618328	189099.5109	11193328	156749.4656	482231.4812	2610254.125	870259.375	208456.7344	170806.8813	224439.2094
P0DOX4	183017.8594	249168.168	268387.6797	258508.1992	233035.7461	188350.7422	203074.4688	323062.1484	243292.5313	156272.9063	386983.3438	639280.6094	267563.8984	78316.57813	8228702.125	210682.4172	275925.5625	5141637	8088413	314518.2188	481329.5781	5454612.5	216522.25	219026.2656	8367430.75	7858207.25	272622.4063	429480.1953	201566.9219	208309.2109	370761.2344	168853.0313	362992.4375	227293.6016	4863304	183759.9453	6712073.5	115524.6406	93596.47656	327180.9141	418454.3281	467996.1875	640461.5781	382836.8281
P27824	2891476.453	2470226.828	3181520.133	1531813.227	1807224.586	2861467.789	1683220.07	6575100.695	3757133.016	3113742.594	8853836.281	1848246.672	1164380.07	9983760.676	148328413.5	1987178.031	2587582.859	71354537.44	102483480.1	2854711.867	17575971.28	45169829.25	1310335.164	5091072.869	28765394.19	89664493.63	2868249.125	3676154.945	4365432.121	3779575.332	2502469.031	3934256.668	2212034.063	3719340.199	171380473.5	2359795.848	41011406.94	8004695.82	1188526.344	15490448.48	7351675.859	7833666.117	1168018.016	616115.9531
P0DP01	130645.1172	150661.5906	178237.582	112939.1484	96794.76796	134896.9656	276049.4688	141346.4531	129343.6188	156984.6008	192931.9875	237292.1563	98071.41406	210669.211	12740630	164723.8094	139232.4211	6871291	2893656.5	119104.4453	158117	2681680.925	180400.4063	129185.5859	2104640.5	2282116	200147.6141	164249.75	101533.0898	147718.9688	139957.4945	136898.7898	225736.2656	201563.9	3530203.375	125000.0703	2725638.5	102573.6719	140385.7188	104026.2578	187195.5156	242330.4531	160925.9	110825.9063
P51572	386510.2813	727123.4922	1325044.734	373433	458091.9688	465727.4375	1024758.594	1277751.328	439681.5313	1364748.422	1477742.672	632086.4922	331301.25	1509780.563	10184385.75	391745.9023	438582.2188	13672577.81	19465450	610804.2188	3242578.094	11395015	486098.4844	1088402.406	10052728	23250941	752709.2656	756093.3906	1291676.828	828603.0938	591593.9844	722024.0781	1056927.391	379090.6992	20226411.25	439231.6563	11360732	1685050.227	76536.75	3065401.094	973265.7031	1067372.969	680403.9492	429522.2344
Q93052	155621.0609	126355.1406	341196.0234	81927.49219	140645.0773	196638.3266	370531.6563	419531.7813	99544.05469	227330.7344	217535.2188	142133.861	182107.4578	123096.8047	6938724.625	219213.4867	107680.6875	407248.3438	4790930.5	156545.9219	103421.1328	2456644.725	83051.32813	256176.2969	3468745.5	4879343.5	105741.0391	206979.0687	218963.8906	154361.6031	164844.8125	106626.8906	174347.6875	205968.4406	1520426.625	152261.6547	2880737	120841.1031	465853.1305	1012727.547	187863.1094	193956.6656	113543.6953	131191.1719
Q9UHB6	143042.2188	279711.9688	974176.0313	450728.8594	110984.4844	902438.0781	632691.3438	534777.9844	569734.3906	586460.4453	353527.2734	313227.7773	437203.1875	332471.5547	8075676	197754.5313	978048.6406	4229634.813	10180194.75	188977.4531	93061.96094	6021161.75	358966.4688	544542.9063	6434642.5	10230804.38	603286.1602	200634.6719	357069.9961	97707.88281	232582.5938	51918.01563	394240.125	212988.7188	2159041.75	102656.8047	7593557.75	44666.23828	303651.4375	1958249.438	727739.9375	220461.8094	529866.832	331670.6563
P25705	11112202.35	35015874.98	25969706.18	9177311.68	6577688.484	8204878.375	33281826.38	37733846.68	23256219	42078249.09	38518569.59	20416514.24	7024918.727	34651593.68	233633215.6	9535165.508	13903927.08	219588848.6	562687933.6	19375216.76	29604223.53	1986350538	8735150.578	32103164.55	224584442.3	468696140.4	13195614.85	13582339.66	23538015.73	13745995.01	8510303.41	13013586.86	11833366.9	10326964.84	309261271.7	5890179.117	220606610.6	20950177.66	5024897.004	61231537.14	23460594.77	18590021.8	8060857.641	6283183.883
P27918	261045.4641	189516.5391	67159.5	170772.7047	59398.26172	49641.3125	114540.8125	136049.9531	48977.49609	64443.05078	67841.50781	306654.1563	251803.4609	69946.15625	8010312.125	334497.9375	283088.7656	2313834.594	15873569.13	96298.77344	896650.8281	5615322	107151.5078	80030.85938	5120533.313	42884810	121274.0313	95808.59375	103539.8039	173108.5656	100405.1016	101890.6406	181662.95	70655.71875	6708711.063	51258.32813	3963487.25	227345.5774	540331.3516	603676.8125	305864.6719	354857.3281	105003.6172	124707.4688
P06576	18562614.29	36285453.91	31053190.52	13978024.78	8778892.84	13587230.86	103442453.4	45174574.62	25857287.11	45808695.22	89874172.02	25714690.83	12662420.49	91460248.35	504529491.9	11678617.75	16272944.42	294540518.4	750748767.5	22903735.48	39144198.19	2583905646	13522633.14	43518270.23	443276917.4	740877502.9	22999726.54	19541174.48	31335028.1	18859826.27	12863001.11	46023767.58	20145965.53	16422837.98	595096889	13122296.64	382174901.5	36486873.39	11534555.23	157449568.1	86292645.3	22877434.66	14575271.82	11743484.98
P13693	779072.6875	845130.7031	1384438.875	380447.3047	249206.0625	769183.4102	1016336.203	2177841.305	1161360.922	780475.5859	2256936.289	991505.3711	396879.8984	2176386.844	30179705.13	532108.4609	1057344.688	5860009.75	80746883.25	552339.4219	3166510.539	60196858.63	324696.2266	1345383.688	30778150.69	91896497.75	822349.1406	822931.9648	1034930.953	945225.1719	671324.1797	1092077.078	521261.625	483423.3711	60835269.5	615583.3594	20343418.19	771356.6523	356881.5234	7006649.938	1864113.406	2016350.578	609631.9688	518457.9141
Q9P225	53718.57422	145007.8422	108562.6094	123222.8336	90271.125	157907.6156	101648.8922	65992.02344	96177.80469	195516.2828	74641.66406	73670.58594	183466.7086	92786.58594	2572562.5	122097.9375	106289.8672	2129173.925	3120897.25	146510.9891	62622.875	18251352	49758.21875	62002.32813	2953786.25	6172710.263	190488.375	115238.2836	101237.3117	133291.4578	63457.9375	84454.13047	137346.1875	102817.0156	1189485.5	123368.1938	1639423.913	47306.25	132133.8016	114278.4922	80488.85938	65784.96094	94894.42969	146234.8985
P98082	404374.1391	580308.5625	200122.3844	198834.1312	31672.82422	302202.9969	67340.95313	1889068.875	246674.3563	133201.625	288716.8984	135546.75	234449.0938	239552.1563	7680392.75	255959.5235	588913.0156	6288875.875	24349097.63	211201.3094	439383.1172	14277005	59742.75781	134290.875	14644094	7622207	45077.88281	45309.91406	62031.33594	57618.54297	224692.4688	268065.2031	182614.9188	55851.65234	2466172.25	46999.03516	692731.0625	102477.3203	586004.6109	6952380.688	91420.79688	77843.59375	204855.1578	245243.5
Q9P0J0	231010.3594	966242.8672	447212.1719	83148.91406	232425.2344	90547.4375	736752.5859	1062344.621	616171.3047	865835.7031	774174.125	126030.9766	290162.2352	650487.875	5866967.625	287941.3438	446488.3047	6545129.313	11375701.81	377835.9844	463999.2344	44165663.25	104216.5234	582210.1094	3215242.125	3959393.906	118687.6328	195608.0156	541880.9375	207840.4297	99819.98438	187858.2617	159027.5352	120195.6484	6564094.656	39775.71484	4132090.813	645335.1563	483340.4438	1520277.445	593861.4219	324136.8906	253164.2031	286520.5688
P01860	73945666.13	136379052.8	191585491.6	91170557.45	95025711.66	87180335.75	107559580	124529985.1	58863227.16	79961956.8	62372543.21	342015416.3	160940201.2	85877256.92	890720705.9	56980394.54	118416857.3	1426421439	4828074275	117258793.2	113795764.3	2077826323	94392285.57	113906449.2	1549676585	3138470232	189608444.5	77089913.19	89763131.19	92652889.81	211490493.2	52865448.73	166359479.1	83309602.93	2478873675	62506036.99	2241180665	47457504.89	51595269.05	175195081.9	117474525.8	84903625.15	55263031.47	69309733.43
P68431	53260132.03	108986179	81674411.79	38727067.58	84792374.59	100300581.5	77594283.43	240684932.5	35004404.74	141529691.2	508623313.2	66390393.29	33425889.84	486473562.8	158563353.4	27012234.73	23232709.8	765788162.1	654845374.1	60268931.09	256409682.8	1786986328	20123945.64	48307537.68	376807039	335594277.3	44694466.22	57610737.09	41652995.55	68118941.46	40042960.89	88525200.69	24821058.36	94757324.8	2174334754	64398251.66	1558300837	80655609.48	25085821.64	49988939.86	134382992.3	125561432.1	37728874.61	25520007.39
O43920	137444.1672	178338.5547	96200.89063	169063.0531	199789.2293	148717.2875	223115.8344	296998.6641	162094.5531	250542.0469	188556.3047	53552.86719	224405.5391	111295.6875	1268988.688	139947.5851	143119.7461	1816554.031	9111758.75	144703.1227	141807.1719	26339284.5	151859.5867	117974.125	1677537.725	4872683.875	34939.8125	65316.72656	41608.94141	114410.6008	149335.3641	93464.60235	90134.5625	206120.2594	7254083.75	79683.41406	1836685.75	204393.9883	434896.7312	817874.1172	163991.8047	147978.3828	113233.9594	34822.45313
P27487	202177.6016	506852.2188	212306.1563	366101.0453	155160.8594	151838.6563	225138	315954.3984	87866.21875	202909.125	289766.7422	599365.6719	221158.6719	199284.3438	8657090.25	214015.3594	1395796.563	8184921.875	9938795.625	306271.8672	821542.7578	8842097.375	116142.8125	373130.9961	5064166.25	10180944.25	459054.7344	482657.5625	501973.8281	187614.1563	422377.1719	189932.4922	180241.2656	297459.7031	4502093.281	148788.4766	7177442.094	299205.2109	106136.7578	712655.0469	331179.4219	343521.4297	302511.1164	256524.5078
P16402	5401038.719	21051551.53	15594370.45	6407748.453	7881825.313	13746862.98	13148950.15	53709736.78	7001062.625	12182189.28	139359802.3	11279255.03	8818395.453	139043119.4	109384197.8	6798225.922	10430515.04	539295563.6	273855924.9	8462827.188	73156408.7	269369610	3522746.383	10877443.07	549620448.4	49671627.13	5554021.906	5969237.172	7239887.09	9713923.273	19875119.62	31393268.41	9805727.799	10218748.09	402190289.3	10516020.06	183588756.4	19495218.89	4886521.422	43983482.08	26938516.67	37954861.34	13180973.6	10768290.53
P10643	1754153.461	988456.3945	826467.5234	704195.6563	2537404.48	2512366.516	1225776.008	1532597.313	674664.7969	1805293.828	1263455.75	6968526.145	2898890.352	946682.0977	53492678.63	707119.7656	2000788.844	20924157.25	85869498.88	1616347.164	2373532.531	39394580.38	779795.9922	2089359.398	38978701.75	123437517.8	1703954.07	1333558.488	1146326.078	1432649.867	1431972.656	766464.9336	1056387.477	490945.8477	35098538.38	812895.6133	13465301.25	683382.1563	259381.0234	4256038.047	2400092.852	779912.8203	843065.3281	594764.543
Q10567	726823.7734	328645.125	275496.2188	119393.125	204177.8274	355410.4469	418508.4922	1592999.211	224258.625	542005.6563	1835812.75	203118.0625	213607.75	2070604.969	13465869.28	230031.1312	272348.7188	11138868.59	32242453.75	113874.5078	746775.2266	19300454.56	298438.4203	450921.7188	19251106.63	12570364.5	129979.1875	364872.8523	240347.25	256714.8438	227677.4844	339879	159262.625	303567.4625	23189519.34	152876.9844	12366562.13	334237.3125	604244.6316	2954392.359	511251.7188	684913.5039	248885.5313	263836.75
P22314	9563325.328	11303678.45	11659614.09	7231992.727	4448309.375	7555357.684	7335390.906	20280687.8	10638926.34	10908419.74	23784919.34	12167852.28	6833214.598	19563999.56	139092190.6	6719580.469	13454856.26	94175557.63	302570396.3	12953764.89	23380933.15	218127183.9	9020094.508	13526669.39	226397977.6	342416875.8	15202285.44	11888688.57	11094084.34	8594700.797	11296128.7	8744526.078	8081346.168	5093479.852	293755367.8	7469664.477	171567266.9	8284434.773	6604179.195	29155934.53	12240215.95	13778127.87	9567745.609	7447316.195
O95236	76071.28906	149268.0781	207718.2031	152920.2344	118555.8281	199384.6875	88078.22422	191770.6219	70970.71094	252200.5625	157166.9602	135507.3734	113321.5078	164508.311	559052.625	91289.77812	145594.375	893733.3125	2788229.25	129181.2344	187954.3125	956768.625	126678.3078	75482.42188	1497694.975	4631988.1	184193.6539	130777.0945	92545.4789	123299.4735	131279.4219	102261.6922	100163.1484	205249.2969	1019671.875	112048.268	318200.8125	99026.46094	75399.77578	213313.7656	121091.5781	172718.8281	186087.75	163917.8125
P04433	4879536.285	8781479.961	6400816.953	4384553.285	3977619.664	2457033	8080758.281	8128833.375	3616857	4907004.5	7182871.875	18868938.25	9170002.41	3866149.094	70034285.63	3761562.891	6188155.008	116693987.6	129790925.5	5650460.289	13139719.78	67283518.88	5715224.797	6121497.672	61330282.88	103490265.5	9715162.746	7952834.85	6051253.879	4822764.422	9688919.344	3826639.879	6499453	4609317.313	86939976.88	4314853.367	77336115	3795464.008	2001054	9640491.922	6276580.766	5804855.109	7492141.461	5394313.422
Q96HR3	171211.0078	156865.0625	82695.99219	177851.6953	184862.0391	232806.1172	94868.91406	226964.1016	154788.4922	147647.9234	140940.3844	109145.5695	239250.0469	135580.2305	1069182.375	114298.0141	68083.13281	533055.9375	4188176.5	172407.5781	205924.9844	1466396.625	149698.1109	113602.7695	633322.375	4156868.125	80054.96094	181729.0187	98809.67029	108751.6297	164297.707	53781.91406	53030.53906	195127.9305	2111872.188	126940.0469	449503.7813	96077.18281	428002.1586	181865.2641	174281.1344	171532.3437	135298.6188	170909.5469
O00469	1492882.398	2032539.453	5048543.422	2287824.094	3538688.078	4164238.094	278343.0625	1967039.953	3731746.262	5721903.063	1785619.797	1662309.625	2371485.633	2140867.281	43322958.5	2678326.223	1625294.494	29077582.13	51101490.75	1390113.066	1329025.188	24203202.06	549862.9766	1479127.133	20537377.5	95594814.75	1673255.359	1218286.133	2193305.031	2289367.75	874999.0078	558673.0547	1495050.961	829196.5625	20103348.06	839355.9375	73212763.06	852393.3008	1256105.719	3377765.973	3092800.625	1712824.102	1818385.984	2227145.766
P42785	424058.0156	200963.9266	461691.5938	281425.1563	514932.625	162841.0133	175375.7031	187352.9688	87835.45313	188127.425	262151.4063	102646.9219	176626.2344	563810.5938	2438370.5	315363	96728.02344	918837.25	7301550	172239.9938	1513451.906	1370296.375	153709.4688	436287.2813	6681553.375	8887696.125	473189.4219	277655.4844	222514.3906	159991.3758	175687.7813	321233.9883	179669.7016	257373.7719	25523547.75	154252.4219	9280655.563	290293.8672	216907.6406	1521981.969	645503.0156	760677.4688	244144.375	266400.6875
Q14108	280055.6719	130470.0625	679103.5703	238178.4063	228452.2578	206669.3594	550131.6953	551177.7813	478563.125	377201.3906	762944.5469	126263.6836	186774.4375	712552.6094	3978266.25	311157.6312	316959.5156	3724682	24193944.5	247826.375	1020896.594	13671214.5	75267.92969	632706.6719	5138317.125	16983582.25	104178.0625	109757.6797	328730.5703	328985	55949.38672	162307.5859	142692.0781	130179.1055	20519377.75	69294.21094	9991435.125	400447.6953	508321.7766	2859181.156	454732.7344	690181.5	87077.35938	93789.77344
P00748	206846.8328	158271.0938	237250.7344	238484.8172	62548.87891	135796.7578	144187.7578	239808.1992	421718.7461	224095.9922	106239.8438	301857.4688	176208.2656	195992.0703	11936886.19	140526.8047	337806.3672	4321378.75	16922548.25	267673.4766	111742.1016	5148798.625	210201.143	184006.3555	1806129.25	8138701.375	63477.10938	231325.2195	59452.51172	102276.6563	218580.9484	182128.7227	128243.2969	45476.45313	1428035.75	50838.48828	4504753.438	162393.0391	166614.9023	638904.5781	163382.5195	258452.1844	70031.78906	255481.175
Q02218	477945.0078	1778610.896	1237035.566	199538.6719	238712.0586	177705.6328	341556.2734	2571024.727	485323.4141	1350234.328	1310842.148	654899.25	502314.5469	880136.3242	25355087.27	225352.3281	588105.4766	14048629.39	57164569.88	1062571.102	3531881.086	188421011	77410.75781	3238964.441	15884612.47	40823997.75	606255.8906	591645.6641	712873.8828	908914.5703	269463.5156	662689.4961	610644.4297	48101.5625	34995835.56	654233.3906	21519983.81	1516616.324	118915.5391	6747596.273	1480337.844	1968365.766	1222698.602	183188.9844
Q70CQ4	3056289.25	4527632.5	3415195.5	3487345.5	3676132.75	3597525.25	5059059	6399141	3258903.5	4521240.5	4842434.5	4978708	6024210	3489945	61278116	2914599.25	8241324.5	24860400	109838936	5141687.5	4118486.75	117303520	3688560.25	10502914	48437212	178934080	9319079	4109895.25	7250279.5	2292592	4773965	4505181.5	6735503.5	4400549	66753324	2213706	106390416	2716906.25	2165156.25	9718525	8072889.5	3932250.25	5054802.5	1845645.5
P62736	8724737.227	365298303.8	32561820.81	9050950.871	4664187.18	10993959.92	350576052.4	50059841.31	17803905.54	31432266.34	24582163.67	42112801.3	14210907.75	40390815.74	1213647161	8147249.977	18364862.27	570202001.4	707598821.6	8660951.199	44724245.91	5194546013	10229450.43	56092881.03	364623881.5	581740747.1	35756182.12	21150811.6	15586164.48	15643590.12	11391686.21	33156813.8	26056380.21	10744880.71	362385125.8	6039702.039	283760495.4	12155968.17	24922511.25	86016766.96	53247178.48	44794776.03	11651283.02	10569250.91
P30273	175712.2188	275577.7672	492992.5938	324471.282	220133.4063	562779.5938	260572.4297	676102.5938	100548.25	242642.8688	720612.5625	67057.46094	226047.3812	584010.25	3501982.363	133938.5133	184328.857	1973602.75	19170079	186473.6938	506051.1719	1832821.75	107523	83583.07031	3003675.375	5047973.088	129597.9688	176389.6406	94236.82031	358013.1563	243212.8359	264063.1875	228701.9453	160070.4375	1631717.625	152354.5469	3727512.05	90416.96094	250084.7813	2543524.531	399771.2969	267698.2547	132835.2344	277432.6188
P30626	1953523.242	2702540.555	2232228.844	1669856.008	2216631.172	2613952.633	1926498.605	3543533.656	2449844.498	2866686.305	3633698.992	2048266.664	1147737.891	3875670.055	38838491.25	2138224.313	2135562.281	35088503.63	98128761.25	1534505.82	3694110.016	68946735.38	1350253.816	2157975.625	57495127.25	113258173.8	2866747.664	3290422.984	1998040.922	2432424.281	1687504.219	1556248.141	1716858.512	1911598.602	69419312.75	1699487.094	53360216.25	2089997.014	1956125.531	7300839.625	4058648.625	2900428.367	1619357.719	1698214.797
P08237	3732075.352	7699586.969	3663905.859	4232742.492	2726181.992	3840726.613	11988898.63	3394073.719	3479889.762	5021701.484	2831250.344	4181558.711	2173005.727	3396105.309	53576972.5	3444875.965	2755147.289	45629298.47	49444373	4740187.531	3701354.344	422791592.1	2300943.211	3390123.102	12207024.56	48060438.88	2583095.445	4401859.613	2199768.637	3205313.68	2480966.945	2944188.371	2983723.125	5651595.828	27680076.91	2766169.391	28719140.81	2683689.66	3176681.453	5282867.805	3770266.965	3800904.949	2622767.057	2927390.754
P12081	116772.6094	124935.8516	204239.3125	99568.17969	238923.1649	171443.2094	137420.7031	1183483.75	199411.2344	80684.71875	239301.8859	444212	360627.4406	488322.0625	2494339	148488.1094	111189.9219	3643065.038	14169397.19	201976.0984	707226.2227	7093278	239215.4953	385968.6172	1986205.5	5576867.225	120129.6563	211616.9063	72851.25781	155874.8172	110765.4063	292387.9453	166016.1938	91828.07813	5613923	75499.28906	6691975.75	203190.1758	490885.4953	1155037.422	693232.25	245716.261	205152.9398	243093.286
P02679	81099191.22	62584452.72	48905461.26	35250779.18	35068351.39	37034900.29	39945949.64	49418423.48	23786940.66	50839798.24	123719833.1	16383659.48	44863510.73	89265836.91	769574007.6	8414420.986	68944613.43	378954153.9	1865850116	24152787.84	102306052.9	436501140.4	189322376.9	37433257.18	292401744.7	2603734936	52838376.53	191217843.1	39272473.48	199020305.5	50168966	74665287.59	45936749.05	71888647.35	597420408.5	172625502.5	1928140196	24333322.07	12717677.96	76688975.31	31192712.66	26904909.97	23417100.87	11628204.22
P04275	1047412.008	1077911.258	2917293.234	998219.8906	981967.2461	559194.8711	3058120.633	3591953.359	692324.0039	5265283.43	4357522.359	3236089.477	463312.5625	2691727.992	22349707.56	886044.3633	481008.4297	41370521.88	59084316.5	1694864.078	2035815.641	56757829	826554.9961	3445922.992	37951627.5	15244815	2532150.223	3031934.93	3346494.68	1111351.293	1071978.211	907860.0625	1642007.313	1117945.195	48055435.81	941919.0938	36388042.81	1833568.555	615512.3477	4769490.289	3763965.203	1187888.34	2311557.898	1967958.988
Q86V81	389723.7773	292701.375	391985.5469	236671.8594	219427.5188	502592.0703	869930.2344	1412734.277	683485.1094	731303.25	1892248.531	684512.3984	373041.6953	2399779.375	5918374.5	221214.2813	215841.2578	4413845.25	23005789.5	621093.2813	2671840.531	30019540.5	203251.3906	641527.8594	24800816.75	21157440.75	497597.9531	399203.0156	629489.7109	660715.4375	701686.9297	924549.1797	291773.125	438728.2734	30200091	472303.1094	10827819.88	826884.1719	456998.4531	2605131.563	1313727.703	1436253.313	358373.7813	231560.4219
P09669	1136521.27	2524056.719	2254274.414	542870.1875	606235.5703	463674.6563	2898580.781	8313600.844	1918440.766	3569303.219	3596654.406	1665101.938	393707.8438	3601764.047	30248075	593572.9688	1854550.5	16554847	11052772.5	1191034.656	2767679.438	153892403	1079999.297	612897.8594	5385336.875	18286331.5	3064406.75	1951587.094	1711388.844	1515675	780473.8594	1171426.008	1886088.297	780387	9499555.125	584214.875	12763832.5	1840420.922	206637.7656	6078770.813	2810125.297	1940059.266	749982.2656	556304.7344
Q9NPC6	177727.0766	1154179.641	197692.7734	115157.3047	98677.02344	148378.4203	255517.125	257478.0156	232590.0859	218915.1094	296279.1984	364650.1563	518760.5313	298326.6813	11542243	117160.5078	4372882.5	2509130	2775426.75	127528.4453	315134.6258	32900649.63	176144.4738	124207.7734	1835541.95	1374018	183077.5227	73437.36719	88880.09452	113420.6313	388848.5938	109648.4758	150175.9812	206994.2531	485991.1875	132629.3625	1293613.038	89186.95937	422113.9734	103123.4063	91215.69531	128613.2031	186003.6422	174237.4063
P46459	107044.4883	60967.82031	169858.1719	36939.02344	154118.8305	154788.9531	59866.55859	354672.5469	110205.4063	146548.2578	386982.0859	61383.67188	171276.1828	295305.9688	841740.9375	141534.5078	249277.5547	2195410.038	10594470	699795.6727	66433.61719	3212749.375	33000.07031	115374.6102	4162838.65	3966995.875	155763.9746	50168.72656	102913.0898	37518.83984	92737.57109	127998.5773	210144.9359	175925.8922	3033062.25	165591.6844	5023771.875	93311.02344	45666.01563	887301.5	336654.9766	120123	167223.0375	235618.8735
A0A075B6Q5	299390.9797	201392.3578	75405.5	228632.5031	219510.9867	177981.7438	210260.8508	190157.8938	219312.9719	257774.4516	229695.6203	204355.6641	277115.2227	225953.5172	2334161.75	71024.23438	124779.1641	3619621.75	30970480.75	167749.6867	287213.0938	5540408.625	393410.3125	186481.4648	12925696.88	8953475.875	418306.1328	119251.3984	127755.7344	98776.53125	270225.5313	95580.5	236459.7563	221387.7813	7642172.813	167087.6453	3079410.75	60431.57422	593185.6562	397618.3672	225184.6547	223558.1063	227211.9844	225008.2047
P04080	3301094.141	1690800.375	3978847.734	1972628.063	159506.5781	2028865.422	5258550.781	6859150.031	3539055.688	3496197.734	4730588.875	3243278.047	1174990.672	4698125.75	43104150.38	854905.9844	2783070.047	31389194.91	80933928.25	3593198.469	4944099.672	71119975	671085.0859	3491831.766	76859781.5	75185470.75	2392059.531	1467087.734	2838530.547	912268.0938	2312182.516	2582776.922	2382476.734	1103629.969	108796063.5	1336683.484	33869471	2795384.168	1060188.078	10001802.08	3433443.047	3820440.641	1329381.648	1181888.844
Q96HE7	313677.0156	343618.8047	393352.9609	143050.125	379731.0664	489147.9375	56411.87891	720065.2305	499525.3828	896928.4688	1368907.117	124603.875	336995.5234	1257913.328	6402076.25	342151.3594	133067.9727	9805315.516	22942311.75	236436.7813	2760924.234	2917924.375	266502.2742	130727.1445	13738061.5	34933561.25	175891.0156	251829.5078	292338.4297	588333.1484	431119.9141	511495.625	251917.668	443112.7578	15229213.19	277513.5586	5437670.313	521292.8242	76152.14844	1496056.797	859120.8438	811646.6016	200975.7813	209324.6484
Q9UKK9	226197.3516	164122.4297	296268.0625	133852.7344	41831.34375	192963.207	315376.5391	501830.7188	235377.3516	218264.5078	487124.5469	316890.1289	33512.73047	433168.1875	4988392.875	172882.3672	263922.4531	2662718.25	7236475.375	156879.2031	667322.6094	8025769.188	216503.25	455175.5391	7181415.5	4323832.75	222460.0547	37488.30078	175072.5781	118157.25	106236.75	124896.6563	190588.5547	91691.60156	7198032.75	123670.1563	7367689.75	200196.8164	165645.6133	870125.3906	208850.8594	277401.1602	140794.9883	68738.52344
Q8WWN8	178304.6406	152315.5938	175762.875	219479.375	186085.1719	158403.6719	260634.2656	177093.2969	105041.4063	221961.3125	202946.5	176717.875	234762.9688	131976.2656	7014407	101890.9063	407002.875	3519359.5	8374008	526138.4375	349680.875	6137027.5	213619.9375	767904.1875	4249502.5	27208446	455337.2813	241816.5313	225202.7344	218037.9219	297719.25	190900.3281	769039.8125	369413.7813	7231979	155977.0469	6799291.5	127047.75	440940.382	296772.3125	305686.0625	170443.8438	215028.3125	150180.4688
P38117	1254190.438	1653923.969	2670224.004	380326.7578	138783.4023	242828.4594	1796781.25	2276630.027	1125065.422	2993413.313	3735363.039	1143395.918	213109.4688	2890461.156	24875140	481781.4023	752716.4297	20788002.91	53411779.75	1593580.258	2046445.273	149729476.3	746515.2773	2574660.383	35223862.25	20600839.25	591777.2578	941297.0391	1880953.387	934901.5195	306482.418	1327801.762	990989.0469	759922.0313	49715003.13	403862.4219	20177005.44	971633.3008	156435.375	4181689.531	2109016.258	1920612.891	552596.6641	739710.1367
P17931	6937519.992	11275617.13	14646470.65	12658942.52	19323966.89	10796376.73	4786799.629	12266825.3	11130205.65	35831681.63	10780819.44	8048598.516	6971321.293	10223560.8	240258239	12657094.36	10802905.8	151061382.6	445418220.3	13014995.8	9663262.266	200076853.9	5235249.156	8872314.707	165952513.6	392582091.3	8138987.816	8761912.566	11281826.04	24546840.12	9105401.305	6258314.977	11271328.76	10678789.46	167384968.4	7757131.492	170442494.5	9175116.867	4204233.508	21458381.75	19075437.95	10660197.85	12655901.41	13567477.98
Q9C0C9	51123.26953	340854.0664	419183.7109	147925.875	171402.3086	361188.7109	146113.0508	130117.8906	168185.4219	39565.47656	368085.6758	304778.0469	269108.7891	272160.377	3576971.438	82654.89844	164361.0781	1008521.375	6411140.75	720863.5688	187073.6844	3334974.5	108785.6844	75653.35938	1500899.5	1329890.875	182422.1742	118051.1719	90630.75391	116660.6797	88937.10702	108866.8164	100326.9906	96441.4375	2060650.625	98512.44531	1062919.125	111570.7203	429872.9141	323910.6055	81674.80469	112448.2578	167758.0297	206054.1438
P00338	26610204.14	27413794.32	37044736.8	11291242.31	8350601.203	21361265.39	56009212.86	52224416.56	21845538.03	27250213.04	41623287.27	23434182.67	19238452.35	41024772.37	790623062.7	13194861.54	34049935.59	172058216.4	1200142190	25772121.47	75349207.39	1109315046	7954883.008	29097269.54	425151945.9	1823532435	30408463.41	17420903.66	22584767.23	16878230.41	22467805.89	24089348.16	16434911.18	11447911.2	718266111.2	14092092.63	293357203.5	20621480.96	15495106.81	146226163.7	32245377.66	41387899.56	16077621.7	14168303.29
P08123	7257958.879	3540078.34	4256160.102	8109844.027	2362690.469	5818019.109	23727080.35	5576329.977	8531113.582	8574030.117	11115123.73	11945453.91	4019573.93	8806400.672	60003892.88	5261124.898	7074574.727	823355264.9	208298612.6	12495193.34	26265528.26	85214705.75	3285565.754	2275540.078	515651796.2	204461291.3	33094124.22	6090133.039	7881184.438	6998538	17772650.95	30176118.76	10363651.49	12413486.17	237161428.1	24019577.47	760037965.2	18434815.05	8622499.832	12159784.7	13193147.73	3588712.461	32254293.45	16071124.94
P23297	247813.5813	2225432.641	1676361.313	812971.8438	190081.2102	257008.8938	7911986.703	152001.3766	252360.7656	296591.8031	533559.375	829023.7344	1213460.656	149200.5625	35288371.63	254678.225	281814.4063	8817986.188	1358894	243362.1563	887502.0625	76500077	194479.8828	428525.8125	3922490.813	59757092.38	513208.875	250863.4258	354181.2188	154784.125	737751.8906	107045.2242	495909.0156	163241.0625	5314120.563	229581.0156	4331592.5	257621.1914	540331.3516	415842.4219	204973.0469	342671.0469	1262526.781	672370.75
P13861	578226.3828	1806629.512	1098931.555	413683.5703	493246.0859	469327	1480382.07	1685532.109	586892.0625	2425652.496	1112088.539	1016276.742	974464.6484	1120272.07	13386030.39	606503.8906	2290178.965	14133237.16	10890205.47	1105996.953	726155.7578	61449492.06	455791.9531	2260594.273	1805874.75	23154018.81	1128347.367	883029.0742	2193226.256	550844.4961	435726.6094	1116343.473	1084362.266	537562.6641	34703840.25	580330.2188	19474714.81	1510234.563	710306.8047	1620377.75	1635632.848	1080494.711	214115.1563	440290.5859
P16070	2120171.719	941116.7344	1364768.641	1255115.469	813493.2031	1190783.094	3742151.375	6059397.328	2157895.859	846119.5859	2231800.094	2197709.031	858996.6875	1923755.313	60651475.88	791080.5313	6685073.086	45507206.25	161019896.5	1523677.641	1860846.672	22891512	1188939.883	2048468.258	24996274.13	205444841.3	2278518.656	2084522.945	1282428.125	1655499.742	974348.4375	1403508.434	2202922.609	793012.4531	53149037.5	734932.1367	34863837.5	920696.0781	1030162.594	14576101.09	2222134.68	1176291.875	865376.3594	579493
P0DMV9	9482000.734	18026249.98	12048612.72	7975143.281	5325254.941	15353597.94	16773352.66	31699229.68	9945298.555	16127957.36	27842068.48	14770262.42	5903078.773	22815088.34	399135493.4	6226562.309	17198525.96	187781861.6	318529216.5	13403611.89	34850023.27	462089327.1	8412222.781	29605735.75	367695028.6	222696489.1	21204720.37	16709693.55	20381469.55	9971503.441	12020684.2	13688994.68	17602998.64	7875417.781	327890925.3	10843553.81	256641628.3	14376796.93	10289669.55	44992606.43	19240907.96	20046565.27	9381727.652	7903469.863
Q08431	916718.5391	6726638.668	3164611.656	9929717.781	686052.125	759738.8594	1341202.91	7170587.602	8391603.328	901357.1563	1141820.785	10878763.46	18525937.23	1424102.773	876019616.1	1656415.262	17653825.64	34718966.44	182558064.4	1778346.953	2474930.945	57197870.25	233071.4844	2999556.648	14580701	1685249946	2618621.297	2874664.258	957073.6289	1122434.305	5130158.938	1141079.633	2339206.32	1466517.096	24590200.63	987664.7188	30424596.75	941050.0488	967657.6953	5546196.563	2761587.059	1437636.793	1771886.57	762959.8906
P01766	249399.7094	546335.3125	172737.0125	323307.25	224115.9688	116912.8984	178610.1406	209868.4219	161514.9531	209923.6219	259111.625	826824.3125	292322.1563	173957.125	6960826.5	204855.1563	346553.2188	8152943.5	21342032	230317.4688	487188.25	10548094.9	214691.1719	173008.875	8425366	11864719	574220.625	302181.0703	446425.25	522989.4375	340601.4688	183944.875	148659.8594	207235	9978730	221407.3949	7293004.5	140475.1719	643422.6812	396677.2813	338357.0938	325673.4375	234918.5906	294639.6563
O95881	121308.5953	119937.7969	96495.03906	114530.9609	50835.30859	66715.19531	120067.0859	373511.0547	165716.5508	95058.38281	444642.7734	67224.60938	39894.5625	376367.2891	2264107.5	94141.76563	75401.45313	1759047.875	5605338.75	72496.375	420601.9453	3907977.325	44147.00391	198405.0469	1387378.875	3239762.5	63312.66016	72528.69531	99269.02344	56259.78125	74458.52344	104435.2031	62613.98828	75408.96875	3803818.875	63037.02734	3019034.763	223481.9922	482806.3047	786378.375	214674.7656	230996.5859	68591.21875	236435.6625
Q8WUM4	1628331.039	4202462.305	2880811.191	1434099.957	1140812.461	1629167.813	1369947.813	6603464.043	3393342.398	3211144.828	7939289.484	1935795.758	1422451.02	7680736.754	52975555.72	1936991.039	2218934.902	44843040.78	115264768.5	2697761.652	10311111.9	75572202.63	1528763.598	4082544.953	61394087.31	86972301	2282337.77	2562207.836	3211059.828	2598010.492	2341029.234	3094657.707	268931.2188	2733949.383	71463329.94	1415402.785	65066187.88	3705153.188	1404473.828	11763413.12	4566195.656	4102367.496	1599498.953	1337540.992
O14979	138181.9063	153609.8438	140119.7422	161239.3359	88986.80469	109053.3125	140800.2422	428127.9375	257151.625	230480.3125	458895	210133.9531	120922.5703	398327.3125	2034607.375	134575.2344	131262.2031	1822389.5	6449875.5	132073.5469	272502.5313	3669007.75	76344.5672	177071.3438	2846810.25	4152009.25	125376.125	78011.58594	143927.2969	102110.2891	111213.25	133717.625	133591.8125	95274.55469	2720057	126488.8875	1663118.375	166886.9219	66463.13281	823195.5	212261.5781	176398.5781	130087.1641	107287.9922
P08582	77961.55859	1306830.781	142410.6172	491494.7734	263836.9844	85906.15625	492939.1016	142916.5906	171869.7594	355337.9766	512017.3281	504325.8281	451042.7031	624697.6055	6984136	200302.8922	572256.8281	1956195.813	1713157.375	100178.0227	114593.2773	1807606	238045.0805	62836.05469	9388985.5	12765541.5	269936.5953	483080.4609	141466.5977	605175.3203	352952.2734	316571.9688	195235.5	34134.73047	416485.0313	138531.6797	3101707.313	160184.4094	58172.33984	316050.3125	155215.7969	236022.1719	583922.4219	346061.4453
P06756	1346562.027	717488.2969	514858.5625	528251.4336	194794.8906	758339.7227	597215.4922	2389972.578	1319770.953	353537.1172	538601.9531	491502.2813	478418.7734	454918.8906	56516997.88	765359.5469	1171344.387	26820206.94	78924680.88	297761.1563	1308259.84	26605778.91	116010.0898	1772350.445	20947476.38	80794162.63	1318371.625	560669.1289	1276707.301	352083.3828	964222.3926	471917.1875	1004072.348	646029.8672	50206993.66	777261.6406	97963546.19	667653.0957	634657.0859	4731058.656	1235550.844	236343.9453	265606.625	445414.3672
Q9Y3F4	216280.875	392454.3906	400065.9688	92187.39063	489871.2578	162724.9219	239564.8672	264134.9453	198375.9063	88966.84375	301194.5625	60108.54688	601465.7656	392504.9375	6121882	212816.5234	376845.7188	3029570.813	17997838.38	583059.7891	1249764.906	15624665.63	480772.8047	579411.7109	1474280.5	27585339.38	766551.7891	625145.3125	336655.8125	824995.4453	750430.5	384273.7188	60161.54688	176818.8438	5291430	280381.6563	1476095.238	121656.9219	343494.9688	1302833.563	85972.20313	714735.6563	149083.2578	547024.625
P63313	1085774.516	371075.9688	389919.2813	106466.25	63731.78516	88442.29688	1645013.938	1299948.984	1011687.906	446788.0703	2295763	898408.2031	217563.3477	2359510.258	12591619.31	323516.9453	590634.375	2974400.875	25816689	220434.4844	2085074.016	13079805.25	53426.21484	344785.8281	32022086.38	60181802.75	130442.7031	233539.0195	218394.0469	167331.1344	349111.0625	553187.1563	117404.3906	61868.58203	4626392.313	63354.21094	4672170.25	170130	230230.2305	4924719.422	142027.1406	277488.3203	362032.2891	121443.6484
Q07960	880065.4844	366505.3984	785821.8203	331998.8906	70533.57813	564334.4141	992248.375	4651875.203	1789902.43	1062893.766	2885116.727	755661.9063	176820.0703	2821966.211	33846920.19	385367.5664	1793334.414	12245040.75	63020879.75	1184465	2167652.008	16104772.94	508240.1641	2433805.406	22006657.69	52079199.75	868685.9531	1331341.75	1486605.922	763339.2109	957161.3047	525413.8086	357275.8281	833617.9414	14447119.81	271035.9336	6557606.75	1504179.492	427296.5625	9024327.938	1213802.172	467940.8711	199628.3789	400302.582
P07451	10413657.67	158353717.9	9301178.594	11291726.45	8013712.125	7305987.125	210656988.2	8145567.477	28610753.77	8462358.727	4758431.531	58047118.21	18230663.75	7611095.34	167822115.7	4520027.211	33887500.9	286119398.9	86070255.95	36761625.71	4786295.834	4799413196	5446940.367	25587375.93	458811620	704763036.3	14575809.75	5493158.676	8031326.504	7715803.881	4089758	32204730.59	3491277.051	15919136.87	515906314.2	4609623.125	176995900.1	3980130.016	13991535	8491396.535	11485920.78	68885417.03	13783603.16	11804658.88
P05155	20305225.31	16087606.23	19065631.95	17377323.04	17488284.27	20141444.95	18096054.27	16362937.5	11261712.27	14989328.84	13988885.68	14871134.78	20988763.52	9046984.02	297929216.4	11701899.85	20063723.64	157142300	632312948.8	15005805.2	24105053.43	322116372.2	13766860.44	21185462.76	322808022.5	1024393306	23600113.83	13397441.35	16833854.69	18535070.63	22111151.39	9838661.988	20859051.77	10004850.3	217894527.6	8675941.297	325052388.9	9003776.602	8919138.152	40953058.35	16808404.38	15491501.47	19441636.66	17714524.49
Q9BXR6	288586.8594	170300.6969	105398.5859	169070.2484	190248.5781	208363.4844	253346.3578	168493.5781	316125.6782	285395.3625	320021.8125	142237.968	67040.74219	230467.7828	6933194.313	328724.225	180175.3711	6090482.138	11541761.75	87344.76563	405988.4531	8743971.25	391275.8047	425831	3458445.25	46572781.25	154725.1641	324846.4019	182482.3125	499680.1641	153493.1164	150660.5555	215745.1969	338463.2711	3688782	271538.125	8002984.875	71855.85156	443854.7266	188922.8594	1050555.156	223218.6055	174444.6781	191787.6203
Q9UBV2	181737.536	115771.5625	202784.1391	191257.125	172136.318	177710.25	327463.6555	168261.2969	142740.2734	180701.8172	196986.7672	287900.5016	146238.9375	193769.6672	10553001.63	152814.3391	196927.0156	4475075.563	26333274	117646.5469	276462.1875	12190914	92046.10156	118678.1094	21422878	22114808.5	250877.5469	277900.4688	396793.3438	222322.2516	245551.1719	207883.0469	347749	164988.4219	6731098.906	200575.1094	14366332	179762.1563	192788.7969	612649.4063	244662.8375	286651.6563	164506.6422	59181.39453
P27105	18133073.45	16617751.84	16347380.97	10878327.66	20142465.02	21223870.7	10487741.55	11937666.03	12194464.17	14285681.59	11074008.95	8111171.586	7933882.859	10756727.02	195553946.4	9332108.266	7738659.57	112051775.7	196054386.9	9793941.359	33056639.3	429899593.9	8593883.313	9893280.836	351798690.1	380771852.1	11516554	17360376.83	13931910.58	14207968.93	14321219.43	10677503.27	6474226.008	10504737.79	276979728.2	10436238.97	292791704.6	13106812.39	15195835.32	12901777.38	15475466.79	13507978.91	13658714.44	7904111.234
P13498	284615.8125	154569.2031	180711.7344	248416.9547	833523.4688	798967.1875	228616.1875	509871.25	201781.125	157890.9844	1948424.875	167808.3594	277115.2227	1674481.688	6543913.5	204855.1563	1851213	11227487.06	15788247.5	222541.9578	3297822.344	9756965.25	115215.1641	289236.9375	24083163	12105508	837047.5625	188397.4844	262729.375	350862.4688	489746.375	666698	526953.0625	223442.4063	14940216.13	182726.2969	19744087	1431594.473	687492.65	1177509.188	587208.1875	793780.8125	231860.2031	297739.35
P04211	2311414	2722724.5	895177.125	1064461.25	1520296.75	1737175.625	2623302.25	1691446.875	797643.1875	666744.9375	2270091.75	6229374	4460171.25	1757933.5	35689168	1060380.375	1867359.25	16884304	49817656.13	1659329.25	1503302.299	31273954.63	903211.582	1523395	43916769.63	38061786.69	2139294.75	2752982.5	1885936.383	1057295.594	1799212.625	1163231.5	1441428.93	856426.75	53265200	834974.3438	43588720	1112962.25	839105.6875	2914512.25	2196553.5	1536483.75	1116601.031	1334971.395
Q07955	209129.4485	213923.0469	272193.1875	221548.5156	181510.6262	66724.33594	438201.125	955823.5938	58711.85938	308315.0797	1005390.359	333350.8516	55614.23828	45965.16406	3194357.563	171104.8125	169035.2344	1016251.5	13360536.5	123167.5938	274126.9375	10695009.25	201376.7445	375649.8594	6033188.981	4951231.25	248708.5773	271851.875	111937.7734	67160.53906	124987.4609	158711.4766	173544.0156	238819.7625	6996859.5	114779.9063	3543638	76581.10156	269943.9688	1280026.141	345414.1016	162144.5781	101826.6563	181814.4688
Q15435	367187.7422	200313.1719	626670.7969	80031.69531	186645.3008	844866.4531	328253.1484	704811.3672	430441.8594	375116.1563	944173.4609	196659.3789	116183.6563	583353.6797	11578066.19	196675.5703	677974.0664	2740404.094	22417945.13	146339.6367	288111.168	18469233.88	201204.5664	908239.75	4432199.875	25235345.13	94857.34375	229674.1484	307964.1914	295499.625	154225.2828	328771.9805	51701.89453	82282.89063	6532452	28910.4375	1125382.875	141392.3203	540331.3516	2360001.703	497492.2578	322933.6172	251007.3906	213699.4531
P17612	821889.1641	1320405.266	2049533.859	712297.6602	518243.7031	356727.2578	668289.2969	1655861.609	1121466.297	2655808.758	1961903.313	1083491.172	330819.2852	1937388.176	19662386.75	384124.5313	660357.5898	26509073.69	20991847.56	1771370.766	2347326.219	58916261.88	416622.6016	3040877.219	6929873.625	18175000.75	819447.1953	599884.9375	2338684.602	886886.9922	300989.6797	309483.2813	882624.7656	434956.5273	10696060.56	138907.1406	14383269.38	729643.7813	232144.9063	2534077.906	959132.2461	377809.8672	41785.76953	32173.07031
Q6B0K9	1333684.859	1034849.5	538304.7031	1515456.422	378837.8438	2024060.977	932669.9219	1142826.109	1129879.125	1191574.996	10454314.48	1466696	744588.332	13901792.56	6999208.75	1128905.266	298285.1797	31910698.63	8810639.25	1499669.805	3574659.023	26807861.5	956097.8008	890497.2344	58675832.25	4729083.75	1003357.102	458576.5938	1676456.629	1385082.219	420914.375	2090907.992	276823.4102	2192949.586	86520958.5	1819036.801	31075855.25	883362.8516	1552593.172	938032.9922	2212666.109	3783193.008	3572550.602	1648364.305
P63010	467086.2109	1542484.109	1316143.977	1641417.762	365622.9258	1588426.484	1345558.895	5027744.984	876469.6563	1292160.996	3265195.742	651063.1797	1237735.445	3343530.836	19930772.56	431425.9023	1404312.945	26200128.25	103228863.5	632162.7422	3194658.07	36778164.69	1024442.551	1290179.234	8984709.25	58844441.94	504021.1641	697300.3672	532465.1953	1628749.742	158470.0625	677703.2266	283262.8203	511150.2266	32494746.19	6466188.719	19564128.19	832036.582	11014512.78	10202933.98	1859130.926	1455664.055	393149.7383	341610.807
Q08722	2216086.828	2105798.594	2665261.266	1813801.391	2343217.438	2387348.391	2067394.734	2400094.813	1765070.047	1654537.594	2081966.578	1051517.797	1558388.688	2557054.094	20691010	1015533.313	807578.0625	23035412.5	20621347	1354265.438	3388162.563	49791773	1270650.844	1904918.281	40585448	55158610	2236106.266	2365543.969	1579212.422	2126410.969	1944572.313	1369844.234	1801901.797	1267586.734	47242585.5	1538381.641	31263310	1696579.234	2051720.031	3727352.656	2336126.094	1977733.625	1505846.703	1621313.969
Q15819	2356808.094	3658964.734	3148757.469	2755160.125	1940956.375	2273819	1996938.891	1428362.594	2512061.391	2927883.203	2395091.078	2314412.625	2318922.359	3255776.719	14319761.75	177458.0351	175240.4063	3135026	5729623.5	128511.75	627126.4297	6178739	145852.0469	834455.125	6484806.689	13658201	241698.4375	197343.2188	337693.7188	135721.1875	151196.125	165708.3594	214774.9531	239033.4688	12903144	160230.1406	3799869.213	209647.9219	280902.4063	1315562.688	274515.8438	295501.6875	289844.4688	239416.25
Q13492	1853346.469	204929.1406	2724108.023	180990.4531	710888.5625	1013918.406	1546794.891	1950322.969	520723.0625	1519408.891	968942.3438	66220.23438	129468.4102	1711415.875	7129267.375	347794.6563	706697.9453	6805856.063	28508517.69	646192.1328	3938846.289	23096769.44	195104.8906	806447.3945	3402459	25426304.13	149785.25	484276.7188	568815.3594	700309.4375	588393.25	1549820.875	92737.07813	1611267.75	19775132.31	744286.125	2485556.313	828098.332	858260.3438	4852413.789	136603.6719	1332807.547	781751.5469	361431.4375
P10915	1827716.641	187611667.9	1874851.953	17797894.15	506271.75	1552494.734	1987080.918	24860179.72	14265597.63	2075060.117	1167243.336	42346949.83	217411525.6	2541550.453	584989291.9	809358.4297	7699465.375	11125216.94	130873387.1	285936.7031	1254409.184	754591406.4	463720.7344	2869256.445	7811575.438	743628616.9	1484381.887	4806542.172	1133747.125	699434.2969	17250358.41	1276827.805	787250.9375	743234.5313	38907425.75	878411.6641	33528011.5	370155.7617	807203.625	10492970.79	943258.7266	368496.3906	1023460.523	598134.9297
P11177	299390.9797	256834.0938	180350.8281	228632.5031	230131.643	177981.7438	191987.9875	199891.5469	94037.21875	499734.8438	176320	114884.5703	216386.2531	362593.7344	2118335	242469.4141	138913.6719	2485142.125	2698900.75	109435.3359	772354.6875	27479746	209459.8633	548387.1719	10347330.88	6867333.125	197917.8266	219549.3195	440437.6875	1053936.758	221453.3148	151491.5625	185206.4125	127442.0469	4041876.625	673883.8125	2408664.188	331123.3711	659286.875	399686.1719	256617.7032	213788.3945	108888.4922	99540.65625
P49593	92052.96875	110003.125	139153.6531	146316.4687	162376.3133	159137.5945	93742.375	209089.4219	135715.1875	169719.125	317223.7734	51944.125	205154.7469	153122.6719	1173415.563	132581.3523	40003.44922	1358889.188	8633104.875	718418.125	184655.4031	2898889.25	128452.8531	32586.48828	1405484.875	6413276.813	59575.76172	63400.625	90630.75391	85637.98594	41138.36328	142545.0664	156060.0656	83966.85938	1785313.5	140240.4625	610029.875	47252.98828	63300.84375	296630.8359	128242.5938	143831.6938	161328.2359	187750.1672
P03956	193614.95	138464.1992	515411.7188	602836.3594	207296.9992	134903.0781	289096.9063	133563.6563	327447.0344	535022.4688	156818.0469	176875.036	2736075.555	242200.2188	17678744.25	209175.9688	176891.4219	895706.6875	1650358.125	142513.6094	314873.6344	8912790	77748.76563	604158.3203	8563696.25	5244299.438	426692.7578	206566.8242	704377.7578	159872.9156	201761.4516	137633.2656	432273.0625	222553.5531	8648776	111565.0156	4288214.25	192140.2383	77665.40625	377970.3789	173018.5469	223558.1063	403383.9922	281468.2188
P55084	3166021.949	14866912.31	11609712.89	2084117.234	1212279.422	2112459.055	8063946.859	10561080.6	4447958.781	11432663.25	10288809.63	5429967.461	1572374.414	8934342.098	58471532.13	1695715.881	2334380.734	61189109	124325835.6	5909053.238	9437070.219	772766016	1814982.047	8937208.219	83368088.81	96617235.75	2694837.609	2942351.91	6405255.848	2440609.121	1822155.07	3925572.201	1453691.461	1951554.941	72549355.19	1145848.313	62310758.56	4153344.27	795569.3945	17398125.33	4942873.051	4905246.426	2206693.734	2344239.945
P23142	5913378.664	5507764.172	4011623.129	5508400.969	5334528.957	4289232.359	9380769.039	18616365.59	7316854.906	3024521.992	6072668.039	5852673.305	5532316.375	4281808.477	929888294.5	5242250.988	199393886	65053842.73	809849350.6	1979205.664	2812123.078	330633672.4	5324167.477	16715569.8	29491341.13	1874441857	33588918.79	9351835.734	4814291.449	6304724.434	8111627.055	2630841.387	21065105.96	2994607.348	271277038.1	2674421.352	351207607.5	1610146.266	3160742.98	52005116.37	13980363.07	3921388.203	2592575.797	718184.0273
P46782	569682.5469	233210.5547	256847.3242	51716.13672	54662.79297	98642.05469	121680.8047	1241011.906	146273.2969	161557.457	2898780.063	153934.375	898524.9141	3392112.406	10895963.94	570782.7227	124373.4688	8268261.688	77185509	327773.7617	1726158.922	15451962.13	204298.2891	211474.1367	5309704.125	45309502.75	628333.0781	347043.4219	428795.0156	279415.4766	473118.0625	97480.75781	195042.0156	356461.7891	24400870	385294.2188	12008440	907098.7441	326132.2813	5393407.938	5918930.82	3550299.438	212556.3281	125109.8906
P46781	1930044.633	1764177.063	1546216.969	1178695.688	850950.3047	1231086.57	1565129.688	3270033.273	2083682.828	1857006.328	4893841.797	1779296.922	1215173.523	5327100.438	5881957.125	789830.8906	859022.9297	7788351.625	22076335.63	1299233.102	3871673.813	33886488.5	635025.3594	1543288.531	1253635.625	17182452.75	567643.7031	528600.7734	1281377.766	981391.7969	353513.5625	1253611.766	735983.6406	931016.0781	21908521.81	630430.25	21381614.91	1364324.805	851077.0547	4956817.719	1914118.625	2087863.152	1241345.281	1026309.977
P56556	152974.9375	224416.25	211779.9453	171973.4781	181510.6262	186989.4313	62102.14063	251537.6719	99018.52344	253819.4063	175158.625	108832.4219	211139.5453	133611.5781	1688500	165646.0695	82865.24219	1372391.625	7429370.625	98477.33594	271917.125	28059807.75	151639.9195	150220.7188	2404890.75	3889782.713	202848.7352	145451.7539	143185.4149	164779.625	168819.9703	81712.96875	170642.6125	160290.6406	5290844.625	156451.7719	2703582	162112.4688	48973.65234	385386.2813	117364.7031	168306.625	184423.5953	225979.0922
P15121	2476738.555	3903844.016	2957139.883	1532932.68	1221531.262	2057027.438	7086886.34	8779520.57	3620892.992	2946948.094	6467526.699	3629845.445	4821633.477	7097065.156	80364976.06	1007616.68	4627932.906	43230852.03	174205297.4	2841835.813	8378626.398	253232365.3	1000942.625	4691459.547	58372636.88	166373964.5	3447701.719	2602532.07	2980369.508	1682511.703	2028440.004	2880593.07	2150986.305	1429477.668	118148375.4	1175338.977	54939343.31	1887127.57	1143794.117	18494717.27	3854379.453	4039635.055	2312683.641	1607540.672
P00746	78306.07031	398960.8516	677077.4102	747104.5391	189919.2109	292544.3867	1764415.875	1963546.688	662843.8203	559368.6875	360807.1641	2136256.547	1824487.359	607423.3125	78426331	133350.3789	4599904.125	1500622.156	34631734.75	977052.5078	285138.0875	60319498.25	431644.7578	2501516.844	3227104.75	103239441.8	3742240.688	321278.3086	1022881.898	196523.9375	153493.1164	301199.2633	3326037.352	48193.79297	16876065.25	391712.4407	27374694.5	144956.4453	443854.7266	2811752.117	501893.75	322738.9219	40561.17578	132468.9922
Q7L576	42822.24219	147973.2453	67893.0625	170772.7047	43412.96094	142250.1063	94328.02344	209792.0859	210957.1094	117069.3672	237744.1016	39787.98828	231448.9578	131639.9375	2453857.125	80254.38281	112469.5195	3408293.188	10482322.06	117815.7758	52360.97656	4325983.625	210201.143	493608.3711	1887419	6118363.063	167208.3727	95317.85938	274762.0859	46502.29297	109147.582	81184.50391	333660.5742	75605.35547	2373984.406	275975.9297	1711693.688	333620.6563	198962.7844	1194862.137	165427.6445	209236.5156	151025.0781	239736.4844
P50148	258302.9258	267356.9531	127620.7188	373624.9844	183085.4688	81245.78125	291029.6875	409452.4531	288153.5273	455167.5703	601410.2813	376342.9961	85912.36719	515530.2461	6554913.938	106611.7031	338638.4922	9020395.063	9028425.125	549941.4063	553261.7656	14703713.56	49146.80469	830630.8125	8322641.25	9550960.25	225379.1328	387101.0391	680885.2578	557117.4766	167845.2578	305547.9297	228269.6875	241953.0977	16488859.94	218760.8047	10338318	482951.0996	245627.3555	1011536.531	421496.2656	713593.8359	331987.3906	206676.7695
Q6UX52	56466.22266	153010.6422	47799.87109	184060.6406	108226.493	160515.2188	159900.7656	168083.1406	118711.541	37449.15625	215232.3781	105564.3094	29222.56641	236187.1	1247357.25	242692.875	199902.6094	180468.8438	1875536.344	143976.325	123110.0508	3036799.938	190533.9742	227791.9023	5542367.688	2222601.813	108821.9531	112496.5	174401.5547	63966.82813	158923.6992	133319.2969	99820.50781	187128.4727	155971.7656	97432.86719	1129930.719	119129.4016	161022.9805	307550.0844	114454.6953	68349.90625	292279.1797	403873.8906
P00491	11630178.56	12139550.82	12095577.24	9538039.57	7952801.652	16070651.27	6883804.789	8246729.617	9370528.172	7937357.508	13047775.52	5465254.281	7322091.963	13684618.19	149389190.4	8869718.785	7261243.789	109732031.1	250247317.3	5467979.691	23321221.48	194710831.8	7015523.082	4394014.086	284738447.3	291133581.6	6514351.844	10880803.55	9202090.07	11714118.27	13325165.71	10079069.36	4538065.586	8377488.59	285835008.7	11652975.57	140510831.8	6243954.473	21208986.76	10946527.76	14143229.62	14134440.27	11101832.65	11383779.21
P0DOX7	177218023.7	189771458.3	202633500.8	122151435.1	157779204.5	120073675.4	187571343.2	213890381.8	110780008.1	141530005.7	157631287.9	572202140.3	216014908.2	169058975.6	2839581689	110766996.3	228571956.6	3142703326	5361607796	326756111.7	271474971.3	2551781644	235096831.5	207052405.6	2152522405	5324922293	225708340.2	159016208.3	186580273.6	166228679.5	262906316.5	127046679.2	280415110.4	121292719.2	3166746705	193513819.7	3795968967	122099271.3	93913756.53	268644921.1	285308786.8	160502041.7	137985359	239299544.6
Q5KU26	5207042.5	10841704.25	8156767	6411518.5	4710508.5	5617797	10204999.16	11544750.22	5462020.5	6666238.5	5837265.5	7930837	10980598.25	5035284.5	264000491.4	4720341.609	11746146.86	114270850.8	273796050.8	14539340	7310691.344	203136511.5	5604906.5	1485011.297	153236427.8	271010219	11507481	5444224.5	10070637	2533439	8540500.113	7015758.758	10761230	6941583.281	157729460.6	4149707.922	112203138.5	578309.7656	3996330.484	13666111.19	12529076.52	5308847.797	9824256	3782214.5
P12004	460463.7656	801650.6406	542013.3281	447732.1445	636344.7813	732833.9063	748774.6563	1135718.68	734023.6602	609317.2656	3056678.797	918067.3672	515696.3672	3062718.953	10415466.69	511299.4688	601511.5156	14932207.44	15439722.25	804426.2656	3352846.828	11290608.25	529768.4961	651038.0625	16767793.13	19415473	570713.1719	415815.7148	906066.9609	1028671.875	1071005.602	1309203.18	433340.9961	748995.3828	32847969.25	996021	9033321.25	941512.1172	430391.0742	1840831.508	1566867.547	2294708.766	654787.75	501070.6016
P31930	1035484.613	5150745.336	3300715.406	1004439.961	1318738.848	410092.3633	2105719.672	2638994.891	1402287.469	4844499.414	3544324.531	2024908.5	867831.4531	3960197.301	31274781.94	632384.8789	1551308.301	32744551.69	66163989.75	1963819.398	6749859.344	321804727	1086260.781	2307952.023	36559814.75	56991337.88	1595051.344	1362183.484	2930762.023	1681505.184	1115544.852	1704932.313	1431463.125	955703.8281	66544252.25	610525.9961	32786620.44	3636418.73	841827.6484	7392899.203	2042083.457	2911803.727	670660.3945	1496627.84
P48637	1234442.172	1271134.563	1431472.813	1266010.414	894640.3828	1567666.219	1712679.578	1768566.531	1380725.406	1762049.484	2545270.348	1144493.172	876053.4063	2036713.25	21402675.19	1150433.297	1043545.727	17053141.25	41087439.66	1363101	3866398.703	27685357.25	1312335.203	1243710.555	25687932.69	34976646.84	1358279.328	1329989.281	1517154.086	1114422.258	1530946.531	1538108.789	888520.6719	1132107.492	32387480.75	1640501.523	26767150.5	1738547.023	2243680.313	3614694.91	1649968.375	2154912.422	1540765.281	1445976.688
P08603	16282574.45	34397602.76	34372598.92	24403955.75	29292161.39	34581032.43	22699768.37	42943220.75	20317518.45	22923120.48	33067170.61	29411585.07	49712667.02	26055035.26	948438866.3	21847759.69	66365450.91	266828837.2	1671291084	27002120.12	45039026.02	643793978.8	21032894.18	38259308.02	319876050.1	2809395655	51697849.61	37693586.36	30762902.13	33721408.06	42496741.32	17831004.95	34684622.68	19212183.58	500241322.8	13819206.89	811960130.9	14416416.06	7832502.781	100420909	39953700.8	28032763.89	26811268.3	24474203.48
Q16186	180843.2828	356868.9063	141490.4969	180578.1172	278632.7188	285534.3781	175772.6406	203975.2344	236217.9688	250490.8125	253065.45	202575.1719	214938.4313	227289.75	5159206	255877.6563	420428.4375	2088634.25	9355420.851	217037.3641	630824.8906	3173497	258262.1094	158978.8664	5126844.9	5361051.163	277499.3578	412095.6563	300070.8125	157907.3438	186110.2508	300262.0625	295446.7453	188024.436	4155627.375	289795.6563	2560270.188	214004.8906	220632.8125	1050202.844	245665.1688	268844.4609	222994.9375	282752.1875
P23526	6805860.762	8975457.938	8104440.145	6152668.773	4378149.395	8455220.594	8004556.578	9446252.484	7586227.031	7486158.016	10979430.17	6891695.008	6041664.578	12149148.24	85636645.48	5760602.672	5305602.719	69880344.44	186310502.2	6161379.117	14993212.41	159022152.6	5188782.484	6805775.977	184366007	178855062.6	7124636.773	6470451.266	7361610.57	6148545.484	7853071.297	6368940.996	4335052.109	6317069.445	167783191.3	7143012.406	123532052.4	6015300.875	10234663.9	15659855.65	10370421.22	11957959.7	8057883.008	8527890.5
P01601	168285.9391	106895.2578	100763.8828	74297.59375	237805.2094	167837.4375	199576.2203	132726.9391	134070.3422	239152.5875	150159.7344	315373.9375	86096.21094	60472.63281	1180371	149259.8523	132767.2969	3714469	5398764.5	92023.32813	282711.7531	1376183.625	134916.4531	125105.1641	1783928.875	3152225.75	251402.4375	172773.6875	67535.64844	164782.5	209804.4375	127462.7352	112023.375	230467.7938	2215557.75	165591.6844	4174525	159358.7156	455755.5312	64364.53906	109096.9531	195831.0625	89664.73438	106766.6406
Q08AI8	359478.5313	936728.5	594546.4375	696329.3125	343807.0313	713029.3125	1190031.625	637708.125	399428.75	350539.4688	464737.1875	379867	621796.5625	606127	12886516	382381.875	674162.8125	8583433	24128802	225517.7617	1496270.75	18525784	590830.875	818824.1875	12696495	38793112	657030.3125	660730.75	1084629	344899.9688	796711.3125	636445.25	1435820.375	566428.9375	23223482	461759.9375	25839736	659533.0625	477897.1563	763392	774124.5	527340.75	828302.5625	374846.9063
Q12913	85280.80469	50375.17188	88169.25	47039.99609	86511.88281	62384.67969	89810.60938	114720.1484	57296.75391	172045.4422	115510.0469	145180.207	117588.4148	106913.4844	1734796.925	97650.16876	83862.18359	1681079.95	1990820.1	114634.4227	295989.9688	929229.75	48543.17969	69968.78906	2230420.5	954140.6875	115265.7344	102085.3828	84470.21875	109297.7883	100987.0883	70078.23438	116290.0266	105071.6922	1147337.25	111198.5656	1717155	101629.8274	66049.54688	295386.2188	132362.8281	91577.29374	111034.5281	184693.5047
Q9P2R3	90866.77344	131765.625	95896.125	63026.375	101777.4601	62216.01953	57618.61328	326934.2656	166334.8359	90781.10156	297498.3828	65543.89063	113104.2891	248403.2656	1140081	119636.8633	61939.32422	281401.125	8018910.125	72294.89844	70211.8125	1948268.938	46363.25781	86288.42969	427823.9375	779015.75	56947.89063	75129.73438	77439.07031	49549.85547	55881.28125	102496.4648	78777.29688	185879.3649	828308.1875	121318.1531	2470589.563	59181.40234	427026.6602	426035.3984	169202.3359	72666.82031	145934.7187	47561.625
Q9NRX4	157135.3438	277156.0742	365788.5586	230658.6641	87406.94531	423664.4609	1571627.945	562794.4453	269178.3438	446856.0391	692861.7344	425771.4297	157878.5234	547447.875	11158000.75	224924.5234	330451.6406	7539717.438	35805197.75	701709.3125	1737127.547	40027136	331071.0898	836387.1406	16021825.75	26787679.5	814447.3516	396507.5	419586.7813	532994.625	705818.9922	529317.1719	395039.8594	582919.9727	24886116.06	229661.1602	11359691.5	454740.9141	266780.3086	1015554.727	305632.5859	501836.2813	105864.9922	168365.0078
Q969X5	320363.8984	78208.88281	151302.8047	193943.2266	238771.1617	48856.77344	774361.0391	2300500.719	697274.2969	1078448.586	1584542.234	458440.0781	321244.0859	1023508.609	7573500	211128.8422	428090.5313	5956017.875	42265577.25	207330.1836	438806.6914	12092262.63	33446.07031	199877.5391	3515362.125	28007733.75	495167	233557.5781	543222.5234	276257.1875	55530.40234	51541.10938	83402.84375	265572	6153886.938	28707.19531	5145934.875	401796.7969	547627.8563	3742121.125	370151.6328	148017.25	101680.1719	218027.35
P23634	334795.8906	579486.1094	613161.0938	69056.92188	135666.7344	246031.0391	901445.4375	1042058.922	414688.4063	195744.0156	602839.125	356203.0703	180083.9969	706515.0469	3553598.688	51704.67578	656579.3984	3693779.375	8884334.5	154675.6484	949767.125	10504015.5	155428.9297	485059.4063	3379159.125	22230575.13	487304	237429.1719	432121.8203	70231.26563	22222898.48	514478.957	267563.1406	283024.8906	8652143.375	98105.04688	9162998.938	377021.9063	301208.3594	2043013.289	535930.9297	165714.1719	159105.0313	136975.3156
P43490	1598127.734	105316.9297	661098.043	226222.0547	192713.5703	1049989.547	1120483.25	1545663.992	158964.4141	560619.1211	751407.1016	195738.8828	1573490.344	773856.7578	18748690.38	529432.5938	474687.3789	3747230.406	72449149.75	923844.4766	1814925.969	14758375.13	292326.8125	474319.1953	12958755.94	67032840.25	707563.625	304483.0313	50180.59766	64166.27734	797830.0156	286890.5586	279584.2125	83494.15625	10006840.88	241326.4219	2954050.125	316827.3242	189708.3281	10869503.44	465938.7852	1175848.016	108843.4141	296712.8281
Q06830	18831724.27	26409213.59	23658741.7	13672881.36	10982238.31	21294734.83	29302344.7	48180296.6	22224692.88	23904600.95	37522300.39	21380177.59	14711827.98	42477022.02	359141675.8	14817484.21	22744778.5	271816506.8	971324243	21741819.55	44547062.88	799773414.8	15424883.34	31612383.2	348211354	723549049.8	25052449.2	21638962.81	24370584.23	16420790.35	19760225.23	15795997.59	20042800.21	16031389.39	669963089.1	17248083.18	519932444.6	17912723.43	20359593.11	85182648.53	31665434.27	31399514.42	16822115.18	15721664.92
P51858	313304.7813	175035.375	316596.4688	238484.8172	219510.9867	458105.375	415857.3438	1219518.828	273378.5	290167.75	1043199.531	275638.4063	70994.57031	1351042.156	10138321.5	244795.4438	509731.0625	3052934.75	27173957.25	211807.4063	1582445.594	2567167.25	157208.75	620357.9023	2583371	8943330	158634.7188	268706.0313	371240.3125	313213.625	161164.1094	112067.0703	309023.0313	125419.9688	7368228	142031.875	1367652.125	325033.7813	586004.6109	3234356.75	706338.0625	715645.2813	182196.6109	237396.0938
O43491	101277	124620.6133	404856.8516	170772.7047	68423.10938	142250.1063	790704.5391	948581.4219	342000.3359	201782.7734	524952.1445	67427.36719	254570.3594	488775.8359	6988688.313	203646.5703	492345.8125	4347992.875	23022356.75	66727.00781	237327.8594	1236536.625	77400.67188	433935.8047	5427884.125	3721226.5	194163.2578	171867.9742	178282.4258	164660.3219	137354.9688	101781.8789	312810.6094	198908.7906	2922498	148122.0469	1682888.188	58099.01172	540331.3516	1561547.148	70281.375	86849.94531	171611.4531	44551.32031
Q9HDC9	3846471.992	1808177.996	825142.9023	265799.2656	3836121.156	6595306.902	3781239.195	5472195.859	6499567.367	8907944.813	7364158.313	1076727.883	613175.8906	5113327.75	30489883.28	1656579.27	1770020.859	86403597.38	52432132.25	4363495.031	13348820.7	101597942.4	891694.5273	7620238.23	179766275.3	82955204.63	1357024.008	1059664.297	5627363.234	4448065.703	5058197.66	4508317.258	4130507.406	3606144.293	160423377.2	2047446.961	108758148.5	8072984.234	1095301.023	6342829.125	5921739.344	5005480.785	4225662.781	3631910.805
Q15652	1596054.375	1154094.5	952729.25	1273087.375	704959.4375	939073.4375	2386105.75	962905.6875	774613.5625	914418.3125	827329.3125	851013.4375	1132401.25	811718.875	58208400	797478.75	1815532.5	55096616	60923224	1604898.5	1120629.25	85126528	902481.1875	1947343.625	89237408	140386912	2159171.25	1374625.75	920084.75	716204.6875	1363532.625	1019895.063	1818832.5	1237441.875	63488096	873079.9375	110795888	1269747.831	627212.9375	760619.3125	1097970.125	651404.8125	1522163	1301786
Q9Y277	150451.168	2546684.719	925188.7266	137924.7969	344253.8438	262919.5469	1760313.641	1996028.82	785894.625	330915.9297	2622871.938	391200.0859	211200.168	3747066.984	11298210.75	281627.3516	1093344.789	24888781.25	35598685.63	1011783.656	2581506.422	159779733.5	138907.2891	1600554.539	10101411.13	36497276.13	453074.7578	859620.3203	1280082.742	1608710.75	335649.0703	915740.9414	341204.6719	1014228.469	20180055.88	247629.7969	12924506.88	1128728.648	228511.2266	4677120.094	2288994.688	1357610.422	308541.5938	243106.3164
P54577	256468.3516	323606.7813	358112.3398	188909.7797	281185.25	639647.25	168357.9531	209772.7031	295502.7813	361798.6484	644963.4063	214194.4844	239557.8781	252167.3906	5671887.375	151155.3359	189091.8586	2520573	12038266.5	139225.8258	196280.4219	2781102	82490.8125	251537.0703	2305883.5	7704427	58306.9375	194476.9688	187442.7266	200622.5313	307724.1797	200848.6906	149411.1656	177898.8516	3199985.5	248903.2188	2557311.5	76681.3125	129729.8594	798000.0313	687408.2734	373004.0195	161328.2359	236050.2922
O60493	94276.875	190510.0313	331376.8906	78570.64844	210630.8219	77862.86719	166723.7969	1008409.594	397852.5781	339246	689918.5313	96846.10156	239557.8781	596869.9063	6494382.344	59262.52734	136084.6094	3433708.438	17733820	268756.75	358553.4531	4874643.875	224613.011	368390.4844	4833551.25	11487830.75	67150.55469	55311.67969	447150.6133	159512.7031	220106.5273	132835.5438	165461.5406	228466.3063	659741.375	144018.8469	6183189.875	169002.9531	476085.8719	2379288.375	386998.0156	103932.7813	78874.67188	153653.5469
P01599	413253.4141	779043.5	657989.875	228639.3984	327545.9688	211454.1523	468301.3594	459934.7305	215250.4258	207448.5508	391872.2422	1653808	540806.9531	193193.3008	7460238.625	52611.82813	355125.7422	15401468.75	13376447.5	276463.2031	950887.8438	8396531.125	223604.332	550019.5859	8665841.188	27329611	871167.8438	542921.7969	156334.3594	409647.2422	430658.1953	251344.9688	790589.4375	268198.3203	20224275.75	177855.5898	13819991.88	131495.5938	156699.832	415020.9453	561014.4141	119645.7969	172368.6836	330492.875
Q9BS26	2425221.695	1652174.664	2013072.18	1320983.141	665231.9531	1565277.789	2446594.898	4177632.195	1993405.953	1792549.68	3743765.969	1844154.086	2010791.277	3195827.508	25359188.5	931715.875	2299916.359	23402924.81	82839076	1266467.887	3640314.313	35146841.5	760696.2969	1111915.75	39416459.5	55378258	1330390.633	1951081.586	1824423.57	1549643.219	1594405.793	1900782.566	1193314.031	1484185.344	35840728.69	1184434.168	24379803.13	1179543.832	1323932.91	7798899.328	3203219.664	2504043.781	1438470.43	1108145.48
P04083	17620754.87	17476801.88	51265190.19	4892491.445	10721184.61	14902104.66	28328089.91	82255054.02	9272964.363	36554643.26	39717865.96	11979031.04	12691389.91	36747658.97	561277791.6	1205788.705	51916850.63	200011941	1193431872	5745002.969	42811687.83	496959039.3	3831853.324	49739864.89	126453642.2	1014660564	13928869.15	10229698.04	6046378.102	3936330.801	4463735.758	6883109.145	17427360	5608248.309	362343280.6	3885047.016	120811983.5	5760006.77	1747738.098	118731673	25592667.42	11842070.21	2971994.457	1472866.984
Q3ZCQ8	94892.86719	182344.1406	161428.7656	133480.1719	117163.1508	152028.1578	93426.50625	211979.375	98824.97656	172507.5938	335853.625	200162.0938	180093.7406	169704.125	1193898.138	77832.76563	149470.5524	1149184.5	1815607.75	83713.375	315134.6258	2294626	190533.9742	179568.7344	453160.2188	1416807.125	181564.8625	198031.1844	111452.3258	114708.8375	159706.557	103240.6406	98142.90781	199782.7844	739256.625	151428.0797	658268.1875	119849.7813	429216.4141	426256.5938	203863.7188	76215.20313	167758.0297	183485.6469
P19338	12406437.95	34295843.16	21601240.26	23090030.34	16218174.84	24786266.04	13141047.06	24513940.03	15551279.69	23146584.93	27391590.96	24705671.27	19799914.52	28681206.45	272086676.9	14245851.59	22333986.13	128535936.7	452658314.1	14044352.41	21786396.12	299501509.4	13387667.84	16059612.41	197525930.9	408761929.9	18344993.89	27228635.82	19383625.28	24074329.58	24658497.56	16342319.28	20930797.02	22513998.24	304161237.9	25686835.13	242123205.4	13285778.47	20222838.05	37507010.03	24002316.05	28876721.75	23534112.86	25389214.13
P08253	224508.6172	193397.0469	184190.4375	265944.7781	408686.8797	133717.0625	361250.1719	520631.5938	231967.3438	280715.4688	699834.3281	203496.6875	152950.2539	876080.7969	12869160	156884.6875	1018658.141	2355541.375	25652565.5	245028.0156	1053978.148	14250460.75	67713.82813	708658.6211	10787560.75	41594581.5	400464.8984	237243.4844	258163.1953	249689.6445	130846.1016	456494.375	216707.4063	247656.8984	12643187.63	160946.5	8039160.563	202746.5	174398.4141	1562523.063	366894.5938	599690.0625	270294.1914	59697.32813
Q4KWH8	522792.4063	806103.625	611579.5	265959.25	548848.6172	431545.9922	1184725.094	1375429.281	516821.3438	370871.3516	1108714.195	1218950.25	663731.2578	1021482.828	11844724.38	489581.8203	1074491.953	12140363.38	28526292	1668051.5	1861691.625	6722493.75	633024.1094	1543846.328	4099028.75	14738650.5	1069209.047	438407.5156	928208.2656	393233.5469	557674.3125	413047.3047	530877.75	718371.4766	9812345.25	465559.5469	6045635.875	483343.0234	190867.7188	1216803.734	1262339.375	321651.4375	498119.5781	450107.8672
Q9Y6C9	78066.94531	148478.9531	540783.4063	64877.74219	250953.5406	80144.20313	252620	787778.8945	112364.875	1284950.797	410398.9141	213551.3984	51502.41016	581075.4609	5947150.313	312628.6016	69173.13281	8577441.5	14533273.75	443932.8906	712170.9844	22087072.5	254449.5742	817861.8125	7364044.375	15464623.13	208976.7969	230587.4297	498056.9063	233797.4688	53112.21094	144139.0547	79189.76563	83283.01563	6032411.688	304543.8125	4878990.375	244606.5469	836283.9688	1955193.172	529985.8906	440496.0156	252802.1453	174820.4688
P08572	153990.8281	148315.0938	515376.5156	109530.8438	115996.1836	166891.7625	808049.0078	467059.9531	119480.8906	252369.5938	773686.5313	331393.0938	165614.7344	293300.1563	3947588.125	103599.6641	320442.7188	3933395.5	9260786.5	450077.1172	515459.6563	5818127.125	326697.3672	498905.0781	2329565.25	11629505.5	188920.5469	278725.7188	98178.71875	167809.4141	303585.768	39266.12891	236675.0219	163104.7344	7251554.375	198672.9449	4308071.5	110308.8203	554808.9016	846160.2578	176745.7656	243087.8906	84407.41406	234943.3235
O75369	2948163.84	4565189.078	5475454.496	2814591.973	2458231.473	1752803.125	6762568.117	11263812.34	9318064.492	5829984.734	11254933.01	7019814.379	2302378.426	8694495.117	57550963.38	2005659.215	2212069.805	86306497.31	130854355.6	6273490.07	13032248.5	170836003.4	2370454.408	8420331.234	55598061.13	69296589.5	6785947.648	4334201.813	4279622.195	3635544.877	3627802.652	3325803.367	2296776.939	2299841.156	136970674.3	2664629.232	93539708.63	4631129.637	2674394.98	14956669.56	6696083.457	5929829.549	2349158.992	3456160.383
P60903	935055.9844	2536854.148	7873444.777	594455.8281	283559.8047	1053167.609	4621456.047	17258138.99	1717163.375	4021261.563	3190279.016	1385835.734	776807.0938	3563735.766	122675594	171396.9727	7357083.27	22010691.31	292550502.3	268806.5781	801602.4688	49032766.63	222126.4531	4050405.719	11268608.5	170026368.3	1639752.531	1077836.313	775513.0469	396660.7813	134212.5234	410076.0781	3060188.18	329477.0469	39568393.81	329627.7617	18842086.13	353922.5938	185890.1875	23928934.47	1974346.563	508227.1797	561712.7891	294810.1875
P36542	531902.2383	3414248.047	2492700.473	498913.2813	1242117.633	1018657.305	858243.7891	3195595.016	1455150.406	3397926.07	3440285.195	1319872.234	319237.9375	3745795.133	4429918.063	190409.957	716624.6953	6874810	36820536.25	592602.0547	1127195.016	74811234.5	196962.1602	1187156.172	4502017.313	35154596.5	151267.6172	62232.47656	853695.3359	742202.9023	46937.24219	114219.3203	342154.6172	206120.2594	18342771.03	50172.44531	5510430.438	150029.7305	68288.35938	3545203.203	867686.0352	638225.8945	149083.2578	134838.9805
Q9NP97	182576.3359	232158.6563	230579.7813	232612.1703	256238.9508	148954.4883	1118430.719	400705.5938	189335.8281	205003.6563	739955.375	397262.7344	385705.4023	846855.668	2525906.438	82423.6875	449627.3438	7081347	13126740.75	106940.6406	544285.6563	19428331.75	48104.05859	722008.9453	3217395.125	18640779.5	206067.6711	300568.0461	205273.9375	99549.39063	157407.6242	53316.94531	79259.64063	242891.075	5362761.125	212874.8668	7799234.125	283127.8672	48825.18359	1711339.75	206340.375	150927.1719	136004.2422	90504.47656
O75594	339165.0547	124606.1836	271945.9805	49030.33984	1567723.23	1294349.891	210102.7031	270275.8438	36037.88672	724119.5664	2059672.906	135178.1563	544922.7109	1974357.156	10524166.19	264076.4375	57582.55859	13312667.5	2290069.563	945170.8516	4446783.219	36856138.19	107752.1875	1418683.375	47522661.25	3022040.5	446644.3047	319661.5859	1340656.963	249221.6484	1013910.063	1211159.766	756628.5	772271.25	41039763.5	554880.7813	19448718.75	1898059.148	158000.8516	371087.9531	830466.8906	2131254.484	248956.9375	369882.7813
P03952	1316537.656	2102628.203	2953886.672	544712.1172	2290912.07	1082588.422	824071.2031	3111602.438	1500369.961	2003596.977	2217494.172	755849	3284747.297	1616228.891	49443689.25	1635241.266	2494849.996	23972734.03	81930274.5	1678315.578	2883681.438	73475823.38	848305.2578	2100213.375	34478938.72	74633760.63	2473642.797	1209073.859	2091405	1397945.523	1841944.094	2063090.984	1524194.359	1944812.078	38989481.88	830433.5078	42772150	1021946.813	834728.0078	4365079	2379192.898	2373055.719	2453133.422	2137199.5
P62854	213118.8266	177240.2438	268200.875	392887.375	67809.92969	163882.0156	290312.4484	158429	119338.2578	386715.125	2574626.5	260075.75	193436.2469	552416.1875	5081104.225	165684.1563	232201.0797	3421556.569	7139659	163138.9719	116755.0469	1286562.375	162862.75	157939.4844	2184919.5	3458402.25	174495.5188	196395.3703	122466.1875	154569.8266	129253.2578	105285.4188	190601.6359	232458.9031	1623566.625	138828.6484	1350334.913	140019.8422	154016.0156	697544.375	108010.4688	135944.2188	155835.9008	231895.7625
P62993	326431.1406	583415.5313	643318	67048.90625	197951.3633	323028.0234	289981.1016	1322142.063	353558.7578	482792.3125	1700665.969	338772.0469	48365.07422	1661568.234	6628981.375	138935.2734	63108.72656	8801546.625	25464912.25	217988.6641	1601711.203	24916159.63	164813.4453	623005.0156	17214383.63	13933286	239010.7031	295749.8828	315505.9766	437372.3516	519564.9766	437776.3008	62974.96094	99253.21094	23597216.88	234821.4844	14562233.13	624914.2109	70340.04688	2856153	1051075.547	1186464	285121.2969	180272.2266
P09429	1067450.125	1064530.047	2593748.516	725491.7109	885754.5234	710598.4766	2072799.016	3146486.055	495408.125	1828373.188	12988647.3	1480670.473	855471.4063	12704381.62	32389367.25	555441.9375	2980935.836	12454987.19	108269931.6	696593.1445	7609530.984	62843921.75	456216.8359	2103888.379	6480480.594	40290854.25	1227906.891	925074.2969	860135.8125	595570.4141	833716.2461	580967.1016	559508.1406	1048385.703	48409145.81	1151682.078	7533234.563	654558.6602	495477.2539	11669996.46	3467711.031	4829399.152	660172.4375	1020827.48
Q9UGM5	151714.7656	79022.875	243272.1016	63099.80859	90592.9375	109883.5078	141136.75	206375.4375	99091.85156	175707.5	203427.0938	157606.5313	183133.25	183569.0859	8310795.875	151772.2852	535789.5781	2965356.125	8394797.844	51189.51172	102795.4766	4270944.063	41936.21094	80823.79688	2849137.5	8101986.125	362318.4609	280197.2578	174967.082	254833.9844	450960.4922	158602.0703	116260.1172	82718.86719	1840206.031	124136.4063	4196716	152009.2441	205750.4766	222539.0625	462251.6641	78026.07813	181752.0313	182633.2344
O15232	243350.1078	14110067.47	262017.9609	265944.7781	182965.9102	248761.9422	505303.3125	287788.1563	845612.5156	44669.39063	453082.9453	504753.2891	5763451.398	483832.1094	102979366	216609.4477	375801.7188	8729767.469	10162481.31	209619.2656	860731.1084	22947307.13	490717.4844	625913.7969	622124.75	19586654.81	953294.8281	169163.6406	294270.9063	196434.9172	240553.0398	153115.4453	194436.6812	227371.0625	10951414.31	189293.8797	1784280	249700.1641	330394.1813	82332.47656	470529.2031	326862.793	307400.4688	99607.41406
O43707	1356723.422	1660367.508	5560238.408	2351208.082	608904.3242	2420118.863	3528641.656	13695288.39	6542542.313	5122655.242	10633508.79	4096195.402	588679.7891	12129996.82	147076374.8	1923763.949	2893830.836	28687948.56	244417078.4	3728318.238	18432855.34	135228144.3	2512733.285	10561657.74	26353617.25	234554751.4	6553545.855	5902507.051	5226142.16	2949463.09	2727192.336	2800712.234	3850588.457	1595693.678	242675875.1	1898355.688	92955830.69	3724460.184	1107270.586	27118356.91	13620313.88	8951242.051	730415.4492	629203.9648
Q96CX2	812302.7969	2121834.602	2082958.063	1879151.188	453064.3125	929029.0703	3906562.742	3237995.539	5439225.727	2937935.172	3645984.641	4148717.844	760766.4531	3427281.219	59726095.69	1348253.828	1146251.641	49214420.44	152769850.5	2552970.266	2633641.867	62441299.5	1066554.484	4617661.203	52670514	79259195.25	4631582.938	2350737.156	2773757.875	1037539.383	1022905.195	1148015.273	2201682.141	513371.9102	77198318.88	142208.4531	71952429.38	1487102.711	194254.2344	14723929.81	4889750.016	1169881.578	627236.8359	598529.2891
O43772	1187057	80414.45313	330044.3594	343965.0938	155387.4219	366962.3594	730397.625	106033.5234	412577.0313	576737.375	683016.0313	245613.875	233458	694886.2344	12451231	584320.6016	418802.4688	15354747	41000248	450770.4063	594993.125	39372250.19	196457.5156	676675.125	25604812	15068531	310546.2031	347571.25	320058.125	347920.8438	246527.0156	499489.9375	132611.4531	1088922.375	5294829.5	403025.2813	14940599	285523.9063	875062.0625	128874.6016	397563.7813	122321.5859	256003.8281	190584.4688
P49588	1026020.938	483990.8047	478300.8906	170890.6953	388302.7031	513405.4375	412805.3906	1681497.523	510892.5234	852995.5	1993389.48	298840.1172	526431.6157	1874235.242	19032718.44	406698.8125	631857.4688	12003401	61432478.5	427181.8398	1382755.977	59571201.25	111487.5469	778168.3438	20316573.31	34365279.25	492239.4609	365288.7852	777223.582	803193.6797	538461.8242	485722.2813	321666.2305	213699.9375	35264381.75	415114.7266	16839925.25	568340.207	683135.5859	3250317.758	1669460.75	1351751.18	111809.7344	159189.293
Q9UHQ9	212834.0688	1274949.484	331986.9766	216632.2422	121118.5	145298.2266	622162.6719	700204.2734	488117.8281	421173.1406	720407.9688	354692.5781	185193.8266	605122.9883	2920074.963	123629.0273	181244.2969	592822.5625	7808899.5	100208.9609	236939.9766	57068013	53623.66016	450723.3281	1809482.125	1240290.25	162660.4953	147624.0703	339131.7188	170013.2906	189898.7	74394.48438	69585.0625	83302.7207	1127553	132478.8609	4452971.5	72145.57813	32344.55078	1155361.766	208836.4414	175063.6219	69071.39844	60542.96875
P00167	1219043.281	1479894.551	3341532.43	1080091.391	824533.9297	812966.4375	3733473.891	723293.9219	1102857.188	7232263.891	1227069.281	1703382	1000882.797	1171680.594	43397474	1255245.195	469922.0313	51834723.63	8970677	3962242.664	1849818.5	157370018.5	2158358.164	5336133.773	37382469.25	12819855.75	3017045.273	1982240.547	2966632.809	1472367.625	1477378.203	1493621.695	3465127.352	1198412.234	54727601.5	2176591.297	55757616	4374993.57	1702179.922	1488145.227	1660375.328	1276407.207	1429588.828	1695634.809
P50461	234912.125	973771.1094	205666.7031	222461.8594	193706.9844	205555.8906	930371.3438	240074.6406	232667.3125	180135.5469	212723.4531	280497.625	206271.75	219939.1875	1195760.25	121155.9297	192840.6406	1511599.375	4343685.9	175691.625	136962.5	20501434	166836.375	179965.1094	1720737.5	1790534.5	218710.6719	248739.7969	165459.7813	169684.4375	207190.4219	176382.2188	223615.5469	191435.125	1102726.625	170300.625	2085997.5	185634.7813	228071.375	232742	246890.9688	190500.8125	246282.8125	203885.6875
P42330	1422267.918	2890242.902	15436670.64	1403667.789	739384.1563	974738.9766	5300461.09	7790211.922	2218404.555	8799871.172	5028958.742	2101338.102	1342974.063	4880995.98	83868053.5	1623582.766	3092847.664	40499570.25	114023097.6	5595212.82	1309586.055	124306591.1	1520738.477	8441918.117	63364604.88	81403743	3051523.211	1969487.078	8955720.055	1480779.658	1810182.164	1596152.617	3725221.945	1264581.039	79641063.69	1856758.852	84439671.69	2342294.328	1490923.863	10145240.5	2601545.418	1827572.145	2858603.008	3013953.891
Q9UBI1	67360.52344	73116.25	196166.9375	56576.09766	207834.5305	65012.73047	270836.9688	463377.375	81541.26563	122260.7969	158079.7188	97575.8125	103856.2656	201080.0781	406523.7813	46900.68359	402569.2188	1975191.456	1093518.125	52113.1875	211252.9219	648443.4375	22959.89844	324220.3438	1357226.413	786180.75	135822.2516	76928.58594	81083.53906	64880.59375	40269.33203	47206.52344	62921.28516	57121.99219	1411923.775	39277.07813	1473856.463	55843.64844	199458.5219	1374837.75	145707.1406	113740.2813	36336.44922	127584.4508
P26599	3703134.211	2740164.227	2511253.133	1688102.992	630765.2891	1810817.078	1084285.547	6113158.891	2710129.109	2854274.492	3801228.953	1204995.383	1345725.008	3226519.594	25596446	1693961.344	2109072.898	21427157.5	115265349.9	2950332.766	6970984.234	37663662.88	1435354.453	3278710.188	38942076	68308732.69	2161842.047	2132746.082	2065990.344	2434168.891	2942762.68	2418053.98	1098211.465	1710287.941	48357464.81	2437693.941	23968769.25	2602658.938	704954.7969	10061155.16	3968015.063	4431250.617	1596149	1397825.012
Q9NP98	154282.1563	7643913.453	188135.2969	38437.0625	33300.96094	53826.94922	1306512.844	345631.2031	291603.6023	357407.5703	193878.3828	102134.8516	111844.2656	803761.4375	9112780.875	655478.9414	235853.6188	7223873.5	5618324.625	631979.2422	175770.2344	70093175.63	62829.25	303446.9453	9537914.25	20217741.75	271895.2797	321432.9602	243657.2656	431945.5078	403006.9375	202698.3844	88484.10938	288818.9438	6818149.375	247443.8949	7868021.25	83209.82031	756432.9406	128015.4922	76415.35938	420858.625	193097.0141	103377.5156
Q9UNM6	1046033.898	462868.625	1142834.266	358327.6563	284680.3906	504963.625	775192.8516	1542479.688	725285.9531	710088.9219	1627249.563	514890.8906	286107.4219	1795906.875	13258312.13	153667.9531	692044.1445	9454383.625	24830028.25	705349.5781	1169409.641	20881448.13	534012.7266	1229006.633	3100965.625	31150962.75	675159.3672	928673.9766	730136.3281	1209099.75	94588.45313	206332.2266	59192.78516	720917.5469	12148798.75	346745.0469	10869079.81	577598.0781	201589.7578	3408342.406	1565518.734	493802.7266	361237.9422	195615.125
O75821	127066.2469	171631.5641	157728.8797	322598.2188	312296.625	357461.9375	161474.0328	431953.8125	152521.1969	189240.6203	473859.0781	131285.3281	271940.2031	687947.9063	1521167.5	135650.3453	199226.0063	2121838.438	2579603.5	173006.9227	571473.7031	2850960	202150.4375	71598.74219	5521116.75	1416832.125	212272.9375	80272.67969	124245.1398	93822.52344	111055.3656	102126.5555	87136.15625	132270.9219	5206696	334285.8438	1699725.313	123910.5977	497696.6563	522805.1719	129739.25	524926.0078	82620.71875	455788.9375
P16152	2034656.5	3350826.406	3165067.078	1952960.781	974698.2031	2083759.852	3512839.898	4781889.641	3461982.813	4076761.797	5936839.031	2535316.43	1688765.383	6776703.703	58677340	1343303.445	3591503.313	33774170.75	85330935.25	2348145.477	2187740.938	62474149.25	1576488.434	4638614.617	25479239.88	109776927.5	3112472.375	2402891.117	3795419.266	1812700.445	2151231.625	2070907.641	3239737.203	1489792.238	58883588.88	1897401.82	41391087.88	1473057.48	3060357.211	13787636.47	4389364.477	3055075.078	2367091.82	2576112.805
P55809	61336.52734	247715.9297	1156131.074	204671.6484	34804.22266	177981.7438	623122.2852	1002478.375	1590702.695	1951547.531	1286492.715	879784.4336	229290.8859	974850.4922	7967409.984	82176.35156	1564712.34	7263205.891	9514087.688	2308378.094	2028847.219	28069184.44	121905.8203	1979963.313	5849663.75	5258384.375	167208.3727	401705.9844	1321787.516	332293.3594	40696.95313	351349.7188	151312.225	126862.4766	18918495.81	167087.6453	4058908.188	997714.1953	51275.08594	1943081.727	775891.9336	324389.5078	200442.2234	114368.8125
Q9HD45	122362.8203	168226.1797	123837.8922	193727.6297	193752.4648	212812.25	181846.8906	266451.625	80383.02344	291485.8641	417895.0156	59215.38672	232484.4141	367856.5156	1427709.125	197911.2258	207693.7656	653279.75	5062680.625	157148	388191.5625	5156381.125	93047.20313	198981.0156	3684542.625	10614424.38	234710.8953	258697.7031	86121.5625	137384.3906	110136.9883	87923.86719	187710.6813	217607.0492	4232975.563	121798.0117	2197581.625	231193.6094	476043.9391	1179649.133	207047.3594	292947.0664	93602.50781	86358.48438
P54289	145861.0703	503240.0078	202121.0273	258741.325	263444	193186.4219	1449484.961	298030.25	369943.4875	503193.0195	289341.0156	263237.4805	67751.07031	333555.8398	5819621.875	77620.72656	103011.3281	11325559.13	4638806.5	408411.1563	465794.4258	62911080.63	189985.6094	1664895.484	5652661.375	13613242.54	514510.6875	322018.168	789128.7148	180643.1188	229638.7875	31589.12891	593988.3359	352588.0969	25032841.13	139332.5469	16943184.38	296795.3047	97913.27734	467209.3203	142851.5078	114286.0664	150445.625	517489.4609
P61225	425799.9219	206795.1719	347697.0313	218914.1094	184587.6563	630346.7031	618176.3125	991551.8125	319385.125	265255.4063	1816047.438	529372.4063	169017.5781	1552138.063	5206985.375	401455.3047	442757.9531	14753589.13	21801393.13	512010.7969	2057626.844	14903820.19	360733.9375	727339.375	19808694.19	12666145.38	316323.3984	848613.5117	717916.5	1222719.648	645658.7305	667045.4219	480605.2344	496262	18415172.63	532152.8203	14650038.25	399315.1875	1091147.719	1990716.297	1047754.211	539494.0391	492533.3125	309808.1953
Q9P2E9	907631.6094	2004402.148	1014415.363	303582.0469	238585.1328	273534.418	1566158.516	8413517	455553.7617	289174.3711	6154769.758	555143.7969	33404.36328	4086451.188	55777738.94	735613.668	2507032.883	25581146.72	356302301.3	738335.5508	7585743.68	38846200.56	181000.7266	1814317.074	28655328.88	197162591.3	1131394.434	1130425.848	412357.8672	1374991.109	1177134.863	2937082.707	1269231.348	2547929.82	38693318.38	433852.0156	36811529.38	1992386.16	501224.0586	20613639.64	3104316.844	2482760.566	1114415.531	457038.6563
Q00688	64559.15234	426788	389831.3438	320634.1031	125132.3359	71016.21094	1181637.625	759146.1719	89776.17188	458962.7031	716041.4063	436464.2813	421942.357	579199.3281	9461807.5	164212.0234	267179.543	5212760	22230879.75	251963.1094	1307962.617	37309779	259500.8594	662159.6992	8952083	18050467.25	297981.0703	129124.6406	265919.5938	252837.0078	334195.8281	699234.0625	421523.7969	548208.375	9150109.938	247992.9375	4026022	437650.8906	51840.74219	2099187.125	615205.8125	637696.6563	429879.0625	190305.1953
P11171	9475818.977	12911522.2	12884520.16	9639732.438	6209683.227	16234644.7	5189211.867	7538049.32	9045520.711	9733606.891	6599256.508	6038809.688	3821687.055	6990788.914	114988360.8	4783440.852	6315053.281	90991675.69	143657297.8	3344077.219	5893125.469	136453256.1	2785015.031	1608878.396	103034798.2	189568782.3	2669490.242	8782553.305	2320101.262	6045911.852	6582487.461	3498603.219	1284170.602	5976267.023	56566344.09	4775112.711	90606451.5	2140973.398	8664573.297	5292392.234	5955358.82	3363387.594	6393653.523	6669660.188
Q9UQ80	426853.5938	827030.8984	693867.9219	397953.7344	107811.0625	253735.7969	526824.1641	1893298.711	435788.5547	642292.0781	1523459.813	130436.2422	691136.1953	2450436.195	17668944.63	450519.0156	734074.3281	7186573.375	49646660	1276822.711	2558398.398	38686712.63	586922.7344	1973873.219	8167851.25	57477674.63	1374970.297	1286271.57	242842.8594	757414.9219	601769.7969	843213.2422	110993.1406	1188423.836	46648754.25	1290812.824	10879490	790543.25	205149.3594	5271334.277	1834487.531	2371045.734	478848.1328	174600.0672
P61247	1886702.594	3046876.711	2597196.453	1575399.633	956097.8906	1233569.43	1778903.816	5710788.313	1813611.141	4402007.203	10273759.61	3207798.563	1256189.359	8675032.5	30094615.75	721574.3828	1733967.75	16736648	127749274.5	1087322.828	5948860.688	22928234.5	855998.3711	1795663.016	15772536.88	63542371.38	526063.7578	1381986.285	2111834.602	1295204.395	1289407.086	1179650.043	669310.7969	1146276.797	43864772	819321.3828	16064739.31	1261398.344	916897.7852	12674083	3572864.508	3442233.508	1041408.5	1452384.578
P61254	1098861.031	1386701.781	955613.2813	410182.4688	282919.4844	810448.6875	711434.625	2735148.188	1012277	1017350.469	4461280.172	735253.375	433698.1641	4118515.266	12268985.38	431676.75	1215473.289	13464090.88	2243738.5	1680945.25	3478583.938	2233068.375	629286.125	1198276.953	5759018.438	2266580.5	741397.875	695872.5	1051388.75	1278046.438	995680.125	1595032.846	475018.25	888590.75	1616707.25	698322.9375	1996047.25	77384.19531	387894.6563	4101732.82	2238357.25	2323098.75	1258151.75	532887.6445
P15374	215634	236465.2031	283527.9375	220742.1563	118983.8438	241871.4375	227527.5625	344378.4375	242913.5781	208706.7031	287255.6875	188095.4531	118507.2422	266291.5	4674594	149887.9375	157576.9531	3368014.875	4551544	134194.625	238162.3906	7851283.75	143618.9844	275774.3594	6055906.375	5809432.75	229518.5469	161112.75	216723.1719	178926.7969	333061.5586	173214.3281	208873.0656	143998.9688	4708596.75	143377.0313	3881173.875	180399.75	239750.1875	558828.7266	295806	270178.1563	196519.7656	256624.4531
Q9Y6A9	70484.82031	165906.9375	111665.3906	173683.1297	110197.6094	95181.82813	77796.39063	148256.4688	48740.69922	194180.3203	226613.8688	150355.325	150948.0469	214556.3985	1401016.25	140102.1102	88306.26563	1913817.75	7150768	181278.9414	205848.4844	3468280.5	160464.318	235231.6094	3520991.588	4842179.963	102826.8906	162726.7969	246048.0781	230557.4844	244571.1875	271274.5	120951.7656	259944.1406	6227032	192310.1875	1492199.513	153664.8344	101651.4297	208068.1383	780994.375	640429.625	101404.3828	207985.4625
P55786	4222094.578	7298774.133	6507408.945	5080038.891	2791880.902	6823494.43	10185322.36	10182890.75	5187757.637	7158132.258	8562073.547	6861014.871	8002039.977	6741538.141	73825825	3187656.469	9285556.449	50042635.44	78327530.38	7011723.922	7596036.164	135446481.1	3582611.801	9774910.57	56757455.25	90787166.69	7733795.586	4281476.387	6430464.457	2665804.813	4298945.984	4504737.668	8806034.535	3785137.445	79327940.88	3149333.688	55623792.88	3203535.098	3285597.406	15683190.61	6395154.563	5415763.281	6808079.367	4889568.43
Q562R1	18334010.23	20040143.89	30624143.59	18105632.93	15346479.94	23040278.28	41133377.25	56682269.28	36190518.05	28757776.5	65300289.92	24550129.61	10349618.49	68947093.34	382127720.5	17323690.77	33612195.23	292532328	840468230.5	24372480.47	62633687.26	400083060.8	13914715.03	29265275.84	605980888.8	863010064.6	27576993.09	24927942.83	27376471.2	25106966.19	28895765.61	23205531.25	19102103.14	14680220.8	534450309.5	14633271.06	448527717.3	24214656.33	15993658.38	108214761.8	35073098.83	28715608.61	18126349.29	17294547.59
Q14103	2148261.256	2382576.281	2328622.617	1556049.176	1139433.891	1818253.953	3431545.539	6685300.539	3628400.223	3033875.461	4292572.516	2750157.93	1243221.781	4728527.172	41227259.06	1466458.125	2316662.547	52359265.81	180205517.3	2137402.625	10048325.3	71719858.5	1139240.734	3698151.711	51083910.19	99413470.63	2605296.008	1908069.531	3103348.559	2062084.391	2097065.531	2704277.875	1726435.938	1568302.918	80384867.06	1718851.906	46402998.75	2971635.961	1258013.215	15045580.56	4613892.227	4510636.406	1764295.375	1470966.125
Q53EL6	378643.1094	510041.9219	585797.4766	257645.5703	241390.3047	355664.25	121993.9844	485410.8281	439734.7109	389506.5313	716966.7109	260672.0156	122463.6406	837029.9844	8098112.625	587121.4297	362575.4766	3423830.25	21736613.88	138214.9531	435656.7266	11416198.25	185532.8555	71125.01563	5318662	22102078.38	335266.1172	503814.7813	212425.3555	434399.375	191555.0313	126188.3672	50877.83594	246973.8047	7042407.688	376879.5469	8807773.5	128230.0586	193191.5938	570023.4375	248533.9375	115683	224294.8094	328554.0422
O75563	138078.2625	60156.85547	60728.96484	130669.0734	33642.57813	52625.3125	125225.7383	101584.3594	123962.3992	144128.575	435391.1094	143271.6711	154639.1711	311466.1563	1426583.713	114980.6953	45302.11328	1468301.125	1944024.25	142731.9508	275389.375	1807418.5	161487.8906	121785.8875	3281405.906	1576010.875	155828.2313	163165.4289	89654.70311	109628.9922	64240.16406	91694.35156	130430.8984	168814.1367	4739049.625	108040.0203	1906482.875	406302.2188	423476.107	134232.2656	155748.0625	248815.2344	107944.6461	162745.3563
P04439	823950.2695	790994.2539	1223219.422	627606.6289	1606191.539	1025994.453	1175480.496	3450980.563	903436.082	1412963.703	3811913.594	1262565.055	311053.8047	6041543.102	17782215.63	417246.4063	755928.3086	32849696.63	65776896.13	905958.3633	8558693.617	31966703.5	474435.3242	2247625.5	24285435.47	61586882	2344294.438	1515013.57	811322.5508	1970988.301	939891.4531	1361975.773	1282877.016	742614.3008	80067579.34	847167.0625	24388339	2104244.203	576483.7188	9280347.93	4730469.805	3216656.23	1073057.086	578628.0156
P16452	12240869.64	16834281.85	17707948.21	11247998.95	12371809.65	21433654.16	5894853.336	10385383.08	10667492.06	11181609.95	9219199.953	7051522.559	8989211.371	9932250.008	151242322.3	11577780.04	7448952.039	160191732.1	178985368.5	6489869.695	8630090.039	320423316.6	10698040.84	3637018.977	164549321.1	349716864.2	9599416.539	18264566	6380975.16	13506020.53	12877876.59	4696777.316	2670766.352	9278840.691	115738124.4	8913685.746	192324396.6	3948590.531	17306602.67	6371326.445	12736235.27	9063498.332	13845842.66	8377616.082
P60660	3470609.563	6042183.266	7605743.609	2875169.961	4377188.977	3969667.055	11449873.22	13966362.26	4098296.051	5923861.961	12134905.84	2907164.469	1918897.398	12891177.34	173442357.8	3345899.25	7889943.469	115115230.6	250665102	2967406.109	13020134.3	102108581	2147770.242	9820739.492	78581744.38	236491357.8	8046276.359	7214764.805	3998071.633	5562346.656	3545185.961	4502627.094	3594154.813	4055471.379	242154608	3073239.688	137573493.5	5451342.727	1779968.477	29552632.66	12693917.78	7412547.453	2880688.57	1837225.766
Q96FJ2	260480.2734	1724201.492	1225942.695	281852.8828	35473.93359	89520.28906	524174.5508	2073585	314502.2813	948252.8047	1865750.313	512008.8125	36575.03125	1824850.008	26549520.63	241823.0703	571826.7539	7687090.125	68769832	167442.4219	1126808.969	39727440.5	97595.01563	1024415.047	21092838.25	63063049	725633.0938	449118.1484	1026361.914	424293.3594	242085.6641	807918.0469	594397.8906	564439.4531	23949049.38	143989.4688	48708395.75	837004.707	35947.42188	2930174.453	1670473.695	1244856.023	201805.2375	664234.6875
P31948	2063416.445	3166904.68	2803044.391	1327845.453	1433556.059	4553856.277	2326862.57	3960266.93	2074846.332	2032506.156	3563213.375	1953513.414	1632534.012	3395307.195	43451513.63	1289897.285	2196427.469	34365148.25	60339745	1725566.449	6368037.867	81789618	1257660.137	1972952.633	22342001.06	79582894.38	2152125.531	2256752.836	1799060.973	2123364.609	2036839.129	2146456.879	1174267.742	1816325.664	69071543.44	1287240.043	38666747.69	1442625.129	1769718.211	8141290.031	3502548.391	3433572.594	962842.7266	930284.7305
Q9Y6U3	232446.5664	99168.27344	43682.91016	57055.73828	220822.0133	181342.1281	76182.99219	60700.82422	385518.8594	41070.47656	221476.7094	80023.14844	36266.56641	239641.2282	5844036.5	164320.2297	157620.1453	886999.375	1584182.25	34296.73438	321704.0852	7724878.938	198009.5828	152337.5625	1082674	7313849.5	31030.13086	40367.79297	52444	161624.2719	45555.69531	35428.16406	188684.8281	209524.1274	1363569.75	149874.1187	2378499.5	24512.26563	479015.9031	73051.27344	49303.94922	218540.3782	39251.37109	214827.5969
Q9NVA2	1236596.82	1320833.609	1758136.273	648948.0078	732477.2656	758276.8281	2367522.531	3102705.563	1452814.891	1886320.672	1724134.746	1048393.852	660059.5898	1351058.461	41183229.63	533732.6133	2655261.281	12554178.28	109903466.1	283925.6016	706668.3984	47576620.34	257628.5391	4452602.953	12450488.44	68313927.25	1113363.32	621948.9453	703871.6094	484045.418	170724.875	74590.94531	932121.7383	350747.4219	20820259.09	210027.1953	4871219.125	337749.6563	184019.3516	7878266.445	1482823.078	1155716.34	381577.2266	213176.1172
P29972	1418817.141	1548901.688	1829123.375	1134243.375	1338052.57	1389244.766	1563363.781	4680220.109	1760828.691	1174772.969	1983685.715	2964109.094	5094837.789	1094231.719	9659914.625	2303141.109	7755180.266	8355380.375	18882086.25	383820.6875	3120794.938	4090175.688	686378.5156	2349498.813	6242357.5	30887803.22	4017793.859	1684866.465	1476915.906	911809.4297	2064870.438	447677.9922	1110635.688	803773.2344	8846371.219	1300810.344	6940347.563	1448200.309	1424643.961	26636381.33	3958117.766	2712571.594	255032.0625	1028033.844
O95671	56051.21875	99844.39844	72497.65625	96094.94531	71958.96875	65293.73828	51033.14453	48817.32422	62504.74609	121100.25	39376.03125	56585.51953	61966.95313	41579.40234	1542348	76923.9789	107111.7578	1181442	3717784.45	65930.92969	117361.4688	923237.375	51804.65937	84005.04688	1506572.175	3125655.338	82910.52344	80607.55391	56059.45703	61657.01172	69125.00781	47161.9375	74327.77344	81677.28829	1574426.925	86928.33359	1692963.288	83104.48906	35336.52734	191174.5938	101980.3516	43462.21484	72997.89844	101220.4187
P13639	18437382.47	15346271.69	14090550.34	7145194.391	5250589.059	11637873.44	15269632.7	34436709.75	20913634.08	12513689.58	47912684.82	17265631.13	8007985.566	43939294.39	231702422	10215174.22	12520184.87	111903560.4	713775243.4	12943876.11	58440983.24	420440240.6	5518221.672	21725286.43	187292780.9	647035099.3	12943757.57	10832803.8	11045659.52	12263398.49	11838146.28	13384532.12	8458558.828	11190840.52	454300728.9	10227163.32	148091124.2	14634813.24	10381472.42	81682143.51	25808237.84	33545929.71	7297812.348	4924658
P31939	2741176.48	2643701.242	3374769.262	1950745.758	1214120.117	3492812.336	2593039.594	4465366.402	3308519.672	2830957.719	5654829.258	2746088.047	1284002.43	5222836.102	50290496.69	2126547.406	2232880.246	27623814.94	154623009.6	3406529.566	9164450.148	136282767.1	2409534.277	3740603.508	135357879.6	140072306.6	3142778.262	2817724.531	3152500.438	2038404.922	3967389.203	4877936.777	1057317.805	2958167.352	79751462.5	1854194.07	95589584.13	3606361.809	3057991.547	8615224.414	4375581.426	4544540.391	1649873.164	2294485.164
Q14254	1316325.797	1217991.297	1254592.797	885600.7227	1491017.102	1679312.297	1607924.016	1930971.578	951961.3242	802792.957	2202031.664	351163.4688	897867.6016	1882808.324	26116460.63	1112979.719	1273134.863	36673980.38	27571735.13	557082.8906	2434291.813	106335840.4	670131.8359	1718489.465	22658034.56	22907692.5	1204899.641	1692447.523	1117964.41	1431693.961	761317.4297	973819.8711	1157157.559	788505.1953	24054039.81	1026642.625	19623228.38	661577.2227	2096284.125	1439482.484	2889813.18	1654888.086	1028322.832	1039416.223
P21589	479760.4609	214837.2969	254408.9688	113800.3047	80858.91797	73192.25781	1066540.285	2195734.117	410817.4844	475384.793	739269.6484	301452.2461	586981.1836	570868.1211	42183114.13	1275239.086	3253169.094	13838955	81336798.19	634946.4336	1062408.605	9018946.813	621485.3789	2132766.211	34571578.63	166237090.5	1783121.203	1648876.078	980061.3945	1220499.57	1197374.223	992796	1726253.957	1160969.156	44349307.38	1312677.094	49910735.13	944827.3164	1752325.375	3814830.477	1701100.25	274026.7578	515919.3281	1298028.461
Q9NX63	3094817.25	2515641.453	1939484.563	2478973.699	963609	1590623	3059946.641	4298669.156	2306784.242	1636916.156	1701075.547	1343297.945	1260868.922	3356763.328	24605205.5	1161224.75	1565995.047	28842641.69	5333305.75	1426843.148	1193789.188	86385174	1476848.078	1092861.852	27107074	40632062	1505971.848	1471448.555	1258464.172	1116230.57	1337512.5	1186208.254	1440286.547	1869266.5	21283062.5	2203688.75	28924684.38	693302.25	2856998.25	2117982.75	2659369.703	1462460.508	1648693.375	2359041.25
Q9H8V3	153420.1563	472447.9375	275476.6563	187554.5	187046.8594	148726.2188	141417.7031	158664.5672	105195.9063	358465.9375	162352.9219	159173.3516	151233.8125	130461.1969	2381875	110786.7875	121338.0391	1739867.906	4505838.55	140145.3055	164721.4922	7913285.1	95639.13361	132394.1742	2934806.225	3610916	373613.1875	214291.4766	146640.9688	241673.9688	239750.9063	126319.0594	230734.7813	197987.7188	1893857.163	145747.4406	2418358.5	152390.4578	234376.4375	238358.9235	126915.7656	135261.9406	269521.7813	378915.5
P35222	81305.625	60719.91797	74132.71875	31579.45313	72864.85312	33001.0625	128658.5469	173405.9922	175855.1875	89423.42969	159813.5938	142079.1094	30692.17383	117961.7891	1828501.125	33969.76563	110838.4258	1116148.625	3119122.75	55538.40234	145854.4641	2098305.75	34800.76563	272583.875	2663974.225	1845405.875	79112.57031	65749.40625	83384.24219	40785.25391	106433.8289	86910.61719	45616.67969	207664.1727	1640125.938	25262.13281	1305432.5	36355.30469	117663.1609	235330.7344	125725.9844	76716.88281	118706.9578	118220.8156
Q8NG11	5441077	5086357.5	5341764	8798885	4846114.5	6040113	9371932	7655847.5	5188454	9849083	5970604.5	5884742	8425231	5115762	232337264	6811560.5	16382565	124580720	139130592	22164796	8981503	195352048	5475732	25161782	106090736	400034208	7869066	5938191.5	7229739.5	4807884.5	8243727.5	7392753	16203784	11084886	174826896	4474291.5	140095616	6245276	2487693.75	10687057	10421322	4305051.5	7463632	5700393.5
P55008	61621.26172	177609.3125	203291.2656	116562.3438	70453.97656	137605.3438	74062.42969	371049.0391	116203.5313	149738.5	752398.9688	88773.00781	91691.64844	797153.7422	2020186.425	159850.4688	171204.8508	819922.4375	5592050.5	488271.5469	1682941.453	1497875.5	215058.4953	128253.2656	5605964.375	5894050.375	57227.67969	77949.57813	64504.59766	62257.53125	214305.4062	38315.78125	86823.00195	257958.5532	7235615.125	169456.6047	3668177.563	222143.0156	476330.4117	850954.5234	62893.54688	82494.78125	83080.11719	104757.1875
Q9UPN3	155269.4344	147973.2453	112790.2781	137254.1437	151273.0805	126748.6352	399331.4063	719280.6875	164129.0898	234115.0313	171714.9531	107139.9305	172705.9156	214559.0469	2290906.5	77335.42969	161992.7656	2463702.563	7240953.5	150497.432	204029.4844	2654083.85	53721.99219	158179.4063	1579740.875	4216226.5	219446.4844	195828.0156	113910.3906	111975.3203	66053.125	77559.46094	112663.3203	214590.2188	7931608.5	75510.00781	1698194.75	107252.3125	437667.1844	377559.3125	157387.9375	116515.5469	142476.7203	137342.0297
P15880	1869548.383	1649585.234	1855707.172	847207.1406	621472.3555	1126297.422	1212072.641	4351274.984	1377429.172	1941653.281	4663502.063	1929386.195	860104.1172	3042238.234	15266054.69	459848.2188	1465110.668	16689794.19	89866146	1339972.805	2012801.586	27383556.63	302179.0469	1651866.938	10183514.75	41775534.63	638497.1797	909569.4141	1261065.711	1207641.516	397462.5703	692781.2422	552191.3516	725295.5547	16831916.31	449475.8672	19573646.63	1155425.633	466112.6016	7292225.453	2195619.195	1467945.363	617809.3594	492263.125
O00487	322002.9336	383955.9375	347840.9141	144208.625	53698.8125	94895.38281	349618.7344	573740.8125	398132.0938	428612.4063	540296.5625	389573.5078	252515.2563	464492.4219	3139768	123793.3906	73216.33594	2369904.375	8719910.75	280765.9219	357724.9688	8403447.75	180512.5156	443207.9688	2315946.45	5320806.125	130850.8883	309187.6328	276685.7109	194920.4688	157890.0984	107045.2242	117435.4687	141187.3281	3132775.125	144344.1328	1720759	177863.7985	540331.3516	960923.5	420331.25	79315.17188	147372.9375	172462.3141
P11586	1042929.547	1892096.055	2812023.641	620020.1953	624624.6328	1302043.461	1018979.773	2495583.961	1236843.727	3106006.406	4086694.336	1742715.242	489679.6328	3353325.125	22913342.19	426841.4922	1452941.055	25708028.63	35268405.38	1584739.805	1536530.809	51528103	254966.5625	4697806.563	39032639.13	19945192.63	799555.0156	1083189.383	3596457.586	349149.7578	736522.5234	1128179.016	1144489.219	858949.9375	27108632.19	325297.7344	58151755.88	938029.8359	208634.1875	3200565.055	2124608.219	953654.8047	433130.9844	284872.2188
P50570	270190.4375	373772.8203	459899.3867	144074.4297	119480.7617	51641.33203	217693.2734	1250357.598	198906.0859	458392.6172	766454.8359	256953.2266	323030.3188	766209.4688	5288655.75	123609.707	319761.5938	3379750.5	16405905.5	268496.9063	622102.4531	9525425.875	218213.3828	715189.0781	3326699.5	9163608	205844.2031	165260.3047	230864.5547	95271.25	93532.24219	143004.2734	70068.26563	367629.5547	3450166.438	189805.625	3912106.038	137231.7266	586004.6109	2267355.547	343392.582	219732.4492	52151.42188	38406.58594
Q6YN16	234814.511	670329.2813	667092.125	343589.0281	196711.625	312460.7719	298365.6398	222527.6094	74765.47656	952352.4141	537336.9063	68721.10156	166279.5234	295883.5859	4784690.375	240397.55	317263.3906	5285452.344	5061121.813	115776.4609	1065230.453	45802232.25	315314.918	1219278.063	10380861.25	4585681.156	314118.95	491206.4063	377013.9688	708140	768608.3984	905074.7656	45503.42969	1105889.867	7349692.625	348228.3906	4867692.719	721545.1094	186651.3281	71375.57031	318598.0313	772673.8438	383873.5078	377015.6484
P08134	1311501.98	1848878.609	2859775.875	559039.6484	748936.5664	1035634.617	1884361.449	4294377.75	1842171.156	2432562.445	5596122.598	1897350.781	741942.332	5995190.422	26836843.31	1356807.234	2181569.602	16800667.56	73247188.13	1398368.156	8464420.578	34075047.5	767325.2617	2028246.695	42866354.44	52612673.38	1794237.992	1716418.75	2419895.559	1539900.125	1703592.035	1985185.746	1699930.328	1157683.918	64246975.41	1313412.078	31467765	1498724.543	1101906.082	9046064.25	3117343.641	3684776.789	1469471.801	1163420.281
P48444	1135278.484	11141014.36	632746.125	363347.3281	506738.8906	537101.3906	1819725.156	2513674.516	1333409.875	641478.7266	2124945.828	1091415.281	685142.4219	1702319.859	10271821.19	243730.6445	992295.0352	26160458.13	53192107.25	822080.7969	1417887.992	22316994.75	80171.51172	1077420.055	11167558.56	45316276.25	124532.9766	277288.0898	734270.4609	294447.5313	153928.1172	348474.6133	669976.9414	190837.4375	15849062.5	208244.6113	5688055.625	971903.7188	169556.7539	4531118	1037018.984	1064866.539	89016.60938	71220.28125
Q9NZ08	129507.3203	1019247.508	1002062.797	64510.26563	130879.7656	179537.9727	1029631.57	1441412.008	515185.3047	1604676.625	3324229.398	73242.125	129671.875	3180810	2464021.938	283260.5519	670173.2969	11069519.25	43270289.75	175905.4727	1853876.723	21262559.19	201275.2633	1378545.992	15375913.63	35017082.75	145171.875	83802.04297	1254372.289	403123.2188	552520.6328	1722164.797	838924.3438	409288.0781	28329867.13	652355.1289	12677398.06	406960.1836	545024.782	7941756.398	924931.7344	626017.8438	50727.77344	496827.5039
Q8NI35	580500.8203	1169778.516	814818.3984	698241.2578	512616.0117	947703.0781	1247153.25	958991.6406	691008.0859	875591.3984	1062638.781	928294.9844	1383519.391	651170.8203	16759833.88	367214.0195	2177539.125	11345978.75	20464053	1031110.172	694722.2734	31328479.75	498262.5859	1423106.109	18081699.94	25884371.63	1313463.086	779218.4453	979020.9766	388003.625	752748.5117	500618.3906	1499370.516	602341.0859	16160283.25	420759.0625	16656239.38	413087.4414	452595.125	1373980.516	940701.0547	722689.7266	914604.7344	730611.9141
Q8NBS9	1480956.336	3113182.578	5322428.984	1238702.152	774630.3047	1766339.969	5653535.078	20569731.36	5173104.359	4679793.844	36783111.02	3822627.063	1257510.875	18373047.57	116542826	3063646.227	3212860.102	89533237.69	717299461.1	5622732.828	38898963.93	112272788.6	1482903.055	6893378.75	102940475.4	266721395.3	5008642.359	7709484.031	7543296.742	9535894.063	4156432.563	7466789.32	3046219.094	3924649.719	235166559.6	2981811.506	114879939.2	9978636.906	528794.7578	27360160.91	15825129.41	22439116.28	3134464.586	2407129.984
Q92504	62389.49609	129634.5469	120647.4875	100994.4086	92671.4164	163320.8523	152946.125	649677	266075.125	157788.6094	365400.9688	361265.125	142230.75	208883.7969	1107635.5	94876.78828	203882.0781	477421.4063	6765749.5	307494.8125	88126.14844	879856.6875	215378.0156	175462.1563	650217.75	3767896.25	219680.6719	91024.02656	83182.62811	85839.5211	100104.7961	102507.125	89752.77187	116151.9399	3297541.975	88816.62656	730979.5625	78973.03906	59116.6875	1179635.625	174135	160308.0992	111088.3953	119324.3094
P62913	763000.2031	778425.9375	746299.6875	599569.6016	364351.625	567534.8047	669216.4063	2713050.836	1131780.367	1142231.57	4183562.578	885333.8125	433659.0938	3463942.969	10482458.69	402207.5547	561637.5781	12394797.31	53882270.25	356931.3594	1142438.938	17740378.13	774437.7461	888447.7422	5125962.25	19426551.25	437973.4844	686205.4453	663742.2813	634063.5938	458473.4844	475711.9219	337202.0156	569461.5313	15234131	470816.4844	5654258.375	636384.2969	268581.9063	4878724.344	1689759.711	1132443.633	428270.0625	330367.1094
P62266	161006.0938	381403.3438	315328.6563	117108.5859	135165.5781	221045.9063	211629.5781	975078.4531	225075.9375	479510.9688	1142944.25	362430.9688	157471.3594	530605.9375	1463037.75	113942.7969	180522.2969	1212262.281	11402308	131600.1094	69510.01563	1499900.25	96982.35156	173169.7813	3333214.425	4030506.75	102552.8984	114006.6484	148532.9531	137565.4844	108241.375	81356.17188	125621.7578	86771.90625	552921	94192.97656	1572769.675	226568.6953	94464.50781	1834344.531	344379.5938	163057.1406	145939.2188	118993.8125
P43243	630416.5313	510484.25	312827.9844	112893.3555	261007.3649	177981.7438	49794.27734	1346719.734	121451.0313	297974.4063	1649321.453	176875.036	60505.23047	997533.9766	5115517.813	281548.5977	155500.4531	5376043.688	20590007.25	185947.3086	917552.4688	9161226.875	141913.3281	571683.8359	5529954.125	9547533.875	60541.79688	219549.3195	235866.9609	278315.9063	146837.6875	403633.4297	151312.225	248903.8125	18568020.38	189176.7375	6723789.625	365101.9844	117490.0234	1735660.594	847539.7969	860200.625	209431.2063	243093.286
Q9Y265	717050.4023	443883	429354.3359	261386.8008	268415.8438	1078029.156	483308.1484	2194476.813	760867.7852	897683.4922	1894515.727	676292.5625	149854.3281	1853239.094	7296954.656	134541.7852	230046.4844	5679909.625	13302623.31	44967.00391	157743.9063	12083929.19	354840.3359	402560.457	824816.5625	10765329.25	198064.9336	426236.8906	301187.5195	230365.6992	56925.48047	32650.22656	181662.95	168212.5469	8493812.063	176583.8527	3972415.788	186918.4805	76908.80469	2517912.688	1235133.305	659319.6953	192816.2547	218027.35
Q9H324	879293.625	1421042.5	889668.6875	1512390.375	643120.3125	935906.9375	1025018.125	618105	871047.875	1289956	768140.75	1061769.25	1201023.375	623540.6875	28144080	1043369.188	1704043.125	24216196	41075960	1558414	493277.4063	38486608	1379407.25	1709645.5	59419820	73612256	1456876	2127582.25	1014057.125	2297582.25	2417972.5	1091842.75	1166805	2564092	24047890	3162465.5	35498080	1017334.438	1707799.625	663141.125	1101265	1154939.625	2241591.5	2297582
O00264	636793.8516	366540.1875	866640.3125	108078.3203	185566.8594	322666.9375	900213.7813	1361550.219	400672.1563	488305.1563	836063.0938	489571.7813	204815.4375	734255.375	12134572.19	1220233.492	1001980	9598006.875	12842917.25	703520.5078	1131694.258	20579720.25	668354.1172	1682071.75	8961835.375	16374353	874778.1953	842897.7734	720189.6797	460679.7813	1331863.156	1243398.742	889409.8594	710452.5859	9533396.125	241784.707	10436676.75	859789.0781	71786301.13	2358740.875	846188.2656	609086.6016	459379.6328	397417.8906
P35080	64004.72656	189837.5	116458.2563	90921.14063	144067.3078	145160.8688	176677.4531	313168.0469	536595.25	286485.8359	183307.7578	207781.3438	158258.0203	138114.875	2772956.375	43210.60547	191560.718	2356513.438	2926811	258755.125	232403.7266	6417437.5	212937.9367	154708.5938	600461	3274260	120324.1484	108540.4453	134444.6094	80779.47657	84026.04766	60944.32813	112945.9141	192944.1789	3875531.75	128050.3078	377604.5313	50032.01563	77247.50781	604432.1875	147029.8125	86272.03906	122648.1617	112793.7586
P84095	10695036	1639000.207	1210317.688	2274284.875	1628400.188	1769385.813	8020260.25	1456659.969	3231257.75	1990116.688	2008073.75	1605649.813	1669527.125	1590331.688	74905940	5203525.5	3220983.125	45583064.63	49344668.5	530153.0625	888659.9219	167564688	4240237.75	4335325.875	107080883.1	82654636	3617423.125	3801929.75	1755650.766	2491632.25	3218737.125	3929893.25	2054207.063	7066054.75	33477127.75	8263957.75	54289118	5607079.5	13146922	1587539.156	4573817.5	1270382.969	3310147.75	2658321.375
Q9BVK6	213885.0469	106086.3203	139335.9219	460551.1875	89412.375	133868.2031	497556.3125	954413.3594	886198.6094	281459.6563	391015.3906	418840.0625	237052.4688	490489.75	13941794	249882.5469	1472924.703	4207602	23972461.5	257893.3594	725351.2188	4215305	125187.4688	244623.5781	2970495.25	20044144.5	848905.5781	417001.7813	242238.8281	256729.3594	110221.7891	115308.4766	322398.375	165092.2422	6426794.375	76565.71094	2476158.25	143180.1406	547627.8563	1537796.188	960001.6953	299119.2344	81940.60156	186987.9563
P00352	8112591.48	9477576.406	11226412.2	8128338.781	6688004.398	9231857.867	9103797.297	15926242.64	8485215.977	9864791.492	12562105.05	6711344.508	7108388.258	14134458.18	144206248	7769106.695	8704886.828	78870217.19	175173075.1	6946114.734	14800255.34	213344435.6	6334194.211	9782512.211	156447361.3	155983532.4	8850499.633	10659710.63	7126252.258	9086836.617	10224208.07	6931650.609	9337301.391	5738728.156	163220966.4	6695415.773	129267584	4644580.73	11943461.04	25417913.85	10724141.61	11028758.08	9365455.383	9729544.469
Q6ICL3	126152.6445	386833.8516	309342.6094	230621.5781	97501.57031	374868.6953	138418.5734	126535.5234	144068.1875	235332.3164	243512.6406	85917.45313	282230.0703	404204.0156	2189572.5	87112.5625	86806.91406	2089121.875	2410512.375	101016.2734	184395.6055	5256114.275	97206.42188	140633.5133	2483951.325	2778672	122795.5078	205366.8516	266726.6016	87987.875	114626.7891	83532.46094	94744.36719	131303.043	1126595.5	91198.64063	1405853.875	77822.45313	342552.9141	366056.5234	302520.4844	247566.4219	80581.13281	265781.8672
P61803	137533.5156	191326.7188	237692.2109	331697.1797	56039.32422	80821.92188	225911.0625	769785.875	322612.8984	183713.5938	860725.375	244180.2656	99400.84375	481008.3125	3504191.5	146072.3438	80909.39063	10001669	23182824	267214.5922	194992.5	3643645.75	69781.45313	318512.6875	3969582.688	22368549	146659.9844	314026.8906	198490.5938	289346.5313	117029.6875	245791.0391	157570.3984	247142.8203	3346303.813	254055.0953	1017242.813	328580.6484	662049.7078	1031386.906	657574.1719	259165.3672	186685.4961	279021.7625
P08236	157552.05	353979.6875	150347.0157	370863.3438	168039.7637	148717.2875	86020.21094	649963.9219	62156.69531	272109.3484	804912.5703	248268.1016	176286.8609	648491.0625	1813935.938	39046.61328	134988.8008	1147208	10029284.13	144703.1227	1185459.313	16510145.63	181709.5758	441484.5117	2311204.313	3647062.188	178168.5039	54854.00391	109013.4508	151448.5656	95907.10156	269008.5742	128452.8594	41118.79297	12685975.5	130436.4531	2045731.25	352744.668	463284.0891	736621.2422	210257.8672	506198.5938	153933.0047	55342.28516
D6RGH6	111926.1563	182253.5781	108951.975	158423.125	76104.65625	126748.6352	187673.7805	92931.84141	142603.25	169266.2125	144778.4375	131438.7969	150438.0656	167429.7656	1280696.625	162652.125	126791.7078	2348858.75	3119500.25	113587.9586	264216	1161720.75	52168.25391	380816.9063	1191458	2644869	213465.1563	118509.0703	104468.4914	243096.2344	131728.9844	140880.4375	133874.2203	84975.74219	4809424	213659.3906	5064600.5	163846.5109	68440.35156	313806.5625	261699.6094	222591.4375	149518.1234	203903.9297
Q15843	1017338.625	2106972.281	1144999.813	430755.6797	320011.1875	734536.9688	1065073.547	1605302.781	1026383.109	1279006.203	1569032.219	1619718.43	860076.375	1452093.156	9141952.375	641882.4141	903559.5938	7552779.375	17758114.75	518968.5	1960863.625	11000170.88	567392.5781	1218734.797	13157843	7877174.75	870368.5938	419978.9141	776397.0625	849701.7188	719064.6406	587169.2734	460306.0859	436802.6797	7516883	617816.125	8444280.875	628846.8984	805218.1094	3441863.406	1136682.797	956010.9375	940317.0313	493773.9375
P07910	4951415.277	8986750.094	7996613.523	5412181.828	5717061.734	6791823.438	4864093.422	11033530.36	6596210.605	9072061.461	13289475.36	5495072.211	6867153.281	12828609.65	55772745.5	5523907.852	6020043.703	46107672.25	178932448.3	5492347.797	13838726.65	95113909.5	3796436.594	5564190.844	96579518.13	118927063.3	6225124.953	6277680.102	6456636.398	7611727.586	5251725.223	5891262.313	6555939.75	4956780.852	138850891.8	5242694.797	51791744.5	6171386.07	8250457.219	19137470.75	9539750.883	10737032.51	6749361.508	6774142.203
P51649	535277.0625	230768.2813	1008598.094	402961.9375	335208.9375	631340.3125	159196.3672	546013.7969	1413933.594	304328.1563	60941.66406	48408.29297	414770.5391	340962.2344	12292209.73	1406527	237564.25	22149682	53348848	120573.1641	605267.1875	36364820	324217.0313	115486.8906	2095155.938	25157864	420499.5313	773749.6124	157716.3945	192270.2344	431804	211269.4922	278389.2813	382343.3907	21107736.38	88139.97656	22294814	940449.8125	208867.9844	490000.1563	104323.5234	95893.77344	660025.7298	410324.2875
P15153	120664.0625	1229371.531	525377.3672	175439.0313	518373.6016	873108.3125	508910.5641	945268.6094	330105	507930.0469	4470273.227	280413.9141	101994.4766	5266163.172	5582669.688	389788.4141	118994.6992	19314333.5	31972724.13	467402.5898	5672721	24869464.88	249452.2367	855694.5547	43697396.5	10362716	272799.7734	369096.9258	701379.2734	877814.7344	1600400.859	1350425.047	257021.4172	706983.1406	34343947.5	614058.3594	22943085.5	1562308.078	619601.2984	1986305.406	2286084.344	2407214.469	519803.6563	136225.3906
P62072	166592.5969	179521.1235	108646.7188	142270.8	109939.6383	148299.4422	128271.0938	238745.7031	74793.55469	91025.33594	191974.7031	73359.07813	196817.0313	209763.2656	2020042.625	123413.2344	70431.67969	1071623.375	4090767	101474.125	245266.6719	4063990	158522.5094	126454.1719	1969896.25	3321452.25	145705.1461	183553.839	112266.8555	121853.2594	161051.6898	75096.17969	135819.2047	185879.3649	2427717.25	140838.6641	1650692.25	115166.2125	427495.25	469610.1875	119232.3281	156350.2969	133087.1031	175945.3469
O15018	798866.8438	238279.0063	384526.25	103579.8828	167835.9336	364132.5938	454649.5313	339986.25	437366.7109	109295.5781	252715.4938	158798.2907	484411.1641	511550.7109	1791999.25	502282.2813	104553.8984	3524739.75	2918616.25	196490.125	217900.6867	14705209	80564.74219	828188.5	753013.5625	3011915	161896.7414	140696.9844	119846.2578	112331.5641	87044.60156	297081.5234	150573.075	213748.2938	2248514.813	181767.2969	4964686	413987.9375	435094.2344	422977.3766	502326.6328	122031.1719	183757.0781	177382.8953
Q14324	6883580.613	9712108.43	12283096.2	11389142.02	8908459.852	11464155.3	3938192.703	4715045.234	8533945.621	12728887.45	5485240.727	5003927.305	5216508.688	7669042.512	83631539.13	3243872.813	2953868.242	60250949.38	88713652	1360105.969	4305730.02	214965577.3	1333775.723	1725943.906	60818446.19	94610761.06	2821871.406	3538855.656	5164633.555	5164252.016	2299689.32	2369253.441	4561701.828	1868320.891	65078980.19	2509715.109	168591771.5	3240215.945	1857337.711	3163257.219	5816065.188	3447020.648	4490391.422	5550683.258
P41091	290533.75	541909.2188	270563.9141	290134.3516	224258.2891	370732.2734	553214.4063	918626.3281	175276.0938	296970.4063	898752.4688	161141.9336	240317.9609	1163139.055	60852158.88	251717.0586	253608.3516	6125695	26199654.38	315613.5469	719434.4531	239640888	203583.707	720610.2344	8972233	19893792.69	251372.4141	452796.3125	158432.1633	252866.3281	99363.27344	231782.5117	313401.2344	274435.3047	4215531.5	202626.1719	5465559.75	203511.3125	481262.2305	2141171.672	475253.6953	563981.8906	287099	126822.5234
P07814	3130122.125	2765355.75	3535551.309	3899335.5	3016607	3244767.25	1932368.719	4224993.656	2517409.301	2997531.344	3083369.375	2626655.703	5289733.5	2737864.699	74970133.34	1863290.813	2967003.734	24813734.16	90075636.19	3960885.734	6878117.547	68543595.25	1794869.25	4400043.59	31856469.52	103496908.3	4582326.406	3037369.5	2713258	2780711.75	3336347.563	2475057.672	2399822.688	2184023.188	37597823.05	2116815.375	58081152	2397085.273	2195175.438	11767217.97	3501735.016	3877745.148	3394003.813	3925644.102
Q9NUV9	70486.63281	187678.1953	119239.7969	139065.0313	180338.4219	79725.55469	170718.4336	1391964.141	175336.0859	500713.5234	1143482.563	255704.6328	128787.5234	1266074.438	9534713.125	228892.9375	207403.0313	6376216.625	3406286	284493.6523	320276.5078	2170847.5	125266.0234	381632.2344	2619169	1552316.125	200147.6141	98883.55469	181415.8594	100183.0625	211339.9109	39047.95703	68615.04688	199789.4844	2210148.75	176558.9625	2760042.5	99487.32422	457226.3594	1444315.391	420940.4063	225807.5391	191600.3891	58146.45703
O14498	154404.5164	694770.4102	50873.07031	137254.1437	138278.0789	126748.6352	180545.0781	318677.0469	42282.16016	49158.66406	50557.39844	50308.25391	52010.26953	78998.94531	4184116.625	176092.2813	504708.75	1119503.188	10543206.5	113479.9453	332374.2125	2119291.5	37442.87891	248705.5313	2733916.65	12200700.5	141922.2227	171867.9742	204809.8203	117237.7828	156260.8562	125949.3242	181397.8672	199335.9156	4684296.375	128364.1641	1916283	84589.73438	430830.9812	590066.3438	58107.32422	200810.8656	23792.69141	47369.1875
P08185	2982704.734	2909869.766	2724579.938	2584840.867	1596885.484	3927306.578	2364071.594	2635777.594	1672334.301	3409538.621	1488478.68	2789734.563	3600231.828	1742328.984	81808810.75	2245520.391	3471607.914	46003323.25	113719191.4	3076959.523	4409629.969	65431208.63	4907052.602	4122627.5	60293216.75	154983075.3	4655263.5	3104872.906	2626464.57	2804870.344	3726415.188	1644542.133	2081945.039	2456944.406	63733689.25	2285587.805	63063175.44	1632376.258	3655457.961	2838046.633	2931789.758	3049771.023	3251772.945	2697901.508
Q15691	145674.7813	632412.4609	226133.7969	111529.5625	80730.99219	171884.8008	390940.3516	562869.2188	222598.9922	201270.8047	664370.0156	139717.9336	268840.2063	875695.125	2466897.875	57833.72266	157457.1742	7557152.75	18650552	220320.0781	1637696.727	6607289.625	175958.8359	55883.28906	7422582	13792826.75	278199.7953	178546.5781	199557.5805	225959.5859	396257.2813	255571.4141	197449.5781	203248.6758	16740068.78	227623.1211	3296292.125	428264.9844	397312.2813	2032917.781	593118.0547	665070.5313	167580.1563	248287.6719
Q9NQ76	702416.7969	853741.3281	511727.1172	534845.3047	420583.2734	395346.7734	728222.2656	1455167.125	522604.0781	722825.4844	1351557.922	483647.1719	390635.2969	1139766.141	6685348.125	294110.1367	386318.3438	14734470.88	23610198	495976.7305	908464.8828	18470666.5	183728.7813	771658.0313	24588510	20976797	546479.1719	604847.1953	418208.6406	704096.7734	405552.1172	664727.9219	254219.2891	518753.5625	12400845.5	459253.8359	5476595	642798.5	194724.75	2092752.469	1442238.18	866504.0078	440005.375	247663.4766
O43169	196775.7485	178017.2516	41230.4375	181283.8359	206040.1242	145725.8188	84955.375	70199.64063	209143.7063	70987.46094	98185.67188	142133.861	185561.2063	60743.35938	3595994.375	151548.2109	73895.35156	4748794.5	2410333.5	121206.5547	153010.6094	4759893.125	171782.8164	185081.1484	1866034	3273037	33768.03125	206979.0687	74986.35156	109409.686	162453.482	62143.95313	51367.76563	32572.81641	1886522.531	144335.0703	947656.375	189165.4609	432962.3656	134859.7031	73648.67969	49411.26953	163345.0953	164419.4594
P04196	10580941.43	13626388.5	11502848.47	10619247.19	13882834.78	12776693.91	12865034.39	13762214.92	7677926.82	7861904.551	14794140.96	11962323.54	13762510	11288152.34	153045776.4	2113199.938	13658599.3	29810459	262920845.4	5947557.031	4998134.078	125297091.9	971986.2266	9014598.434	35598999.81	221388450.6	2711474.539	2729517.867	1943228.109	2511592.742	10713178.3	2770705.547	4728969.82	3494858.371	89477469.5	1274332.398	37266320.06	1368693.578	520275.7813	12321957.66	4088162.539	4157022.414	2593691.422	2580699.289
P00734	19252083.95	20923385.88	19428416.63	11452921.72	22600058.6	20680560.54	17180962.57	27061540.56	16985531.37	19845632.69	17054393.89	12081124.38	30702353.43	14058086.82	465511734.6	12305596.44	16769463.51	426486929.9	655127391.4	10560791.74	17792813.67	216147728.6	8170796.141	11321502.11	264069678.4	1046021460	16582703.39	16316143.77	19322446	20436985.83	11447636.05	8493601.102	17094101.37	14795024.64	270007585.3	9871030.449	378733669.1	8695649.422	11536359.68	24053165.34	18871329.08	10740872.83	11119358.36	8506299.992
P10916	1153692.109	175054192.8	1463056.148	363021.5	268423.0898	188418.4922	123278720.1	2037548.203	2435021.906	532171.2773	1055954.078	4139615.59	4075519.938	1448230.281	18549223.78	380294.6969	1115878.348	72223367.84	18742471.88	393634.6992	1178198.922	1829674343	605954.4414	1856941.738	5451791.594	14916663.5	49427.31641	526376.6445	495165.1719	263532.375	197023.5508	2883573.668	316741.2188	1592950.91	10312971.28	203594.3438	4652740.875	281308.6602	904274.1016	1903022.172	317320.2656	13820392.7	25386853.61	573195.7578
Q13526	247813.5813	86161	156232.9797	122907.4531	117928.375	187855.6	179641.0188	137308.0953	85212.375	250047.3547	94116.57813	129336.7406	65266.74219	74932.17969	1486562.625	115237.8125	138669.4375	2760694.263	4247319	158625.3367	438091.0625	2094351.625	147222.1563	107956.7906	1231742.5	3671867.638	149943.0805	126006.0945	89407.73438	107607.8156	97528.10313	66610.53906	100493.6641	137512.8906	663499.6875	103478.8438	1202255.013	88964.71875	99909.41406	77257.94531	168343.536	94642.03125	79773.5	189713.7172
P61353	438061.1523	588006.1797	892278.6758	394020.0781	178573.7852	370896.3203	597315.5273	2233372.578	502175.3984	905073.5156	1801028.785	620264.2188	419502.0156	1546676.668	6995228	225447.6875	737522.9492	5557090.563	87272185.25	409522.0742	653764.4219	13442454	193398.9688	646545.9219	3453860.875	21798453.88	283665.625	240561.6484	509758.0742	194623.4766	479530.7227	285254.6367	520632.0859	294250.4922	7728747.594	259724.7734	3955212.625	434500.2969	366136.9805	4988958.344	745581.1875	671539.5391	446648.2109	474036.6523
P49773	2952534.297	3790241.141	3246397.813	1942264.539	1822346.516	2932237.297	7133153.969	4604497.094	2681847.656	3190810.211	4245818.766	3299407.281	2488327.602	4618074.078	54220273	2226372.469	3733075.133	31173123.25	84502426.75	2942110.477	5735320.75	148073655.8	2822225.992	4381431.863	96001882.25	112240240.9	3904517.141	3404437.656	3487372.984	3159786.688	4033377.648	3424820.367	2365930.078	2903518.453	88174733.13	3276576.453	72337979.75	1923845.426	6313270.355	7292552.078	4281776.797	3417160.859	3608473.641	2639461.703
Q13011	1029443.75	3820981.797	3378648.031	426661.082	648403.4336	1607272.313	1565345.211	2049951.492	1134853.188	5719315.516	1268085.234	1901013.027	199597.2344	3424259.133	25587204.19	966163.4766	779094.168	20741197.5	49711080	1676541.824	6151849.469	332481646.4	616577.1406	2971601.328	54573681.75	39821733.91	482615.7422	1331200.859	1841232.711	912627.0078	826628.5469	2073471.531	187165.168	888055.9688	79517216.84	1625012.328	45024770.91	3293038.344	236644.3164	4020159.418	2593723.797	3340301.539	1196384.035	716550.8906
Q13404	2207965.99	2505705.594	2910111.617	1859830.125	1342496.906	2618667.313	2039616.969	2594823.629	2301088.156	2146381.469	3103635.156	1962765.063	1521374.594	3294499.84	41504805.75	2177708.031	2056880.406	44008012.25	73462688	2567168.969	5908508.141	87350450.5	1994489.906	2396759.563	58192963.5	90451557	2771573.344	2452562.438	2757652.125	2700839.969	2502581.875	2592796.531	1683255.625	2313578.813	83673145.5	2740878.813	58190092.25	2651999.961	3698132.375	5570436.484	3978616.875	2763566.469	2956994.469	2714051.719
Q06828	1625882.656	45213592.09	9198878.984	26434855.25	925182.9531	823766.8516	18549590.88	29049350.38	15306385.96	2114715.063	1513093.77	56283267.24	51895925.11	4878078.039	1036087316	2176793.047	290910811.8	20278917.94	365769590.1	162494666.7	1311896.086	387933363.4	2637686.992	2771982.031	19166459.13	1248822258	9841092.648	2800865.945	1537450.043	3578481.719	19185755.79	820460.832	3081374.105	1019304.816	38784244.94	889487.4336	102216945.6	601921.5508	782645.707	13619789.64	4703163.789	512636.625	1686664.664	1298552.961
P03950	221517.7344	7618005.531	622371.1211	1255891.078	581412.8281	408007.6484	487408.4727	1660010.66	1248365.031	296591.8031	685837.0469	1233525.117	4810574.922	484660.6563	129741534	475792.1094	2280442.148	10590444	41621403	1730907.766	2238541.305	32487164	569256.0898	2303966.305	24460289	155896202	818758.0078	1068734.867	1060250.938	548846.1406	4129788.516	338782.3164	619277.2188	641580.3438	14145837.75	819743.5508	6819215.625	132216.2969	1430885.383	2833575.227	1476867.297	827433.125	952192.8438	942993.6172
Q9Y5J7	198145.868	61439.87891	206703.1516	190448.6508	241383.3734	153128.3055	79555.49219	119165.8594	185554.7672	202330.7031	258355.9703	55026.73047	228355.9352	283880.3563	2015955.15	178356.5078	113221.7109	267353.5625	2241763.25	746527.8758	120634.6406	6509662.5	58156.97266	315872.375	751757.5625	6034707.75	137516.7344	60145.97656	181166.1797	49972.80469	66138.30469	113507.1758	181496.4148	43364.66016	2827176.25	158184.7375	7171199.5	139165.707	499512.4469	168650.8281	65907.14844	63401.13672	254765.2531	236963.3102
P01701	339847.5781	1209813.703	600037.3125	591899.3594	723633.6094	962085.7813	1424152.891	1022686.594	480433.4531	453640.0469	775756.0625	2650385.719	1521486.875	460634.2188	21226652	603112.2031	1284371.5	87022672	42556921.5	776018.3242	1011419.313	14828748	564377.0469	674356.0625	23748255.5	29895582	1889241.313	1556571.359	865300.8125	972548.6406	1420828.297	505261.2773	823045.6641	723541.8828	27017346.25	353604.0391	22765899.5	621346.3438	460185.1563	2264989.438	1122756.328	714954.3828	667000.9219	751970.3047
P23588	84541.75781	247446.325	562475.543	291757.3766	266600.6867	208336.175	489134.2578	103624.4063	53602.40234	331998.0031	316447.3906	68505.70313	263647.5383	241377.793	2602483.219	209712.3922	178412.9805	3371849.5	8034254.188	190361.7149	390293.8125	14223451.75	254307.5672	553275.1875	10826687.06	8063618.5	15460.91699	310320.6711	207142.8031	61688.28516	86629.49219	46129.25	277812.7031	288512.9735	6476887.969	22453.26953	9395495.875	222267.0297	524110.6937	355963.1484	81043.35156	79430.29688	220656.7531	360515.4172
P28065	560356.1094	263381.4375	434065.9609	112609.0313	274824.25	300026.125	570296.6719	1489119.828	256701.4063	595152.4219	1914199.609	598837.75	352308.5469	1315423.102	10399439.38	781750.2344	284530.6719	6160395.5	29977379	581400.3438	1875131.656	11609879.5	198667.0547	793608.4336	5306190.5	19519214.88	917454.8438	400256.2969	546509.1484	408968.3828	246074.8867	138368.6445	233568.4219	109821.8359	22057120.5	291432.9688	7856071.125	393068.1406	303190.6172	3050211.938	1389276.891	1263763.203	69842.79688	286295.8672
P63173	214755.8906	276096.2188	283783.75	130929.2266	115453.2031	183743.7188	320977.2188	702644.0625	409761.0625	325689.3438	1135268.375	268340.5938	151681.9844	1303192.375	5271596.5	136920.5	230857.9844	3050066	7725962.575	143498.9531	436584.5	2399599.5	180610.6297	295873.5938	3755934.75	14367065.66	86917.70313	106691.9609	245481.4063	171385.2813	156499.5781	216212.2188	127751.2813	167686.3281	3495967.5	77099.75	2587408.238	171084.625	82204.73438	1272523.875	377013.4375	335259.2188	232561.9813	207985.4625
P22626	7675599.723	6980454.883	7233143.375	4054273.109	2450400.461	4189007.758	7906875.5	21852597.09	9768716.914	8751450.719	23026815.27	6536778.266	2963227.234	24433966.5	131431533.6	4471297.68	7816849.289	114098957.5	305449346.8	8764756.703	22985055.19	169584125.1	3053402.777	11671985.87	128690529.6	236428849.8	8907076.82	5777214.711	8451500.836	6598831.699	7417796.57	8592920.141	5968287.758	5411700.07	266536505.3	6344461.094	73466241.69	10081894.61	2532350.113	41122346	14218065.78	15233398.56	5184599.375	3183872.152
Q9UK55	289977.0391	198515.7735	165782.0453	228632.5031	244327.8828	371531.2188	217351.4563	193879.4141	63505.10938	265621.6953	377256.4063	120334.875	229462.6953	257941.3	2280945.125	77897.52344	154273.6563	4045703.75	3411200.125	234197.9375	279662.4375	918596.875	96038.57813	153801.3422	898878.1875	6543237	146813.6719	77005.00781	64377.24609	350491.8672	177687.8047	172993.4406	151312.225	57898.94141	2235450.625	72336.58594	1663077.625	168791.1602	483340.4438	52795.10547	84909.45313	261548.4813	275180.4688	264907.2188
P02452	32356032.33	27042907.19	24759545.38	39762386.13	18777152.27	28097196.25	84142072.61	36796230.42	42694513.57	34776090.36	50668040.1	134457535.6	29296074.13	42615510.9	503961923.9	42607883.87	71810726.01	2520972014	1143471663	77427117.13	131284758.8	857439781.9	52526479.61	48323887.57	2131177644	1215761455	159853890.9	67394195.25	59700470.9	52242220.91	112638454.7	109165131.7	94133746.5	77498141.03	1067760513	101300963.9	2892488224	64889683.22	58113243.18	68932808.85	102822978.4	48182989.07	141600473.9	101022850.2
P82979	81735.59375	256916.0016	266835.7313	275179.4312	246339.3711	300001.4031	108215.7656	417436.7344	90865	94719.46875	364735.0703	118630.4375	115124.3203	372492.4531	3389211	224128.725	236948.7531	5773783.25	8560825	133933.2031	390671.5938	8273873.25	35296.21875	196152.7031	4379179	6840909.5	229548.5156	247998.9609	179144.2101	182369.4297	154804.125	141459.375	167546.8281	252687.2078	2674720	81939.08594	3303837.75	141410.1406	75202.86719	1001137.656	145900.5	125038.8125	219164.6609	267673.7031
Q15847	214785.2813	609608	3501882.859	142665.4531	153241.1875	171809.8922	3421937.734	764842.9375	739729.1406	2706191.5	1049152.938	2085051.039	215100.293	513009.1406	19932414.38	1284620.063	1308628.375	58698169.38	8402524.5	6254504.188	910849.9063	10197891.25	131294.4063	3681582.414	39954262.25	13224607	1330238.859	242215.6922	4075234.641	161925.8516	272987.2797	806426.4063	4823318.531	172030.8125	6883948.25	168477.2344	13406700.75	1760301.344	471339.1203	1313196.359	236463.8188	225466.7032	2870944.484	2973405.07
Q9Y3L5	247813.5813	213896.4844	383436.4688	101371.3281	75327.60156	98150.14844	507059.3438	800422.5625	196298.3594	262988.4063	322425.375	280409.125	110615.5	282034.9688	9144216	81811.76563	545764.375	2790605	27947104	111132.5938	135776.5625	6050281	81628.71875	704699.6875	5784177.25	18774172	248109.4219	198382.5156	186293.1875	112093.8828	171569.2953	126839.125	222656.0625	69923.82813	7056793	71213.04688	8566472.814	78310.52344	65943.32031	1893727.5	336143.6875	320145.6875	58780.07031	51904.96875
P43003	1149546.25	412742.2188	803312.5	703055.8125	624494.5	1331733.5	659062.625	954120.5625	2056301.25	715540.4375	517934.6875	552707.3125	793104.8125	558565	1561667.625	1298672	107248.1719	16260111	21290390	554032.375	397253.8438	8877547	196974.4531	133208.0781	3545363.25	28231306	1621752.125	342007.2188	166277.0156	585131.1875	291611.5313	266748.75	1288530	354640.6875	18204446	673928	16964866	1171336.75	1416128.25	898072.6875	601599.8125	469520.5625	547855.5	711342.8125
P0DOX5	501211075.4	860359522	988062056.4	649068194.6	541388094.4	598130233.9	707411240.3	1081971731	503297258.9	547781183.2	967211589	1722558168	839681733.8	532202711.4	12668001347	506166522.8	1063203026	11762574511	22526716424	892135646.3	1298045123	11194165460	851227652.4	878589690	8583323241	20736842215	1668723634	1299257036	914022198.1	665317090	1176747523	479956034.5	1104523356	482307183.8	12341163096	633628101.7	15808463106	390639624.3	384538060.6	945184339.3	923045739.7	896441289.6	925138796.8	810476097.9
Q15185	387046.5625	827015.5391	706167.4141	332351.3125	456954.625	479431.1563	440406.375	1392699.047	387928.2813	736630.8125	2071025.219	561149.125	484639.6563	1888716.406	26367498.5	347646.8359	849006.9766	2061593.875	63945624.5	426277.5313	2012061.5	23682626.75	417332.5977	881642.1406	9245253.813	43442968.5	359745	1089900.195	1191679.563	781468.7695	226209.1719	226515.4844	453219.5625	519066.6094	56410157	456430.3516	14587903.5	580235.9531	541949.4063	3411774.719	1487545.141	1996075.734	237207.5781	380603.1563
P00747	26353302.13	21688622.32	18093694.39	12613703.3	37438080.17	31463124.98	13653010.46	22571773	12950674.26	12162521.25	11049574.68	12197046.52	42791978.93	23220571.8	433231207.3	11587750.03	24887884.99	179515727.4	462390787.8	16644249.97	13874225.89	299303637.8	9079154.113	13561127.3	222880750.4	1318045604	21498224.66	14213194.44	14832214.25	14818073.57	17356589.96	6885208.914	10441961.6	13929254.55	219765394.4	8025524.969	281406022.4	5219744.426	26614783.6	25685382.75	15880234.59	22369378.16	14801122.68	17406118.23
P13805	365458.6016	31365470.84	2036158.992	233669.4688	241640.0313	119520.9609	10359612	1694040.172	499705.3438	1129405.625	659644.9375	1237947.234	1208829.453	779146.4688	3202332.75	62127.91797	491045.2695	12743784.25	1663345.938	114384.9992	153607.4688	451573051.8	493118.4688	706709.5313	7265420.063	7202291.063	646975.875	190972.1367	168204.832	211132.4336	441746.793	425986.8516	66876.08594	128279.1484	291807.9688	73914.55469	3114812.938	168566.6641	80498.75	221918.4844	97361.66406	1190170.773	600010.3438	406833.6484
O15120	52827.08984	273962.8219	555006.625	43289.85938	310042.3906	41585.42578	237864.1719	106875.5391	155658.2703	620906.2031	106924.1016	164409.8438	63407.70313	37992.03906	3661728.75	228906.1625	204910.0633	2374916	3908967.25	280486.6719	338524.075	7830412.5	245787.2125	330627.0938	2539670.5	6839504.5	197115.4148	250590.0555	306753.1094	225299.8797	62143.00781	169522.4633	117857.1641	47644.94922	1922573.125	178337.2375	4303426.25	245273.5156	504113.4156	72371.80469	269832.1016	244445.8688	228153.6438	284589.6766
O75923	103177.2969	261194.3672	196576.7813	213405.8531	68716.96094	54393.05078	266669.457	51332.59375	141757.0781	42700.59375	320074.5313	195194.211	244632.8313	342600.1875	2196865.25	170986.7969	73849.63281	6726934.688	3693340.625	538901.75	761509.4844	15422312.5	162456.3438	256139.4961	5370531	5563669.125	232005.7953	196783.0156	152761.1742	111807.9844	237803.7149	175514.5391	90432.67188	412297.9688	5054560.875	167087.6453	1985660.625	331632.3828	508957.3484	374191.8359	249926.9422	296902.7109	236382.2969	143942.6563
Q15436	68841.26563	139528.6484	126023.2969	77090.52344	114552.0781	138697.1469	174871.3594	647042.7344	279270.6094	189155.6328	254844.0781	147908.7656	59130.65234	224579.3906	5791546.625	180704.2781	301229.9063	1940564.531	27132635.38	308830.8984	347689.4766	5423475.5	157123.1094	239442.4297	1576649.938	12912226.38	116374.7969	229102.3125	140851.125	214404.4141	63638.83594	91566.92969	52187.09766	149902.4453	1417178.219	202743.4688	2316658.375	155574.6734	382797.7734	2881576.141	232672.4023	100066.4609	142476.7203	137342.0297
P49247	789956.7383	1012304.07	2281400.637	1049057.18	561307.4961	1017809.742	1358969.844	735757.9063	756771.2813	1364657.234	768806.5625	306854.3672	411989.7109	918845.4219	35213669.75	1156986.164	1233837.617	12207642	43607031.94	1044067.219	2666878.344	44397921.38	706779.5234	794730.4844	29741459.13	42380508.25	1113119.844	1272084.078	562992.7773	1099412.938	1030688.711	1007408.898	643441.4219	2952854.75	23221797.13	1519684.32	23273599.31	1056475.719	2953107.813	4963666.313	972652.0938	1125220.281	1342252.555	1406377.445
Q9UHG3	1753569.508	2975035.258	5346102.508	1279046.992	841266.9453	1040406.547	4836616.852	4705712.336	2079868.109	7239952.203	3930647.813	2308156.652	938059.2969	2726893.688	64452637.38	1355768.254	2975856.836	101571721.9	88294263.31	5764716.969	6383088.32	208501154.3	2649868.262	10976463.96	81392597.06	103981420.2	4491966.375	3643966.492	7739451.383	1909794.789	1617052.969	3224412.688	5020606.797	1733580.648	128098839.8	2376683.063	75930181.75	6972918.758	2313950.246	7735681.68	2865136.563	2875781.352	3750368.086	4525895.867
Q9BRF8	1255306.266	4409171.5	534093	509916.4844	1038786.57	335498.9063	2438627.766	642530.7734	622523.9219	1508327.125	2767957.594	1363175.922	713822.0547	619717.3047	6136296.156	225624.1953	276661.7969	6135112.5	5042976.625	479651.5469	787538.8906	20879750.38	759592.1563	1191983.953	34351846.5	30741705.25	452685.8047	135666.2031	1544428.564	801079.3359	251322.9141	1251309.723	685743.8281	1243469.563	10519638.63	209422.9688	9430591.625	596479.5781	969685.1641	2059489.367	934120	1635354.297	105287.1875	216858.2422
P35637	157415.6563	139672.8438	84085.73438	152295.2547	180129.6336	75639.65625	233701.6719	192994.2188	121987.3516	194180.3203	182667.3125	118314.0234	213964.3109	125950.625	740885.125	140102.1102	119699.6016	1808517.625	9059745.75	81864.71094	212326.0938	4428034.801	44507.37891	127050.3023	3273133.75	4343980.913	88232.96875	173439.7844	109740.0859	97576.11719	139368.8125	93057.88281	164475.8125	152494.3906	2552646	170350.3891	1242802.625	73888.875	131904.9187	511758.4375	177740.875	199396.2188	198248.6203	207985.4625
P69892	708219	7620558.672	787637.3906	796773.6563	234334.2188	10181842.4	1265534.875	685869.375	7058323.594	2511940.164	2907208.805	3977037.75	2169796.453	7418348.344	8095449.75	335523.375	561712.4688	12668635.06	7052445.5	103585.3125	2120505.258	177075195.3	3139170.77	2496198.336	6502571.125	17751464.75	498647.4922	169489.0625	695555.5469	3371537.09	3781586.836	835062.1523	378060.875	552070.8719	26307289.81	360198.2578	11497048.31	584946.3125	8347187.891	489775.5938	1589933.969	531187.3969	28273644.44	76742.26563
Q13242	124108.7344	118097.2578	175200.0156	79648.71875	77956.89844	127643.375	113513.375	282819.9063	145601.3125	137028.4219	304427.2188	104387	67300.17969	319448.9063	1602993.75	93465.23438	123273.9141	2070719.875	4734425	72698.71094	250561.2656	2572089.25	62636.23828	106985.9844	1953078.5	3157668	173212.1211	96849.32813	117616.7188	141494	90454.64063	92424.60938	126774.4695	91703.96094	3008181	80173.21875	2960650.25	112938.6875	50912.30078	380759.4375	231297.625	168933.9531	72722.82813	90424.27344
P20160	7973698.547	8567518.016	3577834.211	2760157.383	28979810.11	38458701.58	1075562.645	11185093.25	2091900.297	2138200.781	70179526.39	1923855.234	4752472.016	68711333.09	24754476.94	6114317.07	2979070.309	308596414.9	157076547.6	8468753.328	205929131.4	537410303.9	3132052.854	10581822.71	1090761838	113988444.2	6679200.078	8129196.945	9523547.961	20382049.9	20832881.53	68323017.38	1614056.836	24424377.61	1404956855	18828494.66	505326709.1	67432575.76	3831667.547	9668983.301	48462213.58	62638131.3	20138839.66	6571298.203
P07355	36541399.62	88327834.18	170313377.3	55991061.86	46827487.43	50448750.98	122628511.3	257702616	47770778.1	132137246.3	68480707.66	43840521.86	35033239.58	81733079.87	1698887795	21746471.39	128339776.4	404223629.7	3146120678	25732514.85	55594287.65	897465937.2	22859815.87	104548174	82853543.63	1176649447	33732040.96	38927056.27	33267871.92	40438228.23	33598839.93	20721090.76	72871022.84	29822177.44	239652332.9	32990802.61	148218927	21848314.47	15247948.06	283891871.1	50559755.18	37567675.35	49969766.58	46298923.34
Q9BXN1	240521.4219	1092572.949	5548765.563	1883285.086	331130.5313	406827.0898	37180832.89	82166433	1754481.68	5264466.531	499513.8828	482118.6797	2081565.605	9531594.367	559925963.1	195563.2813	51095066.66	15603930.38	757172229.5	786276.1406	765502.0469	162922321.8	2170316.221	36923943.64	1239571	406296715	26306749.97	2322085.887	891230.9727	2376583.719	105339.3828	137547.0742	41272069.09	578935.2109	42474278.31	151939.0742	125096523.8	44781.65234	486106	85292594.13	4841977.641	187648.7266	87334.90625	61977.58203
Q92530	859492.1563	2257285.109	1839457.125	1389895.016	1224045.875	1955959.188	723148.7969	1315540.391	1464228.875	1399155.672	1166137.789	1243644.188	1068654.367	961178.3438	17266614.88	1227808.211	1021087.445	13652238.94	40932663.5	1095587.773	1043712.188	18759986.75	1218443.578	645094.1328	22460511.25	42788847	1262407.344	1605248.641	1306900.578	1361853.359	1540165.523	666279.9297	853233.5703	1227876.93	19593832.88	1302448.367	18350872.25	557912.957	2180002.758	1695512.094	1455214.281	1282486.391	1569693.398	1608842.453
Q12874	796566.5	169803.2344	107820.125	237105.3281	217047.5	108888.2188	249306.7969	145499.25	1020586.188	418006.3672	625947.5469	138966.6563	200419.3906	474924.625	5054252	469164.5938	107979.6328	15192464	9577655.375	243760.4688	368305.7813	12187635	73155.10156	205549.5781	5434394	13060703.41	169663.5586	138792.4355	203263.4375	353904.0156	134659.7539	194396.5859	182614.9188	189293.9336	3358136.25	118647.8594	3348222.713	411883.6875	488402.9688	221449.3906	401794.8281	137996.1719	164597.9844	127189.3281
O75460	268606.8438	241885.8578	456016.7813	228921.2188	486789.2813	152381.8906	269435.7399	245761.4375	75395.8125	150666.1094	340768.375	348361.9641	691766	148633.4063	5727394	114731	169956.5625	1096671.5	18907050	791550.6875	1350302.75	10246644	536021.4375	699853.375	8542697	26947342	846323.9375	733268.5625	406375.8125	664457.625	774858.0625	194082.625	202410.375	142550.6563	5882163	421344.25	7147298	617294.9375	284225.8438	1233430.875	181378.125	728265.25	166004.6563	524298.0625
P12235	144439.625	3859578.125	346596.125	78315.1875	212450.8941	187744.7672	1639781.813	419191.5938	245479.4531	321314.8516	200096.2188	394316.6797	168545.6953	294164.7188	2899320.438	101899.6875	456141	3615922.375	6864495.125	121799.125	269109.3477	212811436.5	243188.6563	255473.4063	1721673.281	3156081.438	193999.2031	308794.2891	70095.79688	50996.56641	123788.0703	256644.8281	181821.7109	133226.9453	2854780.188	113596.9922	2167444.625	315618.7852	609357.6063	569272.7734	185972.2734	340784.4609	168882.4766	204881.8359
P02776	1990284.5	1930421.781	3224623.156	1275717.594	5324514.969	3173654.984	583428.1484	1966929.516	1967205.281	473829.4609	6006340.328	410221.1406	956954.6875	7022082.344	27010018.88	1141130.219	1653096.203	61142937.38	163597650.5	933940.5078	2183980.266	87899024.75	708492.2617	606309.3438	69405139.38	162450925.5	1153521.914	2058392.297	1107155	6019146.711	1336204.547	2057702.359	932739.3047	1816296.344	54794915	1420107.156	108426339.8	1993389.996	438796.5469	1743174.719	2303923.109	3906981.242	1349117.156	374052.0313
O75489	366735.5469	747734.6172	461583.1641	268987.1523	120063.1836	189048.3438	627644.0078	1147685.586	605575.7344	884670.0938	1393577.406	368988.582	204692.9922	1215307.047	8193208	78010.00391	556750.6406	8365974.75	17934028.5	442749.6875	1500377.273	45915602.25	242122.1641	811007.7656	11016839.69	21246394.5	405602.582	301341.0703	536878.6602	319893.5859	248444.5781	427912.4297	243904.8594	287171.6406	15187279.53	213763.3438	7835589	686145.7852	314251.7266	2799537.016	731764.1016	830059.1172	254957.7422	280144.3672
Q13409	161750.4531	229142.0328	241384.2344	158619.9219	166681.6383	173119.5938	333169.6719	155024.9344	99783.76563	202273.4688	521479.7461	320382.5625	140897.0313	253909.8438	1170946.5	147746.2344	138193.5258	2432438	6637845.625	406041.6641	617800.2617	1193231	123639.2266	516941.0469	1233131.375	4270870.25	171418.1094	200712.3281	133030.5773	289502.9688	160319.2219	160820.8906	127450.5703	300944.9141	1179536.625	291227.7188	2263022.75	235127.9375	1363656.078	555021.0781	241134.7188	259253.2344	328684.4453	219124.3484
Q96AB3	188119.2969	178818.5578	159013.0313	170772.7047	217001.5781	353986.6953	276468.9375	553657.7578	208579.2656	701328.4375	550808.4766	301432.875	175863.7969	437384.7188	2618595.5	191473.5664	131817.7031	1263049.5	7177029.5	329234.1094	647848.4375	5856804.25	190653.2188	454907.3906	5013706.25	11830250.75	387138.6875	167634.1563	98691.89844	351697.4688	156260.8562	45850.76172	256213.5938	210147.9648	4237487	58055.14453	1458046.188	185144.3281	449679.5109	1210382.234	371458.5156	309634.3125	226653.2031	242499.0313
P53007	195914.2422	532583.2813	2087378.219	180209.5469	285467.8516	208949.7383	278233.2109	1283541.484	261318.1055	3540873.203	756603.875	809891.1406	185930.875	794837.9688	15469420	350183.9414	445189.7188	9029333.063	19608624.25	1283687.828	737801.6016	26893952.75	191547.1016	811822.1563	3106876.438	23930465.06	291448.9844	403683.0703	1622837.281	118306.8398	37294.1875	390216.3398	631164.3125	207947.6719	2636279.25	51374.88672	21177066.88	1397717.219	254689.877	1645624.406	510909.1563	509416.9375	396685.9844	225964.6719
Q9Y4E1	231552.8594	624834.9375	388361.5	431991.125	418159.4063	421726.6563	649953.1875	539942.875	288877.6563	193210.0625	367100	1011612.25	545366.6875	272409.6563	7065772.5	151464.0156	542800.6875	7575546	19001620.13	374080.625	541628.0625	8206964	309399.4688	430305.8438	11679113	36593841.44	747676.75	377910.9063	443490.25	532611.3125	734546.4375	362856.1563	457357.4688	264251.3125	9469802	247434.8324	9156361	259491.3906	232953.5469	865001.2891	567414.875	306034.1875	596426.8125	338369.25
P33316	1233947.82	104127.7734	596341.0734	417413.6875	388366.2813	701589.0625	569213.2109	247783.3594	71603.5	711386.4453	1607776.594	490803.75	777234.7188	3273331.875	9123362.5	128648.8867	328459.1992	4153953.5	30050458.38	150759.2695	1549946.219	21462294.5	399733.2516	838753.9648	17793294	29147437.63	114450.1016	79384.46094	218732.75	226401.6484	175973.6797	526731.9219	83923.04688	234327.5195	24646303.81	106195.0781	11551760.25	588917.0625	640455.4219	404636.3125	748072.2031	1055583.969	145225.3633	245783.25
Q8NB46	239477.8125	1443137.25	254102.0625	473278.0625	353200.2188	276935.7188	248401.7656	223668.7656	299935.6563	597896.75	882798.1875	853344.5625	359533.9688	495811.9063	14203579	111543.6719	392534.4688	911290.5625	3093632.75	140173.8906	144576.7031	3377552.75	238619.7813	199663.6563	7771817	3344257	187535.7969	490372	526288.25	204404.1094	377484.0625	201666.2188	163311.5938	370970.9688	2422831.013	386074.9063	2449622.5	135324.3594	404424.6875	214606.3594	373474.4063	607262.6875	452355.8125	529285.75
P31040	1257458.254	3558188	3900794.211	695064.8555	1099128.039	529843.6992	4096089.281	6433111.168	1614360.023	4677558.445	5091207.797	2038721.203	1059552.773	5229506.008	97182209.75	948963.9023	2720177.594	49414113.75	101261732.3	2123773.891	7013857.211	269186911.3	1143743.445	7416609.469	36451403.5	116365266.3	3884190.141	1397424.531	2821702.387	1735315.602	1093289.535	2391927.918	3868066.637	1108113.16	89286645.5	739472.9844	79020920.13	3143471.434	1189807.684	10945922.73	3841319.531	2981778.281	864646.0703	1214109.355
P23396	1936981.066	2102303.93	1517593.262	1334608.242	945132.9648	1466494.703	1608486.383	5676512.273	2159324.281	1831036.313	6381545.313	2157563.477	1100533.863	6276043.703	26827249.56	1042298.387	2190359.727	26260953.75	162693016.3	1080565.828	3293325.211	73401572.75	557563.7031	2834790.109	17377648.13	80533248.63	1136347.977	1567971.121	1014941.285	1296270.387	798779.7344	1101393.691	1240277.156	1323564.703	48721561.5	974217.1523	34548384.38	1250077.121	781631.5156	10981912.73	3279328.555	2614470.863	1127786.867	1032600.16
Q05D32	179640.0063	159054.9688	103774.9609	106019.9766	347397.2813	306582.7313	421063.625	107416.5078	126521.1313	144087.7266	151595.7813	112113.586	139263.7492	263929.7188	3241455.95	182121.25	335193.875	3939124.063	2095870.888	178058.125	174554.0313	1728707.075	92106.67423	61349.625	1419713.25	5200737.301	49626.07422	102773.9031	106674.3602	50102.04688	90502.71875	219284.3789	74221.3125	195063.8125	1557535.9	170740.4375	1650932.413	214563.5313	106291.9141	462130.3906	107694.3203	297426.5	245273.0469	131676.9688
Q07075	169676.2016	183114.2969	220589.8453	139071.9063	138944.1234	136730.1336	272252.5586	102940.4688	774656.0859	474955.7383	628924.6836	367743.6211	158780.4258	426557.4609	2441875.131	185426.1719	212461.536	5103010.188	2089887.775	161004.9531	386040.5625	1158837.5	167472.0375	93111.28125	6824488.938	446949.0313	178966.8328	61870.80859	222829.6406	140590.5469	131584.7969	276047.3633	148313.0695	255653.6211	3522644.031	140181.2031	6946069.813	340005.0898	464407.4047	148827.0469	428851.9258	164924.875	175497.843	198605.0516
P43307	451712.0625	140874.5156	154580.4844	173872.3281	206040.1242	180574.2344	391690.9141	1088982.438	683490.3281	331534.2969	1267470.219	296283.7813	250263.2039	866640.2188	9291681.75	263183.1797	365964.1563	4893461.75	19187385.5	454298.4219	2407350.688	4737569.25	99419.63281	591052.9844	6087261.969	23958945	297340.5313	433847.7656	318466.1172	529126.0313	328780.0469	379237.7266	222117.0859	334795.3203	11894270.5	144252.6719	6939028.482	681487.8281	547627.8563	2228646.875	869301.1563	861318.625	163345.0953	186987.9563
Q14166	299267.0313	194478.4469	265149.5	177951.9469	191949.7813	204316.7297	102462.7422	164551.1336	212302.2969	204116.0469	591017.4063	96317.51563	184824.5766	680823.125	2012938.95	159879.5625	135398.3227	1402974.375	2451094.75	220792.2344	82447.61719	410081.4688	55664.98438	77366.83594	1722782.375	3162704	89374.35156	117249.1016	138499.3906	177482.0625	110269.4367	94379.82735	172407.5781	180338.6797	1191353.938	132570.0313	1605421.25	91802.4625	149064.2781	202519.25	137554.1094	166757.8094	77373.19531	143809.0828
Q92896	266757803.7	674046208	576086163.9	427367553.6	372286583.8	540844410.5	182133387.2	358731186.3	420645077.5	474046937.8	334497199.4	413760571.3	445626732.4	360070017.4	2411043198	246203817.7	271743968.1	2255371158	3739136374	204885482.1	391822150.8	3002119948	138912585	111559263.4	3610602752	3918920257	234620928	251328603.5	292000791.8	282874248	323468610.9	117357856.3	293299392	158151597.3	2822032190	266040062.4	3319422720	151547252.1	199237627.8	292148515.3	304092680.6	416528175.3	471839520	532808731.7
P40939	3974184.234	20725263.3	7677981.297	3313641.109	2296181.629	3350149.594	7732785.719	12153621.96	6928794.914	12313422.19	11217807.24	4841077.051	1830575.543	11147896.25	74103757.19	4111212.105	3883611.02	93634024.19	232318397.8	6279929.863	19922288.6	880506729.6	2095823.195	12101551.71	83815002.94	232962163.8	3696360.473	3992577.301	6112740.391	3659406.688	3022943.227	4580596.09	2121234.563	1962914.18	156799159.6	2795989.25	114206390.2	5797416.488	1317595.254	25891152.14	6690180.992	6280053.664	2773230.711	1901996.141
Q9HD89	494762.4922	780676.8594	146372.9891	199438.625	1607278.563	1030635.609	749398.7781	181259.3281	169487.2297	346629.3625	3222560.313	237843.6453	81471.17969	3573924.781	2446424.813	498029.0501	191047.1766	8903125.25	11397007.5	662718.0156	14211976.88	16644477.5	238396.1828	381004.75	60837931.25	6711011.05	737101.7344	427534.7578	127762.8359	1394466.605	1315450.531	1330293.219	176827.1875	914729.1563	46782960.38	132049.7813	21095673.38	2153303.125	93367.29688	57024.80469	2221815.664	2918466.531	121721.4766	247094.4735
P26639	230977.4063	390196.8008	415613.8672	285389.3047	107078.7266	269077.3672	400535.1094	430526.7188	295771.7383	231822.6328	334746.3203	202580.7539	271575.1328	315127.9219	9137917.75	451460.0313	485568.4297	7787528.25	15591848	455163.1992	451177.4453	12550650.25	422952.9219	519414.6172	6543216	14595519.75	411331.5	420390.4375	335088.9609	130760.332	312707.1836	368052.7148	200119.0195	585260.9531	6066754.375	467523.2422	9123663.875	287092.8672	1088290.453	1410065.516	278373.5781	227221.2969	321400.1563	542811.2422
Q5XPI4	83986.14063	217277.9844	114972.7109	71287.48438	90579.92969	111938.9844	118495.4391	88776.40625	106647.1719	85521	114107.8125	146933.9766	51970.78516	60525.27344	1741308.469	72398.10156	471758.6563	1929367.125	1561922.469	68916.94531	190804.057	2185847.688	83254.92969	113372.6898	1160052.5	2602593.438	70807.79688	161777.7617	65544.52344	93180.05469	74395.77344	41379.40234	110755.9781	63984.39453	815717.9531	59919.53906	729534.75	123195.2625	56341.82031	89505.75	110846.1094	34557.48438	117358.5703	56252.5625
Q15111	59907.55078	88452.32031	102434.3359	90644.53906	89832.60938	121880.9359	39442.62891	170645.7719	68421.0625	94720.74219	60754.55078	59027.71094	48534.15234	102074.9297	636919.3125	68789.16406	78956.70781	1049063.425	2282378.5	105214.4445	146612.625	1041806.75	101760.4149	103117.607	875293.75	1847838.5	77565.06328	74145.58906	91198.73202	83087.73751	37605.88281	88240.14376	89118.02499	101279.7734	527409.375	135075.4078	835275.7875	91789.50391	36080.45703	252188.4125	81769.57031	132404.0547	119336.7094	56765.375
P28289	534995.0391	947971	678154.2344	847225.5156	407397.5625	672696.6563	169231.7813	392546.6719	394311.4922	272317.1406	56853.02344	72984.41406	447469.0078	69751.83594	7885705.25	625177.6875	171767.0703	8491005.875	9155466.5	122064.918	222337.5156	22690793.5	137341.4766	233673.4063	10141905.38	12347794.25	150981.8633	593707.8594	58036.66406	543808.4531	249173.9531	70422.01563	337824.3406	291353.1094	7807776.938	399758.1641	9740367.625	127434.9883	629539.4063	436666.7258	526304.2656	248108.8984	450017.9375	403942.7
P63279	109250.3844	36851.08984	101931.582	100671.1203	78952.92187	117914.0883	85159.45782	109365.5938	38691.14063	55336.62891	74311.46094	98662.69297	145635.157	56990.39063	391217.5313	80606.23671	82529.18359	517692.7813	2022047.25	671765.2047	174999.4688	1497786.25	76434.62657	39672.20313	978227.875	1945857.75	53514.61719	171033.5031	93979.41796	96541.11642	34225.64453	52174.16797	29352.80859	118379.9242	1375909.625	33549.75781	939704.75	74556.20313	87735.97032	178682.625	49518.74219	57432.90625	32716.80078	119799.5344
P61981	1521534.703	2324772.359	5852788.688	794609.6406	686724.2578	2379267.031	4461707.719	3983337.281	1610899.75	5028906.07	5331154.098	3114207.008	738399.7813	2607635.195	43281149.44	825934.9766	3329906.281	188258293.2	61324752	3034338.844	3988046.93	145756737.6	1155468.297	5257222.852	62450107	55871694.13	2758222.563	3525235.141	4616572.242	1712303.844	1572144.656	2410046.703	3465242.445	1170439.031	83635819	2180127.281	31980564.44	2797860.359	1484776.031	8816613.141	2118172.813	3318681.531	5015384.969	2492833.875
Q6YP21	81170.4875	85250.35156	58726.54297	83664.01563	45003.14063	92880.42969	87156.23282	59230.64063	58346.1875	54977.80859	79860.28125	50950.50391	77685.94531	89645.36719	1910197.225	100120.5414	75561.30079	1443006.825	2823885.75	37993.51953	58662.88281	2603442.5	112152.8461	74346.58594	3062804	5401588.638	152510.9828	41350.11719	78613.3664	78216.72656	95448.75	91070.36485	95342.43203	111034.625	2140435.25	127895.8063	1346431.938	36366.22656	100477.7281	69654.25	48162.125	50610.16797	112763.5234	107586.3438
P54725	1518777.516	2267411.828	2110499.18	2179814.422	1189410.066	1114969.828	1632624.551	1098164.648	1660759.203	2105550.148	1386695.699	1465187.309	1499507.727	1061462.355	21130928.75	861280.7891	546164.5703	19510658.81	38652743	875095.6719	1316123.781	25446692	1069339.063	1004295.367	37131079.25	44421101.25	1652853.742	1725564.281	1121393.367	1557510.254	1682594.625	828105.7461	1043935.281	925924.2188	16952300.38	1656456.211	23224865	596080.2734	2700652.555	1672281.25	1015792.383	630798.5	2210410.906	1591637.695
Q12905	881960.7734	310248.4688	628096.4375	642632.5234	335121.0781	575235.1172	449342.9219	2548689.719	1340206.75	1210281.516	3198857.273	521190.125	418477.5859	3429911.039	6804430.25	559394.291	542504.3594	10903861.13	44642527.75	1028743.758	4767556.094	10182716.88	103319.3906	1067024.063	13254204.5	31788339.38	843165.6719	462448.1719	316172.1094	777503.0156	526443.0625	1183091.07	466365.7422	1699845.672	20213336.44	558851.9219	9470123.188	1563555.383	426076.4531	6091568.766	1844452.406	2446801.492	203444.2813	334766.3438
Q16643	181460.3906	231460.1664	390502.25	210210.6953	217547.2344	151957.9219	253716.0781	550774.375	265855.3438	148462.0781	813427.3125	156025	211266.5469	655091.375	4273809.063	85831.28125	143597.3125	2733073.5	4673286	104709.2578	1715160.875	9206120.875	40684.85547	398695.5	2086082.875	3732743.875	216426.5156	114093.3672	283201.2656	304083.2109	225544.5625	215660.5313	137679.4203	179637.0156	7128800.5	123184.1328	3071081	282561.0977	179879.8047	1032394.156	494200.1484	867194.6953	178301.8672	217514.75
P22695	489758.0859	3301084.68	2119866.805	359302.6758	723549.0625	428018.4375	1068304.563	2077353.609	1297357.727	3140236.367	2253173.844	1157733.883	183993.2813	2113795.508	16636783.06	292746.8281	569994.1719	15172671.75	31737242.06	1044683.512	1544195.523	214350814.1	199036.207	2074849.297	6463129.125	26911939.75	554284.9688	661280.8203	1565568.055	433917.2773	128902.5352	336113.2148	374551.2402	308144.7266	9961272.563	136658.5039	10348461.25	1183297.43	95090.80469	4569331.469	1355582.508	778914.1445	265121.3516	313031.7422
Q99805	112934.3125	124499.0031	114934.768	150005.5141	92671.4164	143347.5102	119984.4195	255138.0391	116687.3672	203418.2125	229502.5234	67976.91406	221614.8719	82683.49219	761313.375	167962.893	96005.53906	816506.5625	10131991.75	93655.05001	301705.4688	815609.0625	198328.136	94912.225	1959282.05	9659842	85790.99219	56682.32031	98809.67029	75497.3125	164297.707	64071.40234	101725.0781	83427.96094	4471537.25	156920.1297	726044.0625	85842.24219	423936.4086	665186.5938	109679.1641	120748.3906	946279.25	80643.48438
Q8WU68	90381.19531	118584.7578	152848.3281	85630.39844	83432.83594	57748.96875	86355.46094	190134.9844	76653.92188	119651.0391	174634.7031	104339.8281	56427.05078	110830.1406	1027311.013	109425.5719	93683.48672	1385823.513	2964166.25	107756.0289	186772.4719	615260.1875	62337.96094	76849.71094	1355498.4	1550516.875	85704.86719	60225.37109	65883.5625	82037.49923	95313.9625	75828.30782	88574.86874	51592.16406	643442.8125	125341.3422	1018608.7	82855.36875	68065.24843	193869.1438	98187.29688	74582.5	114430.2437	117589.0984
Q99733	1539869.203	1280935.047	1274521.047	474533.1563	599624.5859	2140826.531	1583950.391	2370220.633	1038743.719	1616383.438	2760871.266	1332993.891	873805.9258	2582052.836	25627570.5	493297.5938	1214752.664	7975582.875	59681962.5	520658.2109	1516993.531	44499615.38	576179.5469	1439574.313	2174930.438	51206977.13	781278.4531	761322.25	981615.6406	806979.5703	408642	563144.9805	756241.9609	710431.9375	20332196.25	504868.4766	5293627.625	635015.4531	636022.0625	5431404.156	1923546.266	1976639.453	477223.875	468159.6875
P11021	17487560.65	20965801.94	22688163.34	11429846.68	10102580.02	18729896.35	25875111.51	52951681.81	18629259.99	17282845.56	63181443.7	14001181.67	11583278.32	54360617.74	493464422.9	11795898.44	22177886.41	253097973	1481843540	15260844.24	90618588.41	668396262.3	8463024.16	27917769.39	249898245.8	952675824.9	19564955.68	19816352.58	17338479.42	22821437.12	18899629.19	17747300.82	13615688.58	16233289.66	753516303.2	14051108.73	274771654.7	21739826.96	10392112.22	121791037.4	49200363.55	65364162.48	10078363.79	8035116.164
O14880	213138.975	560404.3203	1132583.688	276858.7391	167568.5774	182729.2297	736388.0156	1018936.984	146581.7133	1552208.266	1082100.984	404051.8516	216015.4289	1079601.906	13495042.63	320699.75	349806.3125	18354476	7631866.625	775954.625	895482.4531	19976097.88	192888.375	861766.7188	5730046.938	8043319.375	336060.0313	283801.8438	707725.3906	645540.0313	143558.5938	359161.6641	342622.5938	194503.3906	7546556.688	168983.6883	4831139	829699.7734	477845.9375	1386023.313	670993.8438	334279.8672	432815.6016	430317.1836
P80723	1798196.797	2389250.398	1845422.375	1717413	1570076.07	1466947.25	1961015.586	1832715.063	1802668.375	2027174	3526230	1830887.313	1114540.75	3685543	17418364.06	1021404.25	951437.3125	5434297	54937995.91	293039.9063	3093698.625	35407708.88	967070.5625	770864.0781	38502778.25	35857052.75	1597559.016	1314711.375	824102.1875	1460870.289	1691009.078	1877119.859	1410755.563	1159379.5	12113747.19	1068182.25	23173600.5	1225250.609	2492702.75	3719564.813	1979760.563	2793538.172	2231865.75	2963021.672
P09488	697733.9375	1049835.789	817037.125	758293.6875	807931.0625	743271.5	1367997.805	683035.8125	913180.125	1577130.313	794203.4375	710899.9375	816332.5625	1212971.953	5975263.75	634174.625	755653.5625	6898337.85	5899253.125	947647.8125	2414722.125	2193370.5	712360	635524.75	369031.1563	5148850.075	577393.875	638748.6875	1082704.734	667762.3125	741056.5	600876.3125	695748.875	644109.875	4222568.55	654916.625	4262290.281	635883.75	799147.125	743276.9375	1326745.031	832146.625	870750.1875	989851.625
P04406	56538069.84	102082122.7	75800560.72	35513700.03	37342614.75	75220608.3	221835134	119965551.3	76933423.99	63654753.33	148151963.1	81754927.27	64018774.39	142901928.5	1505762711	39242265.15	103403206.5	444651342.6	3378513268	38096879.59	189020122.3	3978514449	43638063.5	75077353.21	1132056829	5104696476	100469877	56097762.52	51868637.29	53321644.48	71055050.89	58262466.35	41177581.19	39754686.7	3026354764	47177466.29	948664550.1	40236377.66	82421944.15	272780649.7	117190982.7	177560999.1	40082362.75	43264484.07
Q15365	2755599.406	3662902.305	3084749.914	1725695.555	986940.1328	1951991.859	2434117.867	9165533.578	4450995.844	3260607.578	6743601.836	2363796.211	1319448.344	5252435.32	49434749.31	1692591.57	2451016.219	42438208.25	147897900.3	3135654.172	10890806.96	87914420.56	1199719.102	4642363.719	87592643.75	92843505.75	3040368.516	2400259.891	3052222.656	3067866.688	3395801.984	3172434.938	1616930.766	1940430.883	66302069.88	2154555.078	52993743.13	3485253.125	1199706.586	15878860.98	4905864.43	4921098.469	2773795.406	2181082.797
P04070	186485.1953	430382.0898	148759.9063	107104.0781	404789.2461	207793.5742	308071.25	581708.6055	74996.50195	456997.5234	168315.6523	326030.375	561505.0449	33279.91797	6165476.516	24901.71289	405192.875	3207554.188	7191863.688	132299.8102	119169.5352	2857768.5	66247.39844	212370.4063	4946667.688	26148185.13	320177.293	118072.793	286107.5781	122388.5645	112145.1484	72786.5625	515747.5938	125256.9805	3940028.594	104609.3281	4033549	25293.39844	50270.15234	432413.9141	216143.125	169528.2344	261700.1445	196381.25
P00915	740481450.3	661151283.7	560053520.9	767953438.2	409966974.7	1056695612	241115159.3	406883625.9	434311124.2	536104880.9	345354585.6	420178387.7	429405625.1	376855987.1	7207040796	498549948.5	357367708.3	5422884988	8375882381	470169751.4	539328296.7	9793612594	492458787.6	274896292.8	12072739304	11252280538	513408573.9	661819529.4	516317067.3	649969655.5	666882715.1	397252958.8	284229099.8	495192994.1	8164566898	756624748.1	8636941021	156587027.9	1123680584	411499244.4	614562834.4	710356019.3	876841507.2	842003523.4
Q9H8Y8	167086.1953	815169.9766	151154.1985	116436.7188	156723.9844	197795.9531	71881.42969	254336.1328	299463.6289	137982.2188	283046.1563	101552.2039	242996.3961	257737.7734	945225.6875	194589.5938	123845.0016	2104741.625	16460772.25	673006.5695	265419.25	13982389.13	61384.17188	199405.4547	1456223.75	16488203.75	119944.6328	108284.3594	82022.32734	111192.536	101438.9609	87879.07891	113235.5656	182618.1492	2755367.988	126298.1281	1341122.125	57394.05078	91619.40624	1297636.578	215915.9609	356641.6719	142260.6453	219124.3484
P02545	19577238.29	29820461.33	40851929.98	16028356.84	6885178.852	14487124.1	50381464.81	137546619.3	29026422.22	45164123.11	43961398.22	23501027.57	10085231.38	52887327.93	675493193	11281443.23	32985365	324003805.1	2311891413	20266487.75	33684937.52	1475427262	18768330.46	63927118.3	348241539	1951905330	60885663.7	36438854.31	22238956.32	22499084.57	13979218.36	15124904.52	39717744.25	15077781.21	1234237483	13443389.76	977769590.7	19237229.91	9997445.879	67973569.57	35433171.25	23730189.42	13069320.43	12328046.88
A0A0J9YX35	912882.125	939793.0625	1701675.766	339903.2188	189149.7656	885389.7031	902070.1563	218877.3438	78557.04688	95588.65625	1080863.359	1086000.813	432089.6875	536970.375	6746873	511281.9844	911744.0938	13464098.5	27311729.5	351635.5781	363002.4688	7795243.75	281273.4688	1001137.469	15408601	13885702.13	821579.6563	519311.7188	704714.5938	586789.0781	1208330.25	120570.3203	443525.9063	583254.6563	14915461.75	414017.1875	13901045.75	123327.0625	188235.3281	984219.5313	317892.7813	321484.4063	550692.5469	971375.9844
P67809	94943.42188	171529.2344	111171.2344	124653.1953	142566.375	129018.2578	82513.54688	228028.6328	98621.77344	174342.1406	127096.2813	116430.2031	74262.9375	153816.3906	767889	91924.69532	75772.39687	1103403.625	5393039.25	94133.89688	230012.5938	2811126.15	102839.3242	83130.44687	1810727.8	5608060	94449.05703	116976.3469	97580.55937	84700.86719	61773.46094	94865.01251	55037.93359	104980.0961	898972.0625	97785.87969	1232191.875	120042.0281	96618.05235	478670.3125	67146.23438	61439.55078	63126.83203	60965.73438
Q16222	339606.3594	150822.0531	198510.0078	46841.11719	180587.3492	181299.9688	201459.2031	1371077.672	131126.5938	243746.4453	324285.375	123908.1328	239557.8781	352378.7578	9481462.875	79464.35156	83631.13281	1822850.875	18237479	108116.3437	426411.6367	2774398.156	45820.51563	129049.8828	1341064.5	11134259.13	69619.90625	58575.79297	91514.00547	88115.61719	158107.7656	87561.00781	149411.1656	184111.7422	4345634.125	131033.2985	2596209.5	216290.2813	143332.9219	5563367.188	192410.5672	122242.2266	55904.82813	188919.275
Q92945	375803.2188	246906.2344	325721.2109	408802.9297	232518.7188	304251.8984	846691.3438	848864.2656	302832.7813	251030.1953	630465.2188	345064.7188	360891.9922	801222.9219	24146263.88	105953.1133	968440.5156	2941625.25	32036834.5	312597.7734	826243.2656	10246848.69	361902.5195	1707433.828	2604532.5	27730706.25	1169559.453	393105.7422	306413.3203	460298.4063	377130.2188	295534.2422	1385581.039	115489.6406	15811135.38	151753.9609	11905707.88	400628.7539	126386.8438	1923105.406	637512.6719	411884.1328	203683.25	244888.7578
Q9UBG0	423867.7891	187831.4063	288211.5703	253058.6875	63539.88672	78547.96094	1397889.477	3522604.414	2369667.895	104486.8828	796646.875	647809.0977	70094.21875	417593.4297	20623310.38	32118.50781	742745	4808069.844	85901280.5	757526.7461	823427.9609	10915111.5	109475.9766	1022765.719	7396395.313	56670051.5	724879.9297	406036.3047	427184.6484	238419.7172	249894.5625	308810.875	205381.9531	579713.4375	10933361.28	189492.3125	11467061.56	262145.4141	131332.5469	8607540.789	826581.5469	621431.7188	198761.0703	438073.5875
P08962	2168980.75	2720368.75	2160985.75	1830602.625	1630369.625	2079926.5	1914541.375	1397455.375	2074527.75	1936136.625	1569851.5	1989320.5	1567621.875	1668216	5326307	1883048	1541779.25	4875440	13811393	1682435.25	1777384.25	4623175.7	1249865.5	1017581.75	7181706.5	5810744.5	1733592.5	2151339.75	1584834.75	1478688.75	2135236.5	1539687.5	1611425.625	1987166.25	4829549.138	1852029.625	2791736.25	1229789.25	2764330	1692859.375	2014746.5	1920438.5	2088982.25	2546305
Q9NNX6	300744.2953	199077.0578	225386.375	88260.88281	221305.393	198360.6469	315503.25	427466.75	67065.8125	175354.625	481604.4688	314374.8438	240258.5219	239552.1563	4966756	239428.6078	49029.03125	2889711.25	9544867	72925.71875	920278.6875	2200853	94977.67188	154571.1031	2529164.75	2938945.263	108257.3516	211790.6563	147287.5273	125699.25	247260.0024	92498.39063	78021.99219	223427.5469	2172425.5	179984.0453	1461696.9	164978.0406	586004.6109	1064088.125	255925.8047	265840.6875	58100.67188	245243.5
O00194	258094.8984	208426.6875	470046.5781	113766.7109	531995.125	370665.8438	83729.10938	426032.9688	478084.1719	59220.39453	1273650.852	37834.05469	52301.67188	1317197.188	2437271.75	165414.3984	50120.03906	4719621.25	9022487	57712.40234	1564805.391	6359995.375	149463.1289	122293.9258	19117518.88	10985600.5	247271.8859	511227.4297	64655.59375	1142048.219	425326.8984	483523.1836	60284.25781	363042.7891	8243796.625	210132.1563	7452709	581886.0391	201299.3398	522122.7031	577521.5625	652655.8516	340270.0391	71444.08594
Q70J99	345381.4375	548159.6875	433121.6563	430232.375	257832.0313	501738.6563	847018.8125	676521.4375	304503.8438	473342.5938	1052726.375	528960.75	730948.1875	731571.2344	4710928	249979.6406	801593.5625	3965001.438	6504946	519792.25	683847.2188	5322575.5	240721.2344	775087.25	4111583	7785222	733762.6875	339894.3438	538464.75	253489.8906	446596.9375	305974.6563	872660.375	308389.6875	5302333.5	246197.5156	6520361.563	206219.7031	187347.5156	804715.25	671766.875	314562.8438	537035.5625	320957.25
Q13596	296972.7188	285290.7188	317736.625	323681.125	207239.6406	379071.7188	378778.5625	633341.0313	210608.7969	316233.4688	390590	346533.4375	419749.875	410776.4531	12242295.75	109528.8672	585758.6328	4366904.5	24186371.25	640755.125	406743.8359	8013302.5	165768.5625	455048.3281	10195328.25	38478712	631785.1875	193938.6563	291747.3203	100675.3906	209000.5938	186665.7188	783963.875	145179.0938	8871356	154431.5156	22726109.5	179877.6719	122870.6094	1140101	348476.2344	190846.4844	207852.1094	213088.2969
P42167	172306.4844	327302.4336	172822.9844	111347.4297	124812.8594	227113.2969	746165.0781	1511337.43	276870.7852	275622.4063	2197421.313	328992.7578	130888.7891	2172265.734	3535782.094	94079.49219	444347.8828	8940234.313	11757344.75	492989.9844	2814885.594	9163968.875	146446.4141	939800.6172	7207992.625	6116318.375	480155.125	196574.832	614002.8594	295686.5469	82688.11719	789912.8203	238268.4375	348325.5195	14644942.38	76222.625	7072710.313	1093522.203	83349.375	2695496.016	922973.9141	1258118.938	171131.3672	66628.39844
P60900	1970069.063	3485037.844	3283983.297	654636.5234	1436340.008	1731743.223	3356196.328	4205777.164	2016710.938	2088202.813	6013898.578	2423778.984	1910153.188	4757713.02	41935923.59	675461.7813	1860957.375	22943987.88	92342468.5	1746924.875	7055587.828	97900341.5	1974549.406	3200694.535	1400599	111487051	3090879.406	2755522.898	2763307.844	1178247.348	400339.4453	139488.8594	1628799.875	737997.8906	104989127.1	1294548.234	25203247.69	1134092.398	3217747.297	8318733.758	3992824.063	4780270.641	249611.375	465885.7891
O94973	341943.8563	401257.1563	63763.43359	343589.0281	289049.3406	312460.7719	220980.625	1974402.156	241986.5	396021.4625	1013946.125	383980.2735	154150.6484	1390075.813	8999216	238412.7344	359816	6547661.188	25848882.63	626816.0859	978566.0156	29745872	175032.3906	353426.6484	12560152.81	8618502.75	198683.6602	179402.8203	718705.125	127842.3203	437449.6938	306350.9531	136371.8438	263384.2422	6280707.25	911921.1797	6874798.063	59455.05859	78733.45313	3655364.109	372924.4219	624502.4375	1129096.047	112633.5547
P24158	8402885.703	15210283.22	12411665.33	11322684.44	27533899.34	33235258.87	11578215.99	19389706.27	7986099.398	7899385.422	86023564.94	9525844.43	11326333.29	96841979.73	275381504.2	15329876.12	15844410.33	809366048.7	454809190.8	21121847.53	239675679.1	791003677.9	8499814.691	30446472.2	1539806989	689756815.6	27153339.39	25362122.31	16778979.39	30526399.58	54751921.2	64477391.84	20050895.02	35791089.38	1618074929	27707763.45	977965513.8	77201277	13081164.1	27512168.59	77954704.94	105569613.5	23794726.07	14961905.65
P02654	9495988.359	10104495.26	9713120.188	8041341.141	8163132.738	13350283.69	7835208.039	9982334.344	9267873	7271700.039	7718816.453	6223072.125	10147278.44	8625655.5	139059598.5	6329211.625	9108376.719	277745689.8	486221175.9	6656895.438	14210343.78	264978388.5	4622107.609	8610113.113	352235059.5	401559118	11659989.44	7743592.523	11129950.38	8436982.938	9262647.543	8120255.648	11887709.56	7761022.5	152405158.8	6071260.836	271996071.5	6281959.969	6419464.008	7696275.563	7326688.438	7441838.461	15197441.41	10126186.18
Q96I99	219094.9375	373828.2656	523309.5	372387.6602	357254.9551	279971.543	405455.2266	427349.5781	431254.4141	853363.2656	561911.3281	624325.2344	131869.1563	210348.7109	2896310.625	310109.875	259559.5469	4976189.125	14192444.38	435898.9531	528947.5234	14142829.25	226940.7461	728080.4063	7991496.125	3587061.875	239510.6797	466687.3594	353287.7813	346746.3242	386677.7695	169811.6188	72583.76563	297821.4688	6738404.75	160108.3594	4349872.75	358720.1172	201115.7344	1118454.656	315173.8203	184556.7344	206654.9844	552629.2539
P23246	2093165.766	2612011.195	1820129.211	678077.8672	577509.2734	1007740.586	1763623.68	6633768.922	2563366.906	2399922.094	6590878.234	1574379.789	878603.9297	6127541.641	29698369.25	1046889.238	1728031.547	33940996.5	97510381.25	1529061.602	4096173.07	56361590.94	588221.3086	2514730.313	42452667.13	63645784.88	1358804.898	1528908.25	1197274.633	1791433.695	1358746.313	1641075.609	549984.2109	1712740.188	58052597.81	1064415.074	19110354.44	1899956.18	655071.1016	7446986.406	4769340.383	3230367.391	1116371.461	672040.8906
Q01518	3864848.352	7398470.719	9036019.859	3340020.18	4879551.531	7731856.211	4050631.773	24678752.53	8044199.844	8523085.953	24221694.58	7085908.984	2788181.496	22524135.5	142124594.1	4699671.719	7637518.398	99282325	380456908.5	9117031.895	41461020.1	216034112	3857868.77	13502631.75	223856599.4	376778565.9	9144812.539	7116520.648	8519531.469	8439552.328	11498873.66	11873763.58	4606804.414	6460145.367	371252717.9	7523535.586	172733122.5	10738971.47	1530695.164	58541780.27	19382558.23	20930547.84	5054551.234	4288517.125
P0DOY2	9650847.609	12293470.64	13589991.64	10249750.1	10332116.83	9348404.094	7764222.844	9288402.938	5595533.844	3838574.828	10277761.13	13472059.23	12480428.61	8740930.438	202793904.1	8363109.578	26840590.15	157860595.8	587772127.3	15938801.69	18723783.64	215813313.6	15575547.83	26743443.73	164999331.7	295847914.4	18613443.44	16479331.66	10328828.71	15748999.31	11562758.17	4827170.211	9488158.961	4665442.313	288496476.8	6549222.188	295784228.9	5007956.672	5003606.18	10703191.94	9078072.813	10473213.39	6550884.938	6397421
Q9NR99	578630.6719	260000.3906	113062.0625	217684.8469	485968.4375	512084.25	254560.0313	402929.1641	185939.9359	237048.4203	651193.25	149183.3906	160316.5406	1097680.859	2698191.5	223028.6438	509582.6563	2811304.188	5689040.375	148517.7031	2555869.727	18736648	159149.9508	74910.91406	2967284.5	38175869	138807.7813	181300.4351	96730.99764	302274.8594	407663.4063	151944.1094	210592.8906	296975.4375	3366444.594	134780.9688	2809221	215332.9531	547627.8563	525979.3281	477087.2422	1136193.719	149083.2578	151550.2109
Q9BRA2	617151.7656	544705.6563	689383.2422	467149.9219	339022.5156	484655.6875	618202.5	1209135.875	957828.8984	689599.5625	1236064.234	597335.7422	362268.8125	1384976.891	9998975.625	331674.6719	409637.375	6271200.688	25123562.38	482960.6406	1650210.891	19670782.56	343415.5	751726.3086	14367922.5	35503535.88	610800.1563	509001.75	843384.6953	626727.4883	882956.3828	690750.8594	438703.2344	451505.3906	19758298.59	496888.2031	13567681.19	596389.625	683267.2031	2400787.867	976448.7891	1094874.93	588847.2734	549043.0313
Q13247	143839.4688	292523.8438	241076.8281	106797.0469	112469.8906	141768.6094	273647.5	850278.8125	109458.2344	117910.5156	746837.125	233125.4688	162608.125	601658.125	4349077	120272.4297	235377.2656	4121083.5	4741796.5	71069.54688	733852.0625	8118364.5	69803.29688	236496.0469	5643282	3972381.25	106661.8438	138624.7344	101915.8438	238346.8438	261593.9375	615675	128216.9375	173674.0313	26309906	227814.9219	2058708.188	211292.0938	94208.71875	830873	817902.9375	1990806.625	132600.5938	113842.6797
P63208	849776.3047	1849659.563	1229292.5	723488.1172	780212.0703	2255830.984	1231460.359	1025208.172	1760976.594	761928.2734	1275552.883	1819277.742	1873377.242	877322.8125	6991119.75	464336.3906	1407593.313	21769035.03	15866534.5	209173.1719	3288330.656	12607867.5	438430.9453	1761495.891	9996353.156	15582831.5	570766.8203	693985.1172	821669.2656	824577.7891	1726787.625	470482.6953	367418.7891	645037.2188	12308826.31	643996.0703	10131925.75	968318.7969	1747142.875	4979294	1652852.141	2334452.141	1374158.492	1345379.035
Q9H8L6	231952.911	280506.4375	337711.1594	303118.0469	313625.8492	197341.2438	583154.2523	235792.1219	231251.4781	392673.2594	235527.6719	296200.8266	137220.875	240621.2891	10177566	198451.9063	216956.9305	8324293.438	16575091.69	454106.1875	448343.8375	29003533.25	334348.9125	846994.6484	13521516.25	16640213.19	258435.207	257763.9922	328683.0938	319131.125	132787.8125	263029.7813	268774.5938	231586.2109	10268520.28	174609.8438	20655237.06	973665.4219	192085.2188	486512.9609	505916.5547	115038.4688	163005.7344	178289.8281
Q15907	3004713.211	2912938.703	5065810.25	1666914.648	1508232.914	3391097.391	5447179.914	9663632.25	4717157.875	3535734.516	9098005.75	2070931.945	975995.7891	10203516.25	52358460.25	1910192.336	4453646.125	40962794.75	100590241.8	3955802.828	11797801.56	117654744.8	1306197.266	6842400.828	96079934	96755806.19	3149988.188	2626892.453	4563640.938	2837970.359	3124480.344	4333452.977	3706014.578	2345033.406	114834308	2276629.797	58590375.25	3757119.055	1593432.688	16332693.91	6325720.852	4962014.609	2508551.641	2250493.266
P53396	3239339.109	2772695.258	2586476.395	2228132.742	980697.3086	2975619.914	713150.8984	4709391.043	2453988.555	12364059.71	4348979.117	2679118.836	1257096.523	4878657.414	123954179.8	2985926.617	2413807.965	19310307.97	71924031.5	2057269.953	6254784.555	37148504.88	1634387.691	1669964.07	41124503.19	76691237.56	1673649.047	2045245.074	1680997.574	2403293.793	2653961.953	1697978.777	670570.2109	998084.7266	48542965.09	1195754.688	17196722.38	1318970.012	3147148.109	7339975.359	3047870.328	4884396.996	1330717.586	2007230.68
P24752	1426001.34	11701199.79	6232935.313	1440359.07	836865.043	1228831.484	3164257.859	4154234.5	2166593.199	2571591.016	4910638.742	3208613.379	1319189.055	4637164.766	46904775.66	1289499.828	2314499.391	47356813.38	86109340.88	4258239.891	4220299.188	548387006.8	1117797.91	6957490.016	63727264.13	58173783.75	1890968.211	2273198.02	5186149.023	1799191.32	981435.6484	1899981.25	3096050.906	1264260.484	86311335.16	1034752.441	56039213.38	3330040.523	1031056.102	8791615.41	3249005.766	2865166.906	2115851.34	1901149.438
P07741	2094767.617	2320287.906	2804339.93	1215530.219	744229.9922	1072268.094	3291030.609	5623470.125	2464036.5	3034932.125	7610242.625	2376826.656	1260894.789	5757614	25612480.94	746480.1719	1632384.086	17103267.44	76370134.25	1239479.977	6735928.703	34995103.56	594992.2344	2367681.875	33419361.88	32379253.63	1529006.188	1454003.531	1703739.25	2093119.195	1644413.313	1751078.172	783253.1484	973445.4375	38267108.63	1343737.883	41256160.97	1038553.859	1764325.055	7654834.391	2279268.156	3127494.313	1326991.328	1272917.281
P13073	433968.7969	2807672.539	1881580.133	591971.9102	838419.6602	719414.3945	2855042.031	2594899.109	1382964.953	2171762.195	2305917.734	1091567.113	229870	2115755.828	19695566.88	557003.6875	409579.9688	20663879	38683451.84	1080001.328	2490176.844	188471309.5	362157.7031	1524209.164	25850704.38	31651595	806464.6172	880473.375	1176375.32	1013298.629	767697.7188	1060959.305	856479.3438	846043.0703	37738667.19	718651.3242	19501830.88	1849680.398	185126.4805	5848010.766	1948570.086	2138225.797	1033037.391	815811.5273
P01344	81978.32031	144213.4688	150086.9352	72337.17188	64684.78125	80952.69531	158988.6719	267962.2813	107038.6406	157294.0469	113000.7188	196060.7969	222969.1719	248062.0235	3079475.25	178163.2766	178646.2836	6741751	2452225.5	195789.1422	337285.0047	4194016.7	217084.5078	160932.3508	4696116	9205753.875	227824.8688	73279.38281	191409.7813	107121.4453	75115.78906	171088.6719	226022.3375	79452.17969	4045621	172524.7844	4104134.5	216470.8594	496932.3703	297946.6125	155305.0781	248346.5969	149323.1094	72106.63281
P13727	207948.8906	397494.6719	330333.4141	195414.4238	323558.2109	430480.5313	191753.8477	1212457.523	277940.0469	702918.7797	7061287.766	54353.95703	227252.2031	7515948.516	9812002	343256.9219	699900.7734	19423627	16858208.88	165898.6016	10037030.47	25038047	216176.2625	904437.8906	34936350	1628141.875	440765.2656	338086.0625	1242969.102	1195079.086	1842734.602	1900888.914	497601.8438	1229513.266	37166033.75	462279.8984	65385919.25	1296218.484	122644.25	453267.375	2181789.961	3306046.063	401050.4063	249900.4922
P09417	456073.5938	1345192.766	2674068.125	645881.2891	261644.6563	712616.2813	2181086.906	1836286.266	1155274.141	1810929.984	2222161.781	1449855.297	392911.6875	1915729.563	12568761.44	555976.5625	988988.8438	10996828.13	16759802.38	1350599.766	1841992.172	40653517.5	579807.5859	2051354.344	18989830.75	20802630	799887.8828	707050.25	1907645.281	691392.7188	499857.2969	1035794.254	741122.3906	625361.5313	20800833.75	721152.7422	19058511.13	1215900.484	1122284.57	2904511.75	1078965.172	1267559.844	1015361.891	1031679.762
P28070	799073.4844	468579.4375	813829.8594	189138.1187	250591.1328	238971.9375	780658.7188	906143.3984	635781.9688	812350.0391	1947860.938	450800.4063	64760.17188	1932373.609	8524798.5	215443.6922	314758.0938	4852019.875	21592564	144832.7195	1986342.281	20578721.75	455983.0469	868750	1584211	27016797	831861.5938	447997.4531	795862.3438	299704.7969	156062.557	137484.5313	492110.9219	206120.2594	19539428	95016.46875	4380284.375	309606.6875	615978.6797	2036141.313	1171631.031	994210.5938	147226.7547	195782.8109
P17858	1576426.535	959747.7539	2287463.289	626164.8359	241053.0664	1292027.094	756604.5156	2739697.547	1528546.156	1047906.516	3243587.68	786333.4141	540692.0273	5142139.625	13072454.56	944496.8438	1792039.117	13065493.09	66488461.69	888233.7344	1377556.82	28591511.81	411239.3594	2598409.711	20878165.44	36967887.13	721235.4219	553743.0977	1174079.461	346538.6563	1659030.172	429480.7383	333893.2031	995836.1797	26515783.94	605932.9922	11864598.63	523600.1953	632384.1055	5744901.016	1421387.016	1155538.797	993506.0547	105410.9844
P55735	262398.7797	91121.10156	109308.7891	99113.14844	206040.1242	69999.17969	64743.74609	462094.4297	225625.75	152949.8125	544014.4063	132160.6578	153974.5969	324333.375	11179844.5	219135.8313	248730.7188	4098764.5	24613639.5	107326.4609	742303.3672	1559454.125	154789.0723	68543.30469	5312582.2	20549571.5	124601.7012	171867.9742	162294.375	131252.6469	162453.482	139445.3844	88669.15546	135187.1031	13531779.5	134710.4766	5186604.039	135377.1875	547627.8563	1920424.844	370598.3125	249844.5469	163345.0953	186987.9563
Q07021	252495.0469	431745.2656	316943.8086	213893.7852	507793.6563	577467.8516	206130.2734	468314.1484	420227.7227	417984.9297	646137.9063	63116.60547	214267.6602	587683.5938	3005908.625	205442.0141	86552.85156	2362378.219	5935132.75	186074.918	1337018.109	4914024	174808.8196	164589.0352	6002162.438	4924375	121446.2422	158671.0391	184404	246951.6094	304200.6563	310869.5313	92270.36719	220084.4883	7851149.938	102325.6172	1509429.188	260597.666	125930.1367	454230.6875	436840.5313	553692.0156	172735.1602	120743.3828
P19397	127049.9141	114735.5469	165540.4047	200303.2422	202694.2969	188357.7344	146519.4922	292906.75	172667.3219	80469.25	547624.6875	128689.7321	172705.9156	415343.625	2223462.981	227950.225	53956.77734	2803739.063	11905576	132299.8102	996088.75	2233146.875	279918.5938	169694.243	4509790.125	2838381.25	261362.0234	104772.7422	122584.7938	101425.3125	194701.7914	129404.6406	216430.2578	70532.91406	7190427	76890.60938	4154586.625	223088.6938	54316.57031	587307	241703.5313	706839.6875	61880.48047	68891.6875
P02730	173099529.4	144337988.5	157013360.4	128107016.7	132462188.5	217099468.4	91695954.62	88485078.86	119185522.3	90225279.88	78767589.98	66349550.65	83612781.84	80338531.85	1515428676	130093605.4	101080984.1	1747734593	1794121296	75122297.36	85708087.14	2510579130	132357122.7	46909106.31	1620145831	2846584022	120798812.2	201753511.1	78673862.16	154903807.3	141283533.2	66680042.11	55493612.52	116780885.4	880450155.3	121539130.7	1499618471	44127424.53	233391662.2	66298803.96	131616955.1	82820966.98	145230257.8	89477147.24
P35573	326479.3906	3509957.496	369948.7656	251093.8398	337445.0859	365034.4219	1026432.906	565387.3516	341407.3789	226946.9922	681105.8477	446206.3086	406427.2695	856644.2891	4088165.75	228081.0391	115541.8984	8657133.813	44940953.5	492568.1328	1177255.934	232606118.4	220206.4883	445336.8242	23333555.06	8758052.938	926367.6563	249901.3867	178873.2344	569692.8906	983578.8672	945071.957	222406.2813	302751.1133	20635760.31	387634.0859	7213555	576200.8633	392307.7344	1205189.805	1061028.883	2400503.512	308545.5391	399305.168
Q07507	1572602.039	292615.2656	2695845.414	4240173.656	986294.3164	1106438.719	7822159.297	7172915.625	2927852.055	1685409.031	1087194.352	2941583.188	221960.25	2229435.898	57369931.5	557364.3047	3038962.438	105828454.1	23575995.75	1327037.078	1034597.523	23198160	917919.3242	3328026.555	18856130.25	38372571	8074057.188	1805702.813	2054886.711	1601275.438	1299239.129	1003528.43	10976670.14	1339339.133	37252999.25	1104134.977	39753901.75	1092698.91	852786.3359	7489972.578	2455342.453	509250.5586	1711114.93	863831.668
Q969G5	870162.7969	274901.7109	3656490.156	101030.8438	77527.03906	382327.4414	3783984.52	4082196.531	219259.6328	2618192.125	1116004	1178784.359	225038.0313	1108404.672	50698681.5	275985.6437	3274599.406	17790027.09	56096048.81	940610.7188	420856.5313	38081037.25	417061.5039	4239438.734	10103394.94	96818638.5	1375248.391	221767.7031	1256458.777	70318.57031	42284.4375	139659.5469	2495185.734	163650.3438	16287053	76290.55469	21758232	557361.1953	211653.7813	6222195.313	737916.2031	129565.0078	260153.2031	1071518.008
Q13361	59483.61719	335172.5781	3272401.625	296155.1625	51257.40234	175832.4063	5193370.984	15617628.31	352418.4719	624439.25	2237502.031	1096992.344	370503.0133	3511363.156	14300744.27	262647.9961	2752694.813	6019552.205	10071404.88	38900.44922	986033.5625	9667167.375	338021.8984	631623.6797	4631598.5	13345571.88	1849803.664	284600.3594	314446.7891	374477.9602	307823.4879	865791.3203	1183185.359	212589.5125	8470462.906	252321.0156	5803899	108364.668	212215.4688	8631224.016	1038742.188	398951.4531	274236.3828	149014.7969
P18621	276894.8828	446825.6328	417872.7578	283321.8281	351690.1477	172124.7813	400108.4063	1406230.695	504335.5586	614631.3984	578480.2969	472378.832	127186.3633	493285.2891	4454620.063	269161.2938	167515.3125	5920734.375	19346775.5	194163.6094	205912.6641	9704750	47901.71875	291332.5391	4972032.25	9203363.188	87983.03125	146074.5156	352315.0938	277030.4375	117139.3516	233299.8125	127446.5156	196042.7031	10650851.5	221416.4574	5783500	137328.2773	593185.6562	2262688.891	689346.4258	554587.4688	212622.793	285351.461
Q9UNK0	66368.60938	119180.2266	89666.6086	100168.1922	75803.58594	133925.7164	76689.35547	76418.57813	113798.057	118201.0383	50465.24219	92734.0039	79667.3125	47032.58203	1649402.375	83240.77812	111186.4453	1025837.25	3281152.75	46829.79297	87777.57031	1368285.5	65960.11094	71420.90625	2385584.938	4740070.5	49054.20313	47173.85156	71809.72656	77366.15391	39300.52734	85424.61719	75953.8	122525.9461	1083822.625	121763.8875	1090794.013	43375.17969	79832.82421	146873.875	81416.125	114592.8086	80516.31015	109621.1359
O00151	729740.3125	999514.082	1031775.898	352674	307685.0781	540864.2344	1531549.211	966892.7422	732766.2969	782503.0547	954164.2891	922063.4609	541503.4063	1327761.617	12450376.13	349353.9844	506647.6719	6512537.188	23290146.5	450286.3047	446493.9219	41015128.88	320749.3203	1088541.344	14020636.25	24129989	876073.7578	733125.4922	725794.2266	870819.3125	432609.3477	463262.0859	819130.9063	395112.2969	21909844.75	401660.6016	15870070.25	451009.7266	349319.3828	3153862.57	904760.875	769884.1797	590243.9219	520616.5469
P48595	252917.5156	239442.7422	200122.3844	213405.8531	53995.0625	137060.2734	140928.3062	315065.8906	142984.3594	192509.4063	1134186.727	76097.6875	239468.2438	2012792.961	3492265.75	244795.4438	186601.3563	1760509.313	4501755.188	308352.6328	2304086.672	6195010.875	167898.5938	148842.7109	11096205.19	4893593.5	232005.7953	219549.3195	152761.1742	190217.336	137571.9414	247627.3594	141507.8281	295993.4219	31517729.94	436741.4453	1936024.375	967631.0547	110322.2188	157145.2891	456452.7422	1536108.258	205291.9703	275625.0188
P52597	496030.9375	1502154.781	1137405.125	237192.5938	102524.4766	194245.7656	3149347.453	3078940.422	600098.0625	1059179.25	2038843.219	624115.9876	380311.25	2540582.992	21333784.75	246476.3438	3293109.875	16793477.25	31541947.5	1814785.875	3013212.727	65095813.25	342354.3438	2597049.438	17361403.25	31464641.5	984317.5625	976378.7578	1749372.266	516229.5313	460778.2031	1174242.359	1426308.75	440042.9531	49126107	594088.7188	26804589.38	1578179.539	198106.3594	4066189.32	1756078.645	1734257.938	970823.9727	459988
P62937	22444886.09	31375718.05	30309449.98	17071003.61	14116171.44	21495662.83	27754611.99	70241284.48	29883679.33	40160139.13	74814029.91	31422637.28	15337591.11	68772553.5	569649974	19415985.44	35139405.64	363294194.9	1031655728	26378681.48	118193827	743307867.5	16972509.2	54184326.95	688918304.9	1198068153	34137962.29	29886916.27	45270113.68	27204448.87	35268678.48	39938248.57	26851382.25	26334514.52	1487445736	30475519.05	494109991.8	40635580.86	25045448.73	141864856.7	55144665.4	56214574.92	30276411.7	26952650.27
Q05469	482185.9688	1925206.738	12451835.63	807312.4492	187637.0938	209568.0781	1919250.98	1897021.367	36612.59375	8952518.609	2544431	1769572.281	248111.7305	1293431.641	44763374.94	446828.9805	518117.4766	29869594.38	12836044.23	5391974.609	156612	85795998	1001280.973	8574924.711	28290323.19	22213014	1129454.813	769828.7969	6605885.406	647045.5234	371390.2344	756102.7813	4307632.781	66303.69531	19661328.41	392800.0703	37387437.88	1581888.211	320779.8555	697626.2969	574448.0703	77908.23438	2109448.906	1377777.855
P46778	211939.5531	174141.25	197192.4844	123361.5437	148584.832	119684.832	85255.40625	947862.5156	56694.59766	349554.6875	1043030.719	217606.9375	164686.6297	591953.125	1708606.725	190696.7813	130474.2734	2023726.875	23362354.5	681598.0508	64210.76953	1675071.25	158522.5094	81309.1875	567823.125	10760582	124463.4289	41244.23047	133241.375	94208.82031	42417.13281	104650.9867	104189.2859	198908.7906	2570009.25	120567.7	2077118.125	156328.3313	190672.7766	1633614.328	180218.2031	110380.625	120140.5734	138387.4922
P35268	4354041.5	716376.7656	963684.7188	648709.5625	544319.9375	931591.9063	1798116.094	2799121.859	953582.8125	1865766.625	2625673.375	757931.2109	1044804.125	2309003.063	46717903.38	275985.6437	189980.1563	15325257.19	30757577.5	52710.48438	1480491.148	45873511	237434.5656	487944.9141	10986762	30817222.5	301464.9453	92162.63281	696630.6875	922715.0156	378138.1188	717676	474119.2188	174795.8906	18345546.5	54748.26953	19276316	1396125.75	291865.5	4081620.5	1818330.406	397766.375	559187.4781	76599.21875
O00743	304622.3125	81974.46094	314307.0391	358533.9375	203929.3125	338634.2344	203468.5	255789.7578	329164.3438	137924.9281	214286.2969	155285.4688	221897.6719	414636.1719	1696452.438	268279.5	115029.3672	1361410.563	4108450.875	174733	819376.0625	2028050.625	190533.9742	83328.92578	1892627	1537251.313	181564.8625	203669.8125	205338.4492	445369.1602	88683.15625	57881.22656	302395.1875	174131.4375	4492126.25	151428.0797	1082719.375	80883.48438	419221.7023	307093.5625	329850.4453	377604.2656	166472.7031	224138.7188
P62310	240925.8203	287943.0625	169717.6406	151992.8828	142234.5859	155484.1875	569170.5625	460756.6211	229019.2969	297199.5547	605823.8125	230660.2344	153804.2461	756664.1172	5348221	217571	406386.3047	3307307.25	13350476	229914.0195	861759.5	7459540.063	77699.94531	362439.6797	7028914.5	12543432.44	214174.9844	153971.2813	307026.2656	274680.8359	227835.3125	345795.0313	231935.6406	191933.793	12175996	263611.4297	4771332.5	303987.3125	87227.16406	893901.5625	403968.9219	358723.3438	158070.5938	103489.3828
Q9H074	86982.57813	131652.3594	72382.22656	101686.8281	57920.92188	123348.5274	104228.6648	287705.7188	124774.7578	145712.75	273636.6875	102006.3898	145866.9547	243865.4844	2608928.75	129355.4781	121583.0992	1719424	3157780.25	93078.55469	480550.7031	1089659	86682.7133	140742.2344	3200262.5	3785659	151265.9328	99460.05546	128504.5938	106815.6016	84431	147705.5625	134869.6047	95321.23438	3587017.5	77635.67969	1974475.875	168557.2031	56965.51953	370818.875	237237.5469	152979.9844	84874.4375	164528.3453
Q9UMS6	181965.361	869300.125	343963.4625	284363.2406	210386.7672	284992.6828	518911.875	296341.9469	145596.0891	345505.9969	288509.8016	320260.7094	221726.4282	392588.4063	442797.8125	773947.3125	936151.25	2451608.5	303013.5938	3573632.75	4736829.5	9252935.5	1999246.375	282466.7188	4355098.6	5479757.05	1708579.625	448095.3125	222431.6141	1174533.281	739797.8125	218944.1438	289343.2188	311011.7188	3399450.575	232111.7281	5457987	207552.4391	926631.75	52759.84766	355925.25	2600429	247997.4938	572038.4375
Q9Y262	563634.0781	975805.2031	956942.9648	265944.7781	951748.25	494964.4102	213039.4531	1571462.195	426914.4688	451536.3867	2243505.406	404829.0078	713926.8125	2011125.672	18013431.13	319953.4219	632313.8828	4731044.688	37968690.75	341336.7891	3374930.293	23380376.63	201243.6758	1377279.891	8078597	38629952.25	246492.332	359736.8516	245315.1523	211460.5273	363560.7227	269053.5938	162782.9844	131914.4258	10221400.13	193115.0828	7761440.375	764913.3281	678943.7937	2587019.172	990908.3555	1099968.738	149083.2578	292022.1984
Q13444	866881.9375	118612.4297	239886.8766	457460.7578	158082.5156	114391.0391	1787488.25	185494.9531	756394.4531	727470.6875	1514185.969	204046.1094	229868.6109	707317.3438	4433924.5	698232.3125	642191.7188	58742475.75	7995089.25	925107.5625	2240441.781	3446366.938	332912.3203	494316.4844	6649704.407	5381204.25	1992710.875	477652.7656	718583.125	726574.2813	1004470.234	3693676.063	1440402.031	1516819.188	19380489.5	1945195.219	18177389.5	2787990.375	1514889.344	1114578.5	994768.5938	285079.8438	2475648.688	912565.125
P12956	2354522.117	1412358.664	1005119.758	767007.5625	752396.7813	825768.9063	1090428.797	5754638.656	3063730.914	1978888.73	7449664.68	937889.6133	490449.4648	8087804.641	45912092.75	1132958.844	1891425.324	35280229.56	120492945.5	1843467.029	11127823.55	38361502.44	616011.1992	3617385.137	24332272.56	57865857.63	1010220.133	1424493.594	2039474.363	2638657.883	2175539.234	2489864.863	1067798.004	1580589.445	110383718.8	999689.5508	41511642.63	3024157.922	344715.9609	10998432.67	4662575.441	4514874.195	609079.2188	367335.3672
P09493	2782210.965	20628878.43	2882752.402	1595822.559	2290077.344	2738422.645	104385791.6	4082467.406	2460415.195	3409989.477	1629314.492	2799646.637	1166482.711	3232832.469	100594928.1	1754791.125	3919489.344	28180652	61723443.13	1182232.023	3186455.859	918990674.1	2080287.113	7248876.734	28349688.5	99300963.25	4502576.203	3523384.313	1956106.113	2359334.957	1723110.094	1460521.422	5634314.156	2145961.313	54324343.06	1552906.832	52540618.5	1641164.5	4279769.695	8778003.66	5733926.656	8191954.352	1914859.84	1331987.602
P63241	3683253.273	4551199.313	5553632.961	2978407.465	1878565.887	4168866.063	2569741.305	6609581.438	3375731.336	4564315.094	5532998.305	2746084.32	2648917.137	4235785.711	64674505.38	2751326.391	4025899.32	35500693	143683536.3	5239422.32	4294262.742	73295508.88	2810536.707	4668447.152	34606403.06	161027650	2521733.617	2500297.453	3102583.609	2936092.227	2507232.367	1129953.66	2210287.875	1638867.859	36771588.75	1247054.023	25051336.5	2328559.18	2230861.672	11434596.59	4210887.035	2853764.148	1733249.891	1728798.184
Q9NR16	370838.375	873868.1875	771535.5625	748988.5625	483789.2813	557392.25	319507.875	298091.875	484996.375	570496.1875	358736.0938	400162.0313	403269.625	618412.125	7879359	405850.875	268399.5117	12971478	7013892.5	300203.9375	472717.0313	7919225	249648.3125	305383.2055	14182403	8564614	370778.0313	512116.1875	293209.7188	517446.0625	424943.4688	255754.4375	360962.5625	443317.0313	5747874	401649.7188	8866665	215268.8438	557574.5	395657.3719	389352.9063	322421.8438	663140.5625	927883.6875
Q92743	1539072.555	4627431.594	1049474.961	831501.4805	322863.8125	1193359.477	884770.2109	1212969.664	1686497.484	214708.6094	414844.375	14350972.68	6646251.422	915485.5625	35744652.94	251601.8086	1040636.316	13248912.63	22769941.38	112454.3672	1160054.953	19587456.63	305032.7109	534108.0781	9045100.188	86485799.75	667158.3359	590840.9063	257757.7813	157476.8906	633688.9297	429541.3164	446339.4766	490817.6953	17931194.38	460101.4063	15899538.91	332311.375	863765.8672	1329337.68	891451.2734	596427.1836	323043.8789	171339.6641
Q6P4A8	48201.16016	288200.25	147660.8031	196585.3031	119271.0391	214774.2539	40045.28516	156685.8281	178085.75	144438.8125	493426.9531	116018.7188	221614.8719	306205.4453	1524295.75	453852.8438	737857.0156	1431431.25	5645959.75	876495.4375	3895835.875	8555914	149859.0664	335465.4688	9012878.75	1444762.406	372145.6563	231325.2195	152250.4438	45175.69141	107738.3438	228908.1641	149551.4648	327368.4453	35992474.69	374276.3516	12008917.63	519939.6719	728571.8516	2530532.211	237812.4297	1280681.563	207589.3164	100768.5078
P61626	18826228.27	47520307.13	32933889.83	11377886.48	17215373.43	28913752.2	12543209	28122770.03	23794773.33	27584374.87	85525127.84	26734182.6	54556244.72	63138891.02	471688239.8	22010879.58	28378586.68	554740909.9	725158205.4	32737038.86	275261260.2	642292626.9	12624050.85	28043812.82	849581239.5	1083009532	27958310.97	23256059.22	40064196.82	36514986.78	60868765.23	37727533.41	29503542.92	32941532.23	1602024917	16171965.16	662471996.5	53755846.44	13288241.1	41316823.16	59913394.16	111071126.7	36847676.07	25318699.45
O95218	5289991.25	117617.6797	265805.875	918731.875	284840.6563	581959.8125	3725479.25	178865.875	2807694.25	294544.5	847860.2126	206508.1875	472549.875	147933.3438	74201541.56	6072955.25	3381415.375	72867614	6899590	4301418.398	449675.375	104705540	3079420.5	3529123.375	111360424	13420126	4149005.984	4885355.125	704077.6875	3145253.078	4716355.469	4510267.203	1258395.781	6532740	10571172	6400889.875	69183870	3611183.625	6937065.219	368080.2813	4255019.203	288122.8125	3339744.031	3705096.063
P36871	3413147.383	11132195.27	13431256.42	2193381.859	2418305.672	3041208.195	35070411.02	10269057.63	4649724.68	8552647.785	8725950.992	9070556.289	4888156.926	8897618.238	170102483.3	2598542.816	9348399.016	69557047.13	210202821.7	9613084.238	11949500.42	682806959.6	2020830.75	12693372.05	166324413.1	344426051.7	7446540.789	2766486.438	7688400.977	1905511.336	3621269.211	7522133.68	7387400.473	3781314.676	144065723.8	2447738.891	113264604.4	6316626.949	5266450.605	15864725.37	7544518.148	7481107.742	6137867.363	3835669.047
P62910	555852.6875	1391611	920818.0313	496441.5859	256642.3594	739607.7695	630864.1172	1873927.406	638690.625	900950.7656	2780679.156	1154460.344	694867.6719	15267280.38	912998	283876.4727	474619.5469	4141057.25	14285953.5	63458.50391	15637064.85	9781822.25	122855.7891	458551.5469	2501465.563	340447954.8	383071.8516	321522	703061.4375	474027.6211	292879.9688	80775.36719	335000.125	391643.0938	7194298.25	360784.9023	329477164	376590.5313	729273.3281	3306659.375	1056523.703	1241936.609	740768.5313	494538.3438
P05160	1471368.555	2041091.703	2754744.32	1624744.594	2459122.875	2039081.125	972187.293	1601504.949	1993135.496	1105527.195	4634070.703	5411238.242	1653337.996	1446732.438	33244818.63	453680.8125	1728450.766	28797652.38	71789300	1185100.527	3405246.703	34880416	1574913.777	887553.1953	56933982.38	119182191.8	2194418.504	1918114.836	1407860.82	3251168.006	1604572.16	1141730.773	1821592.219	1296171.617	41883527.5	850845.6367	68082973.56	750633.2539	577593.7969	2813436.07	998710.1953	1659340.578	1351257.98	1679490.453
Q9Y2Z0	239255.5938	111831.9766	235942.7969	154105.0469	300860.5813	193171.2813	202518.9688	300155.25	276098	190151.7188	178477.625	182993.9531	217002.7703	258308.6719	3405447.75	165935.475	159534.475	2726665.75	6339734.5	175277.5156	340902.7969	7193972.388	209877.1883	200314.1945	4864048	5958277	262660.8578	179009.7242	152250.4438	157942.6406	168389.4601	127277.7844	225811.4352	242321.4063	3254955.338	171919.7172	3650251.75	57449.46094	479302.4859	647795.4375	192761.7813	202656.6289	159292.4234	127194.75
P01743	206846.8328	127069.6719	182440.1328	112994.6406	87908.04688	172699.5875	142289.25	245357.4375	188006.8219	212498.2875	162369.9063	1314195.719	287017.2188	99087.39844	2783234.063	117271.8438	386122.0156	5055846.5	4515444	171907.482	658425.4688	3423080	141051.7969	183025.9844	4685204.313	7222746.875	381947.1875	229584.0156	224201.3125	191930.7969	323118	147334.325	187003.7805	256464.0594	6369486.375	195990.9781	5028526.75	75712.76563	519650.1844	420483.1953	91468.65625	139704.6563	127821.9453	254312.0672
P79483	96550.99219	248645.8672	694307.8828	132046.4688	336856.5219	394873.8516	935317.9453	2199338.352	205628.0039	569045.5781	884436.0313	356044.8281	340006.5313	715558.4766	10844294.13	80029.72656	128152.9531	9267090.75	76908518	375010.6563	2644074.641	23349160.63	160320.7266	1363677.094	8227499.5	30313587	591110.5938	585980.0938	634551.1563	303885.7969	264152.2813	157915.7031	257514.2266	260973.3125	29705013.5	224084.5234	19567959	818555.6172	103400.5938	6129415.664	385347.0625	559584.4844	216589.7578	293437.1016
Q96Q06	4376398.867	27823529.6	67693813.02	13809050.95	2316216.398	7073258.461	39859255.79	17492839.44	5351593.66	14929360.36	16392271.15	14019873.51	4766257.68	13253425.11	270754189.8	4182617.977	6206425.223	253882810.1	148164396.3	19199995.13	14044842.58	956660335	6519190.391	22427113.43	364490341.4	185387845.5	9947917.258	6634279.074	25456529.43	4418997.156	8144744.496	11056175.95	10923572.11	3596032.539	261164440.2	5999353.434	225040642.7	10332987.21	5585096.406	14848163.06	6535019.523	11839370.93	15568224.4	13055493.76
Q13162	1852867.531	1126768.656	1503780.922	1117229.184	605832.7969	981285.9688	4090904.547	8634619.719	3732349.016	2213979.719	8832026.438	2092069.156	891244.6602	5465240.672	57289200.5	976700.1641	4489111.469	27186548.81	288008617.8	2356476.25	15492907.72	45289271.38	781021.8047	3436509.078	27031662.63	183797213.3	2485737.313	1907714.531	2207400.805	2084280.633	1494784.609	1953023.047	1743271.234	1029592.344	55353162.63	679685.0938	33943571.31	2805738.313	601054.3672	13275954.07	3561573.414	3453858.688	864597.1016	919747.2734
P11215	3046075.594	819250.2031	726958.1875	288150.0898	6750664.434	6233043.734	1091686.348	2547511.609	1274772.598	245200.25	7123539.906	157382.084	385393.2969	5757772.051	18830128.97	414608.3281	571910.9883	33499313.5	38877221.53	894129.6602	15697842.9	57691469.97	749765.4844	969665.5195	126054091	48288926.13	524540.707	1076559	760573.9375	1649654.637	2984442.195	4516363.734	703536.4102	3238926.395	129323338.7	2732688.102	56563187.91	4668067.219	2166186.078	3528763.086	3039661.227	6174724.906	1731517.039	1072391.49
P07919	83201.3125	201392.3578	209427.1953	228632.5031	261007.3649	177981.7438	603640.3125	266401.7188	73274.57813	397096.875	360731.1719	88539.98438	240277.3172	220461.5156	2128073.5	260346.9	172085.7242	1686881.688	10771938.75	243181.5781	644332.3438	35934499	201376.7445	250692.6094	2908841.8	7388419	167208.3727	219549.3195	69654.49219	159872.9156	201761.4516	138199.043	151312.225	222553.5531	6573229.75	167087.6453	1279928.5	398463.2344	476043.9391	835760.7656	87836.35156	332364.1016	167934.7734	225008.2047
Q5VTU8	129672.5391	495515.5	273718.25	120209.0547	144664.2813	120366.7188	217980.7344	434084.2188	238929.5469	527767.75	499313.3438	256401.3125	243776.4313	428793.375	3239181.75	62084.51953	163865.6094	2398889.25	6985404.5	94504.08594	455153.0938	4112373.925	210201.143	190615.8594	2911399.5	5936417.5	111571.0781	121700.125	243975.7813	123286.4922	156260.8562	95459.82813	178821.5625	64215.84766	3504557	138531.6797	4293651.1	171754.9844	540331.3516	349937.4063	327892.625	274870.9688	138759.875	120988.2031
O94905	213324.7235	505404.1719	186882.6094	112563.3047	223237.0781	205585.6437	706824.6406	1362449	74815.02344	1155195.016	1433786.039	199979.7422	264674.4563	1296171.547	11114654.75	107825.7969	268984.8281	10676865.84	10128836.16	341895.5469	568958.0156	27781901.13	205734.5313	1448368.914	591151	5866813.125	165938.375	578768.5781	755211.9688	168364.7695	203100.468	90461.64063	266560.0391	73781.07031	4999694.438	138175.3594	3340385.781	214937.7383	201973.3906	1367404.641	697854.25	157350.5781	204855.1578	75373.27344
Q9H0E2	299080.4922	71043.25781	189553.2969	48436.36719	170727.2031	106640.2813	58187.21094	864828.5781	101859.9453	240374.9492	658900.7422	437691.3984	145549.7813	455972.5977	3127295.938	140999.0336	197215.3516	1182825.375	6509572.5	147061.375	351325.7969	7217479.375	79373.38281	153292.0156	1613446.75	1685280.75	124959.0781	92131.35156	105179.4844	90486.8125	156834.6336	117569.2305	86785.32813	150766.2422	3134123.125	160728.6328	6580373.188	239076.0508	459083.7797	1232365.719	337040.4922	484890.6875	114614.982	181248.7422
Q70Z35	184318.6016	177697.8125	182574.5156	110895.5	46479.99609	193700.7813	271039.9063	151353.4219	192867.1133	183391.8281	499875.9219	160683.5	186428.3359	77477.79688	1861527.25	126348.5078	196897.5	1963904.875	3327533.5	165819.4922	166252.7289	1561276.125	100410.5234	315374.1875	5640911	2964395.088	200035.5125	187943.7734	263732.7344	155494.4375	266184.5	164839.5195	84628.50781	267930.5078	1311234.5	261568.2109	1532309.375	246412.5156	247973.0859	261078.9531	140675.5156	325802.0078	533792.5	212223.1078
Q03252	440451.5703	1789503.805	1354308.578	827097.5859	264913.7617	742667.7891	1722819.039	6838617.609	1686958.605	3739885.93	5179055.844	1083969.555	299073.875	5165130.75	10782981.31	507096.3945	1067266.063	34757128	73457220.75	1803691.113	5836229.297	86692950.38	740118.2852	3192619.914	21037653.63	32316083.63	2974806.938	1638044.609	1278386.953	1256554.027	837587.4219	1993361.305	1068813.656	1031584.188	96775737.63	1234350.441	53473321.63	2097508.086	423220.9883	2208621.563	3117784.672	3393017.359	440314.4961	1383266.652
Q9BUL8	261045.4641	173661.1703	128782.9078	170772.7047	234082.1	59413.5	238058.5164	157061.4844	186957.1281	209347.9672	197155.3422	132160.6578	219092.1383	299906.7813	2756062.5	227950.225	75893.52344	3453000.625	7569118.5	132299.8102	162811.8281	4079946	169283.8977	62040.98047	8486485.875	12558459.5	199265.4813	48957.06641	59846.45703	165948.6641	156260.8562	173909.9063	202798.8219	198908.7906	9221800.5	55838.75781	2947510.25	103038	540331.3516	478110.9063	302017.0391	166942.5625	130837.6453	185818.8484
P16615	2935958.598	20131420.82	1912526.234	1755215.301	2066384.875	1671612.273	5706226.727	3769542.07	2337630.43	2646474.406	3290756.621	2913710.039	2539565.305	2860983.75	43854426.69	1068540.293	1938496.078	53173445	60979682.5	1938067.547	3571927.203	1143571804	1476003.059	2576132.652	26873927.56	57644132.19	1111144.063	1251096.313	1999750.766	2712222.988	1137812.375	2386856.938	1007739.727	2156640	18087563.41	1074172.148	18575488.5	1205135.398	1732058.406	4923687.164	2930197.469	3791828.543	1965684.648	1612395.719
P27694	82663.03906	227722.0625	76807.14063	141403.4688	122542.3047	301834.1484	282116.4141	429903.9688	229908.2125	228369.6484	730016.4844	154082.0469	214016.4375	1047611.266	8727104.625	61910.03516	211458.8399	4928719.125	10119670.38	226241.9836	1574240.219	8199242	221800.2289	150879.3711	6809420.125	10755149.85	92381.16406	319555.7773	228309.3633	185765.7227	71577.10156	339005.9844	219897.575	68612.55469	16446314.13	220135.6	4994227.25	695399.5156	77075.50781	938100.5625	422649.2813	581205.2969	58770.10156	336704.0047
Q96DG6	676776.6133	1513173.609	1223870.109	451633.0156	138822.8906	332528.9258	3741204.805	1468294.938	839877.1641	740790.2578	938328.5	877788.5625	630773.7227	1039173.398	13344040.56	393509.5117	855272.9609	9833411.25	34175020.75	860724.3359	789020.5	77499504.25	690394.5977	724137.9219	16487873.5	27849059.75	715722.5234	901006.9844	743451.8203	785314.0977	402703.625	618933.5547	430494.7031	617000.9219	21519878.44	425675.4453	16060557.25	344224.8125	1164803.215	1780690.297	817845.2891	1218229.016	702965.1563	403775.0625
Q9P258	145949.5508	261421.4531	79644.47656	31528.22852	43672.16406	67899.4375	117951.6563	290061.6094	182173.0187	66547.55469	493666.6875	173560.2695	126566.2461	378158.625	384198.875	198217.5391	110817.4023	1899921	7022139.5	174352.9258	513717.6367	3576369.125	190533.9742	182910.4492	2193400.325	2080403	41644.98438	109604.8047	97615.32031	118433.3328	156260.8562	173511.957	105346.4102	112438.043	8844940.25	91043.44922	2084345.688	187532.1484	43966.53906	455446.2656	215223.8125	532022.1367	146889.6547	36115.91406
P13716	10238362.76	11253952.79	14178223.08	14116198.41	8446914.391	19690333.86	11564700.84	9536830.68	10880758.84	8429028.531	7035198.785	7184680.609	5799033.688	10423197.8	127084048.5	9879651.641	8757143.852	48381740.84	203803118.6	6374019.961	11561479.54	188395776.2	8653052.664	6609488.18	36846032.31	266097527.5	15122198.31	12811046.86	7689824.844	10752035.62	15431757.13	4525869.574	8881668.234	9376305.648	164720867.5	10382217.7	166590477.2	4998610.18	23543430.63	14500723.33	14829138.85	15642959.3	6689978.305	6312857.32
P40261	1084617.98	570873.418	2450884.734	708656.375	508426.5195	846587.5156	1481367.199	3710680.516	1021554.867	1785408.055	2338797.078	1117210.211	1008353.125	1298855.344	64652239	636444.5938	1567577.148	10389262.44	146251116	1131747.219	2402975.82	16607783.33	331628.1055	1100176.602	7435727.938	74587659.75	635940.3438	619145.875	458524.8242	760003.0547	551872.6172	439809.4844	552688.7891	485091.2344	15776906.25	457013.668	14655981.75	478421.1172	701629.8281	14702087.79	1095647.828	1225068.766	710386.1641	528772.1797
P05089	548933.9297	960229.0156	551403.9453	449882.5156	381795.7188	1393193.906	1179189.766	1351137.688	435527.8906	672646.8359	1260786.094	474929.7734	435697.1797	1147148.359	21242638.94	238139.0625	1982627.023	13107756.75	16285320.75	885454.0469	5220018.703	24004590.75	1175793.184	2377221.602	24050143.63	13845850.13	2604225.063	768386.5	996339.3047	676210.3047	1298478.523	1307186.898	1847878.484	879699.1953	37048843.63	623048.1797	24257298.25	1447701.266	809359.2422	1569505.688	527960.8281	1009368.219	484435.8438	454908.6016
Q9NRG7	31776.31055	143207.875	98734.1875	77225.08594	76645.92188	80239.24219	29656.2793	61283.01563	56485.23828	140592.1875	85842.80469	65444.46875	34870.44531	88658.08594	648084.25	121023.8078	48904.89063	535594.4375	1570073.125	171565.3281	185416.5937	2803264	108785.6844	54893.78906	1195995.25	1729541	182422.1742	56804.73828	47827.76172	103434.5859	52148.01953	38416.19922	52165.375	55790.34375	1055535.031	124589.9594	1159925.125	110817.0625	429872.9141	65901.41406	66845.13281	77178.99219	120025.0547	120449.6406
O75596	197753.0719	2122763.563	159169.0953	249747.1641	170744.4586	175330.5797	272381.85	556239.75	72712.84375	187101.8312	224106.0469	3965359.5	196249.6875	184887.9531	11050605.63	175314.7656	131792.0156	9958808	441273.625	146474.7688	294774.082	2090312.5	197452.4203	33210.41406	4078383.675	4331038.75	430657.3578	63913.46484	126800.9141	159972.211	972127.5625	283063.0875	53926.125	256689.7656	2051026.581	258835.7344	4812777.425	180100.9594	207967.8906	309971.9688	180742.5281	148487.6953	381834.5766	76730.19531
Q9HB71	134015.5625	196466.8203	218277.9609	99688.25	108376.3516	130473.8594	223694.125	395676.5859	114766.4688	227353.0273	522307.0625	159688.4531	100437.1172	498398	1148892.875	87075.02344	125923.3203	1706793.063	11276586	99585.63281	961463.5156	9970229.75	149227.7266	291263.9453	2303563.7	2460972.5	105838.6016	97175.53125	141717.8906	110664.3281	112283.2813	260493.2617	139623.2188	140784.1875	5596595.25	112221.4219	1789642.5	244841.0234	109743.5	1199786.281	366111.0156	598516.4844	157831.5156	104821.5703
P07737	18972263.13	11890748.98	13468328.02	8153030.805	5473852.5	12361268.61	11255167.81	41120000.56	24913642.16	12833259.68	78928208.31	9661531.457	4469166.984	84605376.77	234479495.6	17978977.69	17720569.95	220432235.6	580807311.6	24904551.07	144411814.4	664245799.3	13204436.56	29582891.4	677591365.8	569805150.2	24695970.11	14745169.05	13917652.2	14440339.28	34999559.99	43492321.38	6692424.754	26546146.96	1340936276	30736318.96	338516046.3	38810425.42	12586186.63	89194775.01	44198963.14	59644978.15	12556181.53	9093376.922
P84090	330146.4688	393299.4375	547429.2734	259057.3438	176071.9688	292367.75	922126.8906	1487549.344	618300.3438	706699.5313	1096824.875	552298.2656	201806.2813	1559551.781	13087151.75	269341.25	679698.5781	15427885.25	42706431.25	609813.2031	2602494.828	28207266.88	213863.75	946292.8281	20742745	29854577	612129.5156	502574.375	748253.2188	655820.2969	402108.5313	930375.2656	562804.9375	440333.0625	36883766.25	388046.1563	19276202.5	904809	165184.9688	2649822.531	1207134.469	1281896.438	439096.9844	248461.5625
Q9BY50	150692.3219	157910.3125	152348.861	182296.5453	180129.6336	156890.4063	271200.75	253481.1406	208858.6563	194180.3203	333992.4688	150355.325	252401.5016	214556.3985	1978049.25	91638.60156	135864.3438	2000360.375	6514007.25	181278.9414	121389.3984	2412682.375	160464.318	127050.3023	2476999.438	4239763.763	102672.4219	55740.46094	137711.768	131764.3922	141005.9062	47290.37891	159529.9297	152494.3906	457897.3125	102508.0469	525959.375	39227.49609	85116.76563	247755.8516	128102.5781	199396.2188	128027.5508	57113.69141
P49748	3591843.012	7456528.672	3526398.832	2710361.859	2971900.824	4020291.223	7099720.781	10154034.39	4398035.352	4234977.527	6911527.859	1827671.434	4797050.863	8153496.066	80141159.5	3381550.613	5060802.348	76888472.13	121469482	7216936.961	14075707.45	476515893.4	1175740.168	13801525.91	105687960.8	174568082	7248277.688	7278668.266	5104904.898	3778827.543	3774924.117	5777190.141	8826267.367	5119542.613	131806661.8	2811389.063	91276789.13	5941389.332	2100802.023	16992356.95	9241001.109	5177826.484	3848423.484	2769272.785
A6NDG6	97988.54765	76166.91406	77049.78125	101209.6601	93598.48202	129088.6492	64494.0625	87042.35156	57663.85938	49832.52734	117507.5469	61004.73438	122586.5187	121628.7813	1776101.438	78144.5461	72465.39844	1114995.75	3276615	54167.63672	205523.0313	3305110.625	29874.54688	41487.76953	1213658.375	3207134.5	98348.87032	98397.32342	95103.97735	55100.92969	74046.75781	54308.66406	80070.97578	51549.87891	2200602.125	103354.1734	1171407.875	122218.2719	52953.55469	138834.4688	87588.71875	89888.21094	37432.45313	57494
P07099	1243187.895	3861796.313	12305548.56	1067358.262	906856.1797	1000476.422	8512617.652	10416110.65	2194871.359	15724753.32	10420055.78	4869287.398	378937.7441	6674319.336	104819396.9	2065060.805	1714121.605	124491554.5	170816638	8075658	11563920.39	227118414.9	3938709.859	17650822.08	75698106.44	58127031.38	6707520.496	5810911.57	14227064.75	2341507.406	1481500.672	3875176.25	13758438.19	2115665.406	202906301.5	1715847.543	170187365.6	9996047.258	1673876.641	21173806.22	6123593.719	3606863.545	5465767.871	5559771.09
P05091	3823344.52	8442212.547	12864758.52	4200356.305	2870703.094	3709691.188	8334658.941	15416473.83	6916191.242	11225356.28	19602872	11815856.27	3209123.32	10094852.38	179747764.9	6244626.977	6471302.68	192077469	315788554.5	17739780.79	15650524.36	728488377.3	2561142.652	30590966.25	257026525.6	179187156.8	11439192.6	6989843.836	7048712.984	6489508.336	3259994.953	9565327.703	6181857.719	4510008.992	364928386.6	5128110.988	180158042	4329454.047	5968956.281	37492986.14	10842345.06	4174295.105	8381272.484	8357153.984
P62495	277884.875	162765.6719	317320.2109	136611.875	123942.8281	289425.8984	341814.6719	655284.8438	459449.0234	295725.1563	1031593.969	219953.6094	144252.9844	932303.5938	2962926.5	86612.17969	94240.07813	4208643	8316922.75	226948.2109	781564.1406	19169177.75	83174.78906	274494.5	3572172.25	7548396.75	101114.9688	128050.7813	258558.0078	202717.875	170918.3047	314869.5859	89906.22656	171208.3711	9071043	97416.40625	2210783.063	404004.8828	68905.11719	1271187.891	423343.9375	400437.2969	145022.9844	97587.57813
Q9BR76	170465.7031	437598.75	383436.1016	53355.20703	311903.493	181810.4766	262210.8984	1871431.945	443959.6563	693725.4141	2313737.203	424459.3047	443577.8547	1995823.242	13960521.63	202868.1484	539599.3828	8544020.563	32436215.75	445245.3828	1474804.172	14757630.31	106601.4766	1363956.277	12557495.59	29914142.5	688609.5234	349712.0078	547432.5938	355960.1406	348430.4453	393037.6602	369675.0625	159845.3164	24444368.5	39639.17969	7914218.063	505646.7461	140845.5625	4923142.219	880729.4219	1504265.816	164261.6914	218235.1203
Q8IUL8	67131.13281	4739382.313	1197759.066	2564405.273	123383.5781	248776.0547	1961584.172	2530079.297	108490.6797	127859.2852	444407.5156	4767369.633	6257595.438	192767.4141	39895974.25	136164.2492	15214900.93	1476936.875	7007667.563	159962.168	757467.0469	22303854.69	104301.7344	228988.5898	7074369.625	47380414.63	243068.7031	270517.5391	74385.89063	95332.49609	2952635.609	460709.418	269260.8164	339770.7969	3355349.531	184538.9141	5692966.063	277728.0977	54615.28125	291110.6016	164115.0469	75799.22656	183986.9727	219799.7344
Q13724	777326.3516	769993.0703	681391.5938	642903.8906	703462.8984	694960.6719	1411864.539	2572220.914	1199932.469	550290.8125	1948247.594	334319.0313	584003.375	1365099.609	34144001.91	557914.293	1250099.906	10124325.5	37692714.38	690666.3047	2792677.805	19894625.81	389991.2266	1176040.813	21086031.31	56772481.38	1284082.75	782146.25	659983.6328	1049668.035	670642.1016	420675.7227	706593.9219	582672.1367	26084488.94	302821.0313	20821064.88	993429.6289	235035.2031	2925398.063	1436937.141	811404.6563	692550.5391	490726.3438
P31323	277905.8563	53915.74609	1074538.297	115600.8828	201221.818	257995.5	248383.3398	300914.4531	45339.97266	1261975.141	417448.1953	82249.67969	226000.5594	549252.7422	3355657.266	164303.25	238152.3281	20542142.05	4828743.828	497713.8281	965992.3242	12741534.44	257438.4375	1263865.445	5580824.688	2938362.016	195064.5625	64957.64063	1522626.75	191013.7148	40974.1875	542908.0781	665761.875	522762.0742	13678955.06	77400.5	9424135	783431.6563	167321.0352	438485.9219	146597.4688	255712.2813	413191.3906	493518.1875
Q9Y320	604727.8125	211011.6344	183738.1094	263687.75	345794.1875	142801.0938	286218.8891	334840.3938	382685.25	532771.375	299103.2188	181689.1563	220568.6172	228969.5938	3815936.656	425894.6563	125869.9219	3486237.25	5905092.176	87070.01563	139793.9375	4020092.625	169861.2594	201054.1719	4494773.388	5958310.313	219520.275	166326.5953	196843.4852	321086.8125	196616.6469	132937.0313	181569.7008	116656.6719	5181434.094	141723.4844	2496182	275416.7188	619612.75	503319.9625	211401.6422	211236.3781	203618.8531	251765.6344
O94826	91224.49999	58389.98828	132388.0938	150005.5141	45389.58594	98678.91406	120584.4633	256013.1953	82034.61719	257481.6406	606733.0859	81487.95313	179744.8203	98550.39844	1128706.625	131148.732	181516.2969	1042736	4039784.875	48743.00391	129570.5781	1351007.625	353407.1875	280164.0938	4434183	11287487.63	123606.1172	195084.5922	268750.1367	163029.3594	66402.8125	93684.85313	101725.0781	496970.7695	2046234	154170.3016	1094230.975	54373.85156	440990.8914	425086.0781	162294.0781	77521.51563	135298.6188	183262.8063
P62424	2949632.023	2447276.859	1971244.328	1040918.184	517624.8633	1489838.125	3794894.227	6378071.125	2575430.363	2790770.617	6092957.766	2669927.008	912502.4375	5303134.277	38419898.63	1740853.496	1892037.02	40919530.34	154430948.3	1697201.859	2089178.027	117072585.9	831783.2305	2839661.32	38285687.75	79484879	1030486.719	2916637.895	1406760.383	1621910.887	1428135.184	1614748.75	770039.9766	1403787.5	31938355.38	1492665.445	30310181.38	1301016.867	2157735.586	12704232.31	3353769.461	2403858.219	1397066.336	1233997.992
P05198	82320.75781	124013.8438	402357.4219	47990.47266	306834.6523	259560.5938	113710.0547	501355.3438	111655.4688	217138.4922	401709.7031	89114.82813	76492.82813	402018.2969	5187165.875	69877.625	182735.7773	3550294.5	11071957	129910.3594	608124.5703	4462349	107502.3359	412838.0469	3377108.725	13071514.75	79111.83594	88567.78906	89012.60156	282746.2813	71190.14844	41956.89453	55478.79688	56311.875	1151690.5	45346.70703	989765.125	54928.47656	64348.71484	1341727.906	168408.6563	188579.375	56067.64844	38982.73438
P37108	262398.7797	71537.48438	66524.02344	170772.7047	206040.1242	167252.5031	80402.35938	271820.9063	41974.94922	96925.73438	880334.3438	132160.6578	300697.5102	789606.7969	7377314.75	219135.8313	429784.5156	6517783.875	20767785	29130.28125	495066.2188	5863129.75	266502.2742	251823.3906	3715059.375	13500505	55803.55859	49368.46484	69028.47656	111949.3828	162453.482	138135.625	181662.95	230315.1875	6661176.75	138531.6797	2361426.5	210028.875	547627.8563	1498430.813	1104951.844	156699.6719	163345.0953	186987.9563
O00499	270321.5781	479702.7813	184180.4844	184584.9688	207834.5305	96950.71094	2493770.813	46187.61328	151978.5469	134522.5938	198972.8828	160271.1094	178395.5781	353226.875	9208528	53702.81641	399608.125	3371634.813	10041322.25	67210.86719	277012.3813	56438673	78676.89844	541965.1797	571878.6875	3412410.938	129615.5547	239747.8125	230966.7344	66923.10156	154225.2828	242645.9766	162284.7813	206120.2594	839737.625	69246.86719	2021019.763	149055.8516	554808.9016	1106094.203	179012.2313	205800.9688	147072.7813	55399.19141
Q6NVY1	158405.3906	44098.02734	64442.41797	133480.1719	117163.1508	152028.1578	53942.73438	97179.40625	71244.21094	99124.0625	117253.8203	43997.85156	168076.8922	64171.0625	644303.0625	121384.9883	39369.16016	320326.5625	744598.75	57353.35156	299608.9031	2729861.25	190533.9742	105805.3594	1079976.869	594857	184900.7344	198031.1844	30158.75391	128033.7742	159706.557	100747.3172	37743.75781	199782.7844	379529.4375	151428.0797	1085550.113	117156.9781	434416.9703	175515	49219.45703	70898.36719	167758.0297	24871.03125
Q9UBQ0	179725.1836	267045.9375	565009.3438	276061.8359	73419.94531	437579.625	686226.6016	1968936.563	279965.375	772027.0781	1305907.969	273158.1875	346076.418	2014269.938	11041589.13	135568.8125	378988.125	8743572.875	30450120.25	282472.3438	1984625.5	24543470.5	120393.2734	989996.3125	13997814	18741519.63	353295.1875	206711.1719	411495.2422	158889.625	181634.8281	290395.4063	344467.3906	183360.7969	28257076.63	345596.3672	14018620.25	303826.8828	107459.9043	4483794.055	703644.9531	344239.125	152746.0781	114105.8438
Q07666	168952.7656	164376.1563	344476.1406	222029.4375	213631.8375	162841.0133	140560.1836	493848.2188	208040.7969	239595.1406	488842.2813	267059.2734	221614.8719	551693.8906	3422892.525	210792.0438	233868.1867	1668947.5	6751829	243060.4844	220506.9219	8695554.175	205114.2188	172906.9063	6116071.75	7016614	137642.5156	269997.0469	237697.6797	201387.2344	455497.3594	116209.5391	164122.9297	270349.8375	5072338	212978.7188	2360491.75	118637.7422	506495.0961	1305111.438	251232.7969	304416.2813	189238.0141	285696.2188
A0A0C4DH36	295121.1875	273962.8219	310597.25	304732.1563	155953.7656	193773.4375	255128.6563	473769.9688	216076.2969	307274.4172	233905.2297	606888.125	323030.3188	196272.2766	4931357.5	218218.0469	172085.7242	4005672.5	10790678	306371.5938	346822.4063	8059743.5	264118.0969	287488.9625	3443443.5	9905880.1	497444.8125	205011.2188	184107.1266	214548.1485	346895	152252.9938	352949.25	263356.0391	2151790.75	172533.8469	3298813.75	73925.29688	593185.6562	283008.0782	280995.1563	244445.8688	228153.6438	284589.6766
P54136	2161351.57	4269814.039	3401521.617	4258417.637	2636702.309	4743234.418	2346213.664	2566952.109	3273271.297	2858679.797	1810734.797	2311211.133	2426732.688	2362871.715	17978822.69	3403350.75	3113424.133	8251071.75	37790183.25	1045746.625	2636192.594	12363197.13	1853227.229	1076838.391	28455738	39533587.38	3454103.75	3240124.172	1947909.164	1952326.625	3796113	1481965.125	2430647.188	1868408.961	18090783.06	3163582.148	18597388	608724.0664	3849149	3372228.742	1860827.125	2559063.5	3303411.25	4128864.922
Q687X5	51720.04688	730167.5313	748136.2031	136343.2656	351690.1477	169903.1563	920062.7031	1109933.031	74205.08594	159300.7813	180698.8594	517843.7813	173284.4844	741432.9609	9773619.5	253660.2656	235433.0703	3383666	18399566.13	199706.6406	567389.4766	66768920.25	205570.0586	371759.3281	3258108.75	6615715.5	488846.8594	468808.3281	590884.3047	217045.5078	221567.7109	251488.5	435918.3203	383681.4844	4700500.063	307244.5313	5722902.125	144672.918	121698	6775278.734	106653.9922	322311.0586	598376.3516	286520.5688
P12277	25531643.18	19887678.11	16995845.79	19624045.17	8543557.977	14959194.08	21640128.14	13488437.19	31055504.27	13027271.41	6357081.031	27254802.25	26492363.45	3493443.867	510932984.4	13155290.34	21439259.87	287582223.8	858921738	31560351.72	14618252.31	451588449.7	14677429.99	20766002.65	282396136.6	884006079.5	25848330.41	13859599.42	18480629.8	8468298.609	14384077.47	7062256.672	20931990.77	5268579.398	215616961.4	5595265.301	156883069.3	2703645.836	8917793.055	27373695.02	14579421.58	5144428.711	10601920.58	11934758.59
Q8NBJ5	69343.49219	187831.4063	48398.28516	170772.7047	206040.1242	35149.40234	49564.51563	428124.7969	120185.3555	51248.17578	161336.4531	132160.6578	174064.2547	125796.7422	4582215.75	48628.48828	83651.99219	3597600.375	14977129.06	128062.3789	194987.793	5462911.5	201592.0086	153889.5586	3802307.938	20901810.88	118804.0234	171867.9742	103539.8039	31316.99805	164852.1539	65107.21875	107221.4125	27466.45703	4374880.344	75544.46875	3371090.313	127139.8535	554808.9016	1979126.484	56351.64453	65534.45703	91271.4375	79008.34375
P62888	217987.6172	397561.4688	382411.7031	142762.9297	143278.8047	85769.6875	389560.0625	1799972.086	305072.4688	470146.3594	1729050.609	314804.3516	190128.8672	1372186.617	11533512.5	72597.85156	376418.582	10328775.25	77730149	198495.4883	901250.8789	10539190	139577.3555	387291.0469	361885.25	39530413	134585.5625	172852.7891	304021.2578	934554.332	77803.89844	106559.5938	426214.0781	140582.9297	13139965.25	421214.3203	12667856.63	341789.3281	314054.7734	4315938.781	870586.5469	622576.1875	249277.2422	127783.5664
P14678	590764.5781	745146.25	661865.4219	408719.375	346507.2188	597960.8203	898684.875	1851595.734	573661.9922	755615.8125	2245184.516	642047.1016	381781.7344	2718615.188	7548525.313	564177.9063	995093.4219	9778369.25	21640216.5	304827.6094	3380885.688	13241792	290341.7656	876975.6094	11279360.19	16415036	182760.25	410538.875	298607.8516	182658.4688	406662.3438	762367	450129.4688	411535.6875	31386095	523537.25	12071708.75	974813.4766	453384.75	3322639.781	1281180.313	1726018.813	317114.5625	133053.4531
P06730	88995.21094	78698.75	186601.8438	42721.47266	90692.20273	232218.1172	80273.60782	131946.1563	182629.6797	135782.0781	184792.9531	97014.20312	109085.7938	352837.4375	1597621.988	184528.5586	74475.93359	985338.25	6226419.25	122560.6484	674039.5469	1648949	107843.6016	53539.86328	1266315.688	4836777	87136.81875	76688.82813	82920.84999	93281.10078	54702.82031	45450.51563	83585.08281	59055.63281	1362970.625	78131.08594	954358.6875	67284.78125	64032.34766	573322.5469	282175.2422	280826.8281	92635.19296	104722.0234
Q9BY84	15047297.41	24083517.5	18560877.93	17073218	11740207	18860736.94	13062821.97	10498200.53	18512149.44	14731666	11776634.39	12627936.44	12491302.47	13271492.37	91364103.5	13887441.87	10718119.38	119219621.8	24102062.5	13736035.09	14613943.33	36321166.19	8200719.324	4473338.25	41942410	41459536.5	13831596.13	15596674.42	11988922.25	15899560.19	15478125.02	8906700.781	11462648.77	10687218.36	29987065.5	14249031.72	42628131.19	5318354.531	26593338.95	11260918.31	12065810.59	15459673.71	15871511.84	24734266.26
Q6IAA8	222285.0625	188278.125	231441.2734	179469.775	213260.0918	183180.0781	203873.2891	440649.25	79022.99219	167180.5156	622713.8594	183974.3984	211825.5203	596210.1094	1489226.75	50351.96094	57603.63281	1802001.625	6197406.938	115677.0469	699843.1875	6093871.25	214295.893	303775.0781	4710934.125	5477084.5	58721.71484	137657.5156	109013.9844	125408.2031	95036.32813	229925.1328	205937.7109	74013.42188	6004243.938	135600.4984	2344173.25	204001.9414	444123.9734	1386330.109	312338.3828	228581.4844	120467.9609	225008.2047
Q96FW1	674484.2344	931751.1406	1014045.195	541749.9922	362993.3438	659972.7188	667595.0273	2138797.773	1209370.648	999169.875	2312756.117	712897.8203	388628.4609	2563700.156	13301899.38	617643.7852	382601.8984	12190046.75	33251421.63	1312553.867	5122780.945	24154201.31	378180.7578	1138736.406	24077124.88	20799477.5	671472.2734	972673.7891	859550.3125	839255.1016	729958.1406	878164.8281	371379.0547	1050518.996	18136912.88	533902.2031	9599761.688	1164773	795566.6016	3115499.352	1374082.703	942460.3203	661637.5352	700123.7422
Q15019	2040812.391	3765088.406	4594045.469	1155230.781	1537825.014	1801203.613	5603451.063	6087337.805	2499078.07	3145375.066	4444670.801	3548621.453	2664292.953	3589498.766	50946162.75	2011814.016	5188810.383	24426229.88	119604993.9	5712802.227	2624952.656	45946061.63	894980.3047	5611231.906	6120181.281	83872194.13	4029091.441	1760785.766	3529973.473	1330744.363	1919372.133	1657047.148	3224175.188	1742852.156	37733131.25	1347901.672	12200073.5	512407.0469	1906330.117	14813983.84	4206891.07	3463734.402	2396370.992	2593781.406
P30101	8563959.598	9921364.508	14574740.3	4490814.551	4934676.91	7253158.742	17531748.95	40243808.16	12837240.41	10414192.83	26223440.7	7681671.727	4517411.25	24393270.65	367804217.1	4821642.988	14915782.55	186094382.7	1083148014	5726301.484	32131356.1	313272093.7	2942887.727	22403145.85	85605823	1004569543	10837934.38	13968224.72	7100621.969	14735106.82	7270241.168	7580257.445	6242903.281	9197837.102	320629518.9	4812632.313	131423782.1	8283235.746	3946446.563	98483379.91	29986877.6	23210187.22	4032084.813	2959052.992
O75531	380225.1875	242054.75	688366.5625	316795.75	188386.2813	532377.6875	1149132.344	1268149.094	450018.25	1113024	1714286.969	581236.25	213169.6406	1883910.063	9347280	200104.6656	722233.75	5685482	13176683.5	337893.4688	2504510.094	11997473.5	263133.9063	856292.4063	4940284	6434969.5	547699	401349.5	426153.9063	768981.3125	212971.0156	455590.0313	448444.8438	407376.4375	23405768.5	474665.0938	8872288	500449.7813	161927.4219	1410209.281	966106.125	956437.75	424614.625	87622.03125
P49747	4841304.523	69795361.25	15403737.05	13908095.2	5858363.826	8884642.313	7439556.984	21033071.8	9609207.164	7255762.711	5200346.781	23010000.56	39871116.38	6029881.813	441197247.1	8393290.563	245549373.6	85231078.38	277621589	5891791.305	10213040.62	247296617	3500372.973	1639458.422	150420942.1	604002507.3	7605556.945	10710361.98	6315802.605	9298721.688	43597014.94	4217682.316	8201876.883	3886372.906	103727505.9	4674631.242	115770353.5	2475570.434	5275770.418	15982648.93	7486107.688	7262447.805	9982340.801	12372097.72
P31942	524029.8281	1626362.047	1726567.266	1124402.609	1684659.844	1564404.906	659210.4688	2023321.219	1326955.109	2112269.688	2296871.219	866798.8672	771010.3047	2746244.164	17162064.75	1026316.836	820984.9844	20818719.75	39424911.75	730771.5078	1791799.906	25646210	511608.1211	1285331.016	26617086.25	30929041.13	1271301.219	927225.75	1102527.781	1569174.297	1087944.539	1025278.109	1225019.977	670188.7109	34565235.5	648874.8438	27612121.69	850306.3281	856785.9609	3036289.641	2251204.531	2228415.016	1791094.836	2199123.5
P62805	67162620.53	150551089.4	107831156.9	46340414.53	331456734.8	129777162.8	111735262.5	347470308.6	42911060.87	160232058.2	743347464.7	89727918.64	41525642.23	651597530.3	130290164.2	28847143.32	29469543.29	826150712.4	1415804407	56352309.12	427732377	2578838175	19672687.11	69750923.93	809103180.8	595781432.9	54915731.82	69156768.53	54442306.96	88167545.57	50511615.04	125493062.8	30646886.93	118153088.1	4570310924	78942821.24	2284268484	142475664.9	23905484.48	77501711.08	161782289.6	166419644.8	44147089.04	23735016.57
Q13155	276612.6563	195818.4531	159827.7188	79334.07891	112241.325	113733.1594	106795.7656	210156.875	101208.0938	117915.1797	248302.0156	83496.61094	94954.6875	273143.5313	733196.425	87956.55469	140603.907	1371198.106	2156356	89869.35938	237337.8789	4688601.864	110661.2445	164074.5625	640867.8813	1305935.238	119312.1016	125658.1148	115628.457	71329.39063	87189.7242	94940.875	100798.1078	121668.1781	568919.1875	126464.7586	1147955.975	97583.89844	46285.29688	657598.6563	120310.9375	132499.0938	140283.3438	74928.39063
Q9UL25	356517.1797	163827.1328	239731.4922	340286.75	209823.3344	414557.3516	131743.8438	508117.625	597897.2891	585904.8438	532076.0469	489171.7578	49275.47266	533258.8594	3230659.156	264578.4938	355184.0234	9249886.063	11089358.88	77328.6875	1453372.703	7254921.938	67351.57031	520821.2578	4817875.625	13346474.63	121022.9688	517952.7891	254300.1328	134154.0172	179677.0187	159787.7914	214858.0469	228961.8875	9213518.625	589472.75	2476842.625	73754.78125	127971.2891	1567609.594	173986.7031	650738.3125	174570.6422	212078.4375
P04839	206498.0117	204638.2227	207204.8789	193727.6297	705364.5938	1080487.609	100379.7969	1095474.781	128659.875	164880.707	1476664.063	53903.42188	323829.125	822002.9688	3448925.125	113538.6836	508446.9922	10639101.88	33458535.5	367362.793	2891715.844	16059509.81	227828.5039	507721.8125	19514161.25	10988283	97188.95313	152089.582	349321.0313	528689.5313	367831.7344	720768.6406	222488.7344	546927.6406	45662692.5	207784.9922	13065286.38	658785.5313	52628.64453	3290652.109	1331324.188	1267047.172	411414.7031	60354.09375
P61978	8410376.141	9006601.625	7297767.531	4727694.266	2560582.766	5560037.582	8732412.773	22530932.45	10396715.13	8790462.758	29357357.11	7852097.195	3281583.758	28643261.53	111340982.6	4465758.145	7210617.809	179815521.2	331163315.3	8123628.547	19457518.59	153983862.3	2400286.359	10098883.28	240453189.6	248945698	8685244.336	5021065.891	8387321.98	7215253.965	8329335.711	10779089.46	5141498.266	6339791.93	249027294.1	8294118.961	188861616.1	10435976.3	3331411.273	42931888.66	15291485.28	13747146.55	7617745.859	4633242.07
P24534	564750.6094	989810.625	1202021.531	646353.8125	436104.1563	731530.5313	1466511.125	3189976.875	683414.2109	1251519.531	2455323.156	839788.9453	438803.1641	2363574.438	26247088.5	537387.75	1163593.703	16832309	94115306	695393.0703	4025052.438	23144082	503198.0469	1176616.313	3463872	52496061	1174766.266	1114944.383	1010073.813	1238533.781	584881.2656	1093659.594	891375.9219	926228.5313	47061633.94	973343.6406	15458751.19	993095.3438	463208.4219	6244311.5	2849829.875	3265838.5	556784.7891	492531.4453
Q9C005	126212.2031	281379.6719	39713.89844	33235.86719	93817.78827	135601.457	70497.96875	259083	118008.7594	37445.625	273720.4219	47624.28906	164165.7281	96344.60938	1488796.344	86889.92969	78556.79688	1491716.125	2458171.5	714659.7813	134054.7813	2081043.188	158522.5094	94960.88281	930552.1875	4183257.625	56559.10156	172005.4187	29715.1543	50641.75	153130.018	43081.19531	51415.29297	40373.10156	2166355.625	44334.87891	680266.4375	257055.6484	429872.9141	497443.8281	105494.4922	94914.50781	128890.0656	183208.8297
Q6NUK1	165454.4688	173661.1703	418151.8359	113190.6172	288209.6992	515823.75	77737.17969	568657.3984	146634.0156	110702.6328	452659.0469	175606.1484	250947.3719	266977.2891	6528128.875	86072.94531	295456.9297	2453032.25	15042502.5	173831.3828	402599.1406	5986913.125	182246.568	448153.1797	3519118.75	10914738	159591.057	56061.61719	84992.39844	39625.62109	156260.8562	51000.53516	113260.3344	198908.7906	3700212.063	138531.6797	3345729.375	93340.46875	103796.6641	1099250.094	74522.90625	50431.68359	387708.2422	30609.74805
P12429	8234647.965	3020311.18	2211318.938	705613.6875	11681449.97	14612131.2	3428789.766	3168921.344	1310616.246	1056617.664	20933355.59	1555063.121	1616473.664	22429897.48	20248971.44	1331504.375	1218048.68	48741245.88	14954575.63	2338458.875	47217669.27	236169272.9	860215.0938	4600153.859	157794276.8	52935983.88	1445489.586	1952776.305	2012522.027	4838262.719	9189567.023	9293740.016	1162023.398	7536731.617	425701974.8	5661888.711	84081347.56	12679729.29	1903006.207	3879654.508	14175240.56	20093255.45	1850347.188	822326.0391
Q9BT78	274634.0117	77832.84375	68547	48069.43359	234835.6016	92760.35156	64327.5	355120.7266	291454.9219	100539.3281	642682	66107.78125	39295.23828	328941.3359	4608403.25	280207.8828	271718.1406	8552718.438	13021667.38	59588.87109	372011.0859	13062133.5	207768.2969	567426.3828	3523436.875	7557463.5	32566.29102	71324.32031	56727.94922	180822.0078	166792.9688	134460.8359	35124.39844	152466.0078	8001601.938	126487.6133	2170791.75	316273.7891	58081.56641	662883.375	243046.5547	232034.9844	95770.46094	268435.4875
P01019	6322382.184	5473546.621	5744770.695	8859645.992	7708868.582	8938836.766	7024517.391	7756443.535	4505726.828	5132430.695	4323159.094	4786057.918	7894459.656	3231709.883	116276135.6	6007719.77	6467329.633	90263090.22	288536878.6	5620099.648	8787150.438	69799293.75	3065858.484	6443317.789	99117684.25	245891709.1	8821062.094	6337797.242	4224490.719	5251962.508	5904894.73	2853266.848	4200673.918	4092413.293	58807907.47	4542081.855	76393190	1917281.043	2865025.129	9257848.25	6570739.469	4763862.25	5931487.367	4614754.375
P24666	547076.2344	2467280.188	2620634.156	488067.9063	849380.5313	1975661.172	393467.4688	1693842.125	1265868.383	876060.9063	1280452.023	1264676.406	966180.4063	1681403.023	40693223.44	1267899.906	933568.7656	13255676.88	25704754.75	921216.7344	1039433.109	22804689.5	486245.2188	827177.5156	10943758	29882556	711496.3359	916541.25	851214.7344	1262663.039	733649.1445	410536	400431.9453	739192.2188	15792292.5	683886.125	12910684	418920.0625	1045408.906	3193290.625	915189.7109	947503.9453	309375.2188	617573.4688
P62140	273688.7344	70302.99219	497403.7656	95310.09375	140762.6992	318103.3125	276181.125	896983.5781	361836.1719	572559.6094	1050236.164	468072.75	294978.625	1034272.984	12560456.75	219135.8313	405142.375	3758695	18223089.75	63359.26953	1262526.516	6959801	89229.14063	633318.4844	2916768.75	12551738.56	235785.5469	171867.9742	446459.502	129656.5313	154225.2828	138368.6445	151312.225	206120.2594	8443460.125	144344.1328	4373416.75	398311.3516	246416.3672	1433957.867	689422.5156	398240.9531	412636.7813	174600.0672
Q9H4M9	66667.10156	236561.8047	920475.7969	222312.3438	257070.8867	55435.57031	152183.0781	898613.4922	102554.7109	1034236.461	1118693.773	351698.5391	259010.5938	1275018.23	1394394.375	53897.24219	67807.39063	1419551.25	4826109	123275.1953	932210.1094	2090191.375	402387.9688	194386.0391	400868.2188	3548224.625	76125.42188	156733.0703	198805.7031	254541.6602	148403.7148	100867.6953	123309.8555	370747.0938	3289756.375	62082.80859	1352910.625	123853.7656	46249.57422	1000226.32	246455.0625	189431.6875	130994.1016	351395.3047
O14672	163169.1875	147973.2453	112790.2781	54380.45703	107145.0352	150072.7688	156280.0781	284450.7266	154733.2891	137654.1094	198602.6406	58390.90234	181874.0562	253790.3125	339081.9063	138015.9492	130543.3406	2956109.813	2556173.75	128941.9102	175540.5859	2030378.25	190533.9742	167144.0742	1650020.5	2186886.25	64022.45313	148218.1289	95757.01953	60890.45703	93469.73749	42987.30859	94255.41328	161698.7852	7330687.375	147606.8766	1229308.5	175768.1367	150048.875	695029.5	274733.3594	176681.7734	60377.85156	137342.0297
A0A0B4J1Y8	305792.1563	574177.125	1056394.875	207812.7031	339836.1563	141106.5297	708592.3438	2244052.094	618678.8125	369046.5938	616220.375	785471.1875	340326.9688	860889.9688	2888946.25	215506.5156	880949.7813	2402668.75	3653470.75	157225.2063	501661.0625	1860085.375	207419.8906	161795.3266	1730152	3008223.413	523792.5781	483292.75	224150.3594	191608.8281	695747.25	247773.5313	294611.5313	111404.8359	2081540	200218.0313	4020961.2	106217.6125	244328.8711	3056080.563	462886.375	410843.2188	178273.2344	214828.3125
Q03591	1207415.516	1781727.172	1855351.242	1094020.32	4058584.375	3271727.391	800898.5039	3455200.344	1557336.188	1210468.313	747710.3125	620170.1875	904137.4219	1254560.625	53106147.25	1653175.406	3287302.234	25736464.63	96728326.5	1910907.844	3423869.313	65764537.5	1913310.512	2967570.719	37634276.75	196794606.8	2502747.297	669035.4609	1789747.176	4323444.469	2716667.547	1036246.766	2226239.867	665812.8086	32397268.75	831285.1016	39791031.5	1082315.078	2351057.141	5742919.094	5272868.938	2776457.25	1536709.703	1749760.891
Q92526	474106.4688	625085.8125	573104.1875	298290.625	306593.3125	658964.1875	545580.625	838732.875	623754.9375	623698.625	684270.8125	576292.375	359736.2188	564423.0625	5949910.126	249976.3594	353034.625	5791548	10409112	278716.875	510591.3125	8637025	286351.1563	465405.2188	5703509.3	22436770	340826.9688	450537.875	271880.4688	371672.75	140386.1563	162192.5625	269857.5625	290598.625	8232404.5	167100.0313	6163518	228371.875	265538.8125	1073335.625	594731.5	340998.8438	218805.3906	353534.5625
Q8N8S7	834357.9375	2770351.078	2208779.938	1703022.992	1524976.359	1820989.938	1502885.813	1962080.875	1449464.938	2703010.094	1713755.875	1797460.563	2383259.287	1355030.469	32670943.5	904661.6875	1893134.688	25890786.5	48056018	1295866.141	1332397.313	32073024	884240.5781	1706227.656	28127066.5	84409773	1831100.313	1035223.359	1464412.313	628829.8906	1548406	861043.1719	2481313.125	739276.8125	29921473.31	753664.9531	37173662.5	811218.7031	628318.9688	2249760.938	1302152.625	962728.5	1841877.844	1390124.313
P63244	2791958.406	2508198.969	2206642.578	986964.3203	496637.7227	1400308.422	2029629.938	8558873.867	3081371.258	2682327.844	11864652.5	2261113.125	1120618.234	10653024.2	45251437.25	1128333.664	1819947.859	34705364.19	198499266.3	1484408.219	2700723.813	82363465	904068.4297	3886664.305	14478033.13	101803098	1375266.563	2239483.141	1772323.047	1500811.672	929371.3594	826221.5313	884466.2969	1410040.102	48573447.69	559921.5547	30724426.38	1036133.5	697329.1172	17968396.63	4248885.445	2766936.656	466142.8594	705423.7813
P13942	112599.0922	4669444	71124.22656	349994.1367	166836.0812	102003.1328	111574.6719	134707.5273	799907.6016	77532.0625	117675.0547	1452869.352	1439449.258	133183.9844	51718147.63	169608.4844	151403.625	2070799.563	7855725	44049.69531	183771.3516	4900600.75	446822.461	195468.2969	3803962.95	79236791.75	234807.3195	235166.3984	189105.7891	238896.0406	476088.6406	48493.17578	273564.6219	228263.3117	1922165.844	80275.55078	10689519.06	91568.32422	88437.57031	1132477.555	71538.44531	61652.83594	161302.2719	209981.261
Q6DD88	184899.4102	184338.9766	619220.5391	54899.60938	381415.9695	75664.91406	132280.7188	1775419.266	449890.2188	807771.7227	1342655.801	491223.6953	238259.7883	246724.5703	6636085.344	189056.3406	358601.8125	10320980.63	26528358.5	650556.5078	1306002.891	14516782.5	161052.8281	1184011.457	2521201.563	29889805	722050.5781	650540.8672	754269.1523	744113.75	210867.8281	247777.9336	69426.54688	109378.0781	15254694.38	239677.2574	13654622.38	231562.3828	140441.4609	3242769.023	394737.375	96881.10156	327908.5703	51730.42969
Q13510	931267.9453	1287794.656	5433636.219	65532.05859	227467.707	605668.2344	1823357.023	4357958.047	1291941.359	3741862.945	4981718.477	1437716.586	172241.4844	5956410.063	19409374.25	401510.3984	358629.5078	20844345.56	64928175.88	702753.875	10282344.92	52276086.5	238024.0859	2903422.637	46042021.5	16880719.63	570710.1484	796189.2188	1802154.906	1776328.609	2472210.5	3088016.352	1387068.313	1179327.672	72906246.38	1103109.832	54503738.63	3421592.406	316010.9609	12475738.28	3244744.375	4529711.711	1143697.992	638292.0234
Q06945	4743218.766	5253824.781	566208.9375	3532537.359	4234833.313	242663.25	2285524.188	223740.8125	336688.8438	9700792.031	8894231	3722524.25	1322866.25	2488589.906	65353508.75	480032.9375	2846180.813	5467577	1780699	450110.3125	939412.625	6260402.5	243053.5485	2957837.453	56211262.25	19286355.25	289255.5563	1395740.188	4935580.266	3710078.016	1840553	2627607.945	870239.3672	1731512.172	4732694.5	353641.625	4842120.5	1811648.156	438947.8297	434516.75	4041060.516	1119075.875	2766074	439583.7188
P10909	24045221.46	48454949.62	28469807.23	23068250.16	24084120.63	20722269.51	19169608.55	25906232	24339857.5	15719731.52	14771465.68	35934128.87	49440916.77	13861075.73	543397962.4	9793597.828	109484744.1	176559485.2	351026242.8	10321522.92	8952604.813	240638130	11788034.51	19137306.6	199865178.3	1317911143	24757633.25	24859526.05	12486632.84	21486584.61	26168113.81	6800664.301	24266032.16	9345273.773	113437796.4	9038497.523	248815291.1	4856647.68	12734051.52	29618062.29	22383494.88	16501723.73	19375638.77	21676137.12
O43813	110559.8516	193148.0625	190550.6563	117786.7578	80865.77344	118127.9766	264665.125	455671.7031	164667.25	372809.6563	621522.0313	146828.9844	205502.7141	328362.5938	1362859.625	55707.19531	140472.9531	1360974.625	2546478.75	119681.125	213624.2031	4203721.5	46469.64844	194783.8594	1897145.275	2638868.75	128360.4531	83935.51563	178231.7969	73603.08594	127175.8672	111141.2266	75953.25	63634.375	1743460.875	97344.45	1302644.588	111073.9742	447692.2328	283876.9375	122799.5469	100789.1094	59999.22656	84031.86719
P07384	2655857.836	4320842.98	5682019.969	3237245.32	2485939.879	4409458.484	3438471.906	7631517.688	4211848.25	4182821.234	7617855.516	2704873.75	2512111.023	7714253.945	52474167.66	3312584.086	2953587.813	54410048.34	143320870.3	4042819.273	10772534.15	105810996.8	3192489.789	4197237.574	74125844.81	121417776.3	4439073.953	5260331.266	3577988.066	4996690.109	4874464.453	4131440.969	2751109.664	3940049.43	105096872.9	4625616.426	72024860	3637060.641	5341867.441	10410223.31	5888405.961	5672066.352	4031843.172	2750568.156
P09960	3779699	5133381.074	5725086.816	4227861.617	4209927.557	6197023.008	5395307.566	9084036.734	4909788.441	7484929.969	13747654.84	3831943.176	4636896.297	11349951.1	75556164.56	4396962.887	4799764.02	53231411.2	152628977	5367377.953	22147526.55	113812135.1	3462310.355	6173724.133	145550798.9	90104962.44	5751126.855	5363097.316	5756924.461	5904007.5	6959849.941	6574216.195	5216884.012	4816306.832	225635598.2	4609894.445	75420248.83	5765381.559	5518471.434	15007978.66	8362941.844	10782406.85	5400401.219	4457676.563
P12270	164924.4727	108417.1406	78714.71875	69663.48438	117163.1508	152028.1578	120757.3359	252472.4219	86359.55469	124107.3203	383079.125	83703.50781	57831.27344	341440.6563	820207.25	51613.28906	148958.8688	1049278	2713405.25	49732.61719	386850.5391	3316099.75	190533.9742	207045.8906	2258091.225	915310.0625	184900.7344	198031.1844	137977.8383	128033.7742	159706.557	65403.96484	104041.6062	199782.7844	5168374.75	151428.0797	1599297.125	85092.25781	519498.6859	224479.0625	215588.7344	187257.7188	167758.0297	206054.1438
O95777	206846.8328	215682.625	184517.4609	208485.1437	227064.1313	210600.7969	675061.2578	723416.7656	241243.6563	206095.0391	1062525.906	300114.2266	72268.16406	1132344.109	827483.25	178481.8703	204796.2813	3160806.5	9661830	390550.0781	1844464.188	1257988.5	223610.386	333955.0781	9049301.5	4623014.85	294025.3359	96137.20313	249070.7188	162920.9102	239339.5859	592639.375	186079.5328	241692.3438	13035685.13	172912.0938	4884332.438	505169.2188	476330.4117	1407803.188	652993.2656	894858.3594	104939.7266	254312.0672
O60701	1653954.453	1681318.086	987853.3672	207099.3594	411651.8867	785550.4297	1394117.922	7467612.578	1096004.777	627419.9609	388687.6328	744946.1875	178552.6328	909332.7891	50298737.63	644755.8477	2034248.289	15273307	87408035.38	664221.8984	1520736.5	65708613.47	204106.8086	1168879.531	7574842.781	94001032.88	536660.4922	1206801.492	675217.2383	214271.9141	263540.9609	514924.418	377514.7578	400722.0547	6688857.125	522271.9766	8016882.313	940109.5	508753	15558908.08	986445.3828	529545.7734	473296.9297	389861.3789
P39059	410735.5625	415974.9375	2734794.07	882679.9922	451361.3594	324560.2938	2081703.227	4872646.047	906813.2461	2541037.898	636001.2227	1187769.188	1372015.313	817427.1719	37273678.31	637367.4219	13867467.06	17168763.91	58628937	430137.7344	1897828.508	71431623.13	279607.1211	2098627.637	8585563.781	273757811.4	2531049.09	1303337.102	1078574.016	680165.7695	1000765.273	1368302.566	1388895.504	371765.9063	29812275.38	390207.9688	23939902.63	1738095.172	37710.61719	6835398.852	2336868.313	1160901.801	792672.7656	499996.75
P01700	4565126.438	5808844.25	5066398.844	3859984.313	3737166.594	4394029.188	4969860.094	6069448.5	2903691.906	3033755.906	5027136.5	14014428.44	6265404.594	3429829.031	53776912.5	2346528.609	7742069.313	73629387.44	240480851.8	4107218.906	3817843.25	87987061.25	4668609.313	5626016.672	79234509.13	159945114.3	8515134.148	4823165.906	4787838.375	5961700.625	8023501.5	2391735.969	5442715.969	3630590.875	109445628.1	1860394.391	74599832	2474389.438	2061476.422	7543748.75	5130613.188	3826863.625	5636125.844	4306894.875
Q7Z7G0	341673.4453	403333.7422	1077051.887	1249999.75	176845.6602	133953.2656	6110953.016	8610705.5	405555.7969	320475.8516	410867.2305	1023269.676	1452201.625	2065232.066	124265944	206765.25	22338653.95	11926544.06	83415383.5	621190.375	699903.8594	28723472.06	1475441.156	5283486.477	9363496.25	122116934.1	5747621.172	1651018.867	579251.6836	586572.7734	898242.8711	359248.8359	2558946.613	578672.7031	90651552.34	175113.0625	71210238.22	414625.9102	625369.3086	12976521.5	2166241.305	244663.1602	1180352.922	480417.7891
Q9Y5X3	247813.5813	56407.46875	134339.8891	228632.5031	261007.3649	46072.08984	197642.1797	957322.625	115408.4297	107260.3047	920795.5156	160558.3594	239567.7391	807415.9844	5441304.625	43944.69141	223078.8281	3825312.875	15277107	143778.9688	995143.8125	18979426.5	216704.5305	798778.9414	2091682.25	10613545.25	127045.8086	219549.3195	215907.5547	166219.707	189589.2188	357323.9961	151312.225	95322.14063	24730544.5	92159.88281	1990992.313	345745.1484	547627.8563	2692701.875	678277.3438	421112.25	149083.2578	174600.0672
P08708	232330.0352	75245.07813	85793.27344	61701.38672	44140.90234	90177.85156	70972.42969	1275767.781	367091.9219	93964.95313	1376705.75	589370.5313	50718.46875	647628.7813	5688326.375	71464.89063	133444.1719	821486.625	48562093.25	48291.47656	77030.85156	1855246.75	87920.9375	215648.1719	1032136.063	29027581.75	53283.31641	208529.0625	52494.21875	64310.83984	264632.1102	40577.20703	72795.46875	149558.7719	9162600.5	166950.1965	3054872.625	138628.4766	44361.82422	3519680.438	110377.4453	334325.3906	47829.32813	205567.6594
P48643	2106162.586	3048054.391	3735496.719	995520.9063	1366229.582	3797428.211	2494725.273	4326598.875	2934790.766	2634842.293	4011758.797	2163011.105	1046685.664	4102207.078	38439586.28	1337037.691	1623434.328	43259671.75	115963753.6	1512614.051	2802357.555	77086201.25	1216798.023	2493561.465	15256298.13	114119080.9	1312103.551	1867577.621	1435958.09	2861491.68	890153.3984	737754.5781	998850.0625	1416877.137	49697192.19	943841.6602	35152245	969749.4492	921194.9219	8611827.344	3399518.441	2732908.512	722751.7656	374357.9141
P15090	16944397.61	33214286.04	158524406.3	13664524.16	2155079.059	5145634.48	51906892.64	44790853.52	10860339.24	152449703.3	63776993.49	38179604.15	9433714.609	62692086.8	965314105.5	19500871.09	10862847.95	920227694.3	204868533.8	165859074.6	48925961.64	2023793101	30705979.55	220375759.9	2095190882	213083696.1	79249694.18	26743577.75	200916002.1	15934013.12	23788162.09	44072785.11	155760284.9	21147390.72	2184069879	63455035.72	1133385754	118173672.9	27134711.1	19305184.15	31671688.51	25570829.24	87701666.7	76365167
P62195	1242995.141	1326110.086	910006.7656	1388095.898	878338.7773	1788745.375	1561195.156	1485648.016	1376108.047	1261737.813	1875271.039	963189.5	1050270.25	1314369.977	49789755.13	758525.0078	3737080.813	16448668.66	46914883.25	1760566.367	1280124.016	26584792.94	822792.0664	1354854.148	27703828.75	33277455.38	2013204.422	1711647.688	2377734.531	868476.1563	1189841.547	1157217.926	1819504.738	1537393.68	27757831.25	805914.3125	17828114.5	358585.8633	976292.0234	3580832.031	2587061.555	1354855.203	1702559.781	1225883.984
Q01469	4067736.543	3571001.367	8751557.922	1282958.469	228485.9844	2683939.23	5599768	5208291.008	2168376.648	11979458.25	13192998.36	4494357.57	1108530.867	13398947.08	116809622.6	2066719.047	2002259.891	80027829.88	50948540.75	16273607.45	16907950.22	235571475.2	1556871.125	17549759.83	188125834.8	60909259.75	9597045.195	3389876.055	14397529.53	2228440.188	4628851.246	6669851.75	7316845.734	2586128.371	308144426.3	5517791.145	78246601.88	11021932.82	2772794.176	9901562.578	5398271.086	7686628.445	6062090.867	4393766.539
P14209	162318.0344	201303.8063	160406.5625	183447.7125	93817.78827	116739.6016	102412.8477	416816.0938	108550.1742	359242.0703	171215.8203	709791.0469	105967.0156	172784.6086	1917262.039	130165.1195	437313.2422	49275.66797	4499863.563	768543.3656	529460.9297	5591201.025	159891.2305	83149.00781	2081076.156	5015416	189916.2	206979.0687	116955.4688	158424.6031	153295.8906	102496.4648	202115.4219	205968.4406	1869160.242	152261.6547	1979851.609	45739.72266	466015.0359	1226578.766	232946.4297	120705.0664	158202.3922	221810.925
Q92597	197241.5	173661.1703	201953.3438	170772.7047	234082.1	142250.1063	321912.1984	695846.8281	223392.25	215935.0938	82046.41406	228540.4688	264076.2352	84257.69531	7743881.125	227950.225	459380.9063	2525624.281	21137027.5	132299.8102	211185.7344	5734341.125	266502.2742	190510.5781	6918404.875	28018160.38	266112.5453	171867.9742	122699.6719	173108.5656	169454.7188	116180.5063	279584.2125	198908.7906	7700834.625	138531.6797	3598810.625	227345.5774	540331.3516	1598456.523	193612.8203	173079.1188	130837.6453	43864.375
Q32P28	980785.7656	199695.3125	233018.2969	809137	227687.0859	252053.5625	1352851.945	592079.9063	1527044.676	506259.9453	699583.0469	667308.7109	141589.4297	1273585.352	18458648.63	471592.2031	412111.9063	72272278.38	43655255.38	1449537.641	2193918.813	14727800.88	282737.9805	354175.8125	40255566.13	66458172.75	1908207.781	490673.4844	799622.0547	976327.6328	1718241.969	3558210.117	962962.7188	1553579.391	24087349.44	1715400.563	65161401.19	2840347.652	525958.8594	2717788.625	1704515.266	351811.5078	2307713.969	1236742.945
P14314	1846489.738	1359656.844	1664692.883	724029.0703	420026.0078	1766285.605	4106923.691	5022463.414	2355677.102	2303889.492	6123818.734	1461538.125	509419.5313	5469537.336	53840422.5	532233.1758	944086.5156	46739317	154700550.4	977690.4297	10445865.75	57285014.56	498649.6016	2660581.406	14564712.13	97520484.63	2188524.938	1689092.199	2286727.047	1911674.234	1160789.379	2473272.422	2250680.727	1212036.008	98877383.88	1070140.684	51462461.13	2993504.367	384942.8906	13050178.68	4014546.203	4501606.672	192564.125	59684.60938
Q9NVS9	157552.05	236219.7328	115286.1953	53036.69922	65987.41406	102810.2031	100461.9672	225571.5625	88791.33594	153538.0313	260182.5781	149163.7031	167477.2422	237485.375	1737037.188	124719.9141	129195.0609	1665962.375	3435952.438	133071.7836	172217.6875	4899132.719	190533.9742	214286.1875	3490290.219	2621894.5	211157.9172	156594.8523	104893.8984	151448.5656	184074.9203	93156.47656	138238.3734	192243.475	4028725.875	125991.1484	1495246.988	87116.04688	463284.0891	490454.082	157333.2188	145008.2188	153933.0047	224047.7734
P06753	5000837.5	31809535.6	4608993.523	2073184.719	1555831.023	4480687.547	49191043.93	5304547.609	4167827.594	3301270.27	6365709.008	2716031.43	2548978.43	7409537.039	81417382.5	2678912.539	4682410.352	75577257.56	134141601.1	3311450.66	7669402.797	890821155.4	2671267.176	3827767.688	78351500.63	137194022.8	3946361.391	5041106.422	2914044.262	3907335.277	3467488.996	7139990.242	2306319.91	7880771.609	109656606.1	4963054.422	150669562.5	5336151.43	4466350.133	10850408.11	5682661.992	7152149.555	3028516.781	2655448.594
Q9BSL1	294066.6172	576150.7188	147099.0156	301909.5391	89333.88281	177063.0156	257630.3406	121770.3828	98877.29688	119462.3359	88493.25781	62355.14063	61668.3125	141594	2588376.75	248248.0547	286217.3672	6699188.5	8548341	109991.1953	72180.20313	11787112.25	426980.8906	181617.6828	1810666.375	9608205.75	110087	161678.1875	88287.25	176852.4844	406630.1875	172993.4406	151312.225	85967.60156	4544065.5	305763.8828	5337356.375	166788.9141	543460.875	405021.5156	460887.6875	155967.5313	375795.4531	78333.71875
O00757	147782.9531	430354.5156	194240.75	644441.6992	120994.3594	420626.2813	1903048.172	827799.0313	63877.98047	1142042.797	958121.875	404048.9844	205914.4875	288084.3047	2792458.875	204026.9063	353983.9219	4152816.688	10427233.13	627446.7305	266894.125	27261151.5	299347.25	295979.9766	13800691.63	3532583.25	95689.625	164097.875	134535.8125	309612.3906	242725.7578	410539.4375	52385.08594	206705.0406	3283934.875	484161.4961	1152807.875	288653.9063	805603.3203	800312.0938	827347.3438	330742.4219	544176.0938	637979.3281
P50238	1485772.648	3141669.75	3614798.5	1444211.938	432350.5313	1732102.813	5234045.641	14186680.34	2979457.023	3338981.375	3520782.539	4433708.125	3582738.578	4501361.359	86476145.38	1481344.094	9572446.766	29653366.13	259870260.8	1397173.563	1813633.844	47022264	570758.0117	2885145.621	10470224.75	223134540.5	3061591.563	1977128.75	4047379.633	969071.5625	2035848.078	1083766.781	4596198.672	1050029.023	43887649.75	1030760.422	42333933	354672.7266	1036539.969	23459032.04	4565449.242	1378698.84	2460291.836	1545628.016
P32455	196468.9953	187831.4063	270891.375	191943.4687	241955.8633	161609.6063	506655.1836	626415.6367	210022.4961	64684.47656	550131.707	234039.7117	52758.79688	400962.9531	1285064.375	179195.5438	179977.9258	4242062.188	30786846	72937.10156	301571.2969	4574062.063	266502.2742	367016.3203	1936070	23321505.63	196564.6008	85004.75	245308.1133	307930.0508	70823.05469	174927.7813	102256.5273	255312.1469	9663118.563	42303.62891	6755910.125	130811.6055	155937.3125	1652087.285	488888.5859	199679.5781	172334.0781	203903.9297
P20962	1076193.75	530812.6875	933331.4531	235637.0938	212054.6406	507772.7188	2870506.5	2190557.25	1164355.25	957909.4375	1480253.25	1090015.25	513955.5313	1231491.625	13129139	350780.0625	2049025	2818446.25	36256008	773532.5625	735043.6875	15530064.25	355086.1875	1062382.75	1375960.25	76839624	747771.9375	176626.1094	671448.4375	328763.2188	153493.1164	208182.5	1088126.75	246842.1875	1592932.125	156739.5703	11665013	621762.75	443854.7266	6102973	480371.5938	193226.7469	172757.6828	234943.3235
Q6NZI2	1314202.969	3746347.438	23681600.31	664696.6875	308358.1484	1121645.078	13063186.27	10840472.27	1179177.898	8903400.859	2075295.32	3277075.531	762483.4063	2470898.813	279342463.3	2653470.82	10728416.99	192271546.9	195203696.1	1542346.859	2846976.922	291777370.6	997111.9316	13747384.59	327617378.8	211553553.4	4505340.383	4154336.402	14200246.15	1580818.344	810179.4375	9236830.375	9625461.281	5101885.938	156711135.9	1955078.203	421273953.3	7777755.813	951547.1445	17298857.84	8666758.438	781078.0547	3250196.016	1259303.906
P62191	474815	567237.4688	718442.9688	380212.7422	232538.7109	494962.0625	402025.2344	811507.2656	590966.3047	656955.1328	837198.9492	501138.2813	272339.3672	706296.3516	3724650	312890.0547	320300.7031	6402266.75	18741781	432272.6094	544584.8906	14468427.5	273664.1563	477207.8828	6196708	14780006.5	445862.7539	589733.875	475264.5625	524548	454286.4688	273946.0078	129723.7891	423823.8359	4328649.5	404672.5	3356250.625	219847.2266	497513.1055	1769442.563	777658.7422	322458.2773	330302.4844	264784.2359
O15212	248672.3672	157351.5469	139570.7031	81274.28125	76954.65625	322012.4063	380685	341283.9297	244542.7344	138756.3281	420828.5625	159498.2031	81571.09375	932129.2813	5257072	79744.29688	255410.1484	4618281	12986950.25	108245.8047	5105093.469	24606983.5	164286.6484	717062.8281	12642376.5	9507904.875	106633.4063	213842.9844	138064.9219	215584.2266	265967.7734	1711145.109	108505.8125	1186232.953	33827696	104704.3594	18869161.25	554856.1641	110278.2734	656437.1875	653429.9375	1301798.563	107621.7813	81361.73438
P05556	2698274.047	2622418.875	6122456.938	988591.6719	2230622.063	1077864.008	7099628.5	6216074.375	3029540.926	6038146.602	4593793.738	2474329.023	817573.3047	3702211.109	87452865.63	1163735.461	2748289.125	80258261.75	82415496.13	5089233.766	4535742.695	125210831	1447729.477	9612220.141	43290223.25	134165378	5376509.281	3786206.723	7924338.617	2011674.297	861010.3359	2348934.234	7492146.836	1127550.781	111882812.8	2039014.734	76142428.25	5997276.391	1189067.754	11193758.64	4605831.742	2743041.828	2416810.922	3432719.891
P21397	5518355.008	2554693.953	10015753.52	4801852.535	4351303.707	4472223.313	4152238.891	4231006.945	5695744.273	14570054.38	4298920.426	2579888.211	3671645.188	3990951.172	73637630.13	4043009.547	1942792.508	67749538.5	51641819.63	7706273.938	3062912.82	174247580.1	2656560.828	9825119.414	52537082.72	66688039.13	3423959.273	2627925.25	10016275.04	3823237.977	1926558.75	2200350.359	5968251.992	3501787.273	54727748.72	1943866.02	57744280.5	7219089.449	2891052.602	4354824.781	4928002.836	1681138.746	3370643.66	3920326.375
O94979	861325.5703	1016485.047	2095998.773	306995.3047	763894.2539	236203.6094	341187.3594	1762140.77	1348016.367	1720097.305	4020875.559	448634.8359	120731.1055	3242373.203	14228989.88	313147.5625	2309215.5	12451412.84	113917035.5	662965.6445	3192207.125	10902933.47	450118.8789	3395251.02	9976451.25	68245748.75	1493694.078	1040968.227	1483779.684	742328.9023	1072156.395	950108.9922	1455088.57	720464.8926	30949404.75	565342.0469	7905495.844	902983.6738	182462.2813	6433801.867	2690951.246	1560383.125	474791.3086	106088.1719
P30049	408231.5313	1624510.906	1114257.398	856047.1328	2027721.5	1659369.625	2229336.406	1636117.25	1243577.25	1278614.531	1741163.094	1205441.328	235566.625	4157222.656	7044510.5	465818.6094	487789.0625	6216420.5	14570970	1025200.438	19587896.7	158634036.8	354215.4688	2016632.656	26986860.25	20480265.5	1116415.563	1700615.75	1856250.453	603773.8125	1616601.875	3833237.75	877033.6641	3629236.453	39540989.25	586871.1484	16430459.5	3925593.188	2910231.633	3187517.125	1456405	1052568.719	755623.625	633909.6719
P50897	163719.5828	209940.7781	68834.76563	188440.6437	79958.57813	146043.4641	134896.2648	294742.5781	209669.8203	215417.0031	406164.9453	157838.0328	184251.8086	377484.25	1101688	152207.1516	50371.07422	1765698.5	8796165.125	128238.6063	82392.51563	5091665.5	215058.4953	254522.4297	3214513.875	4275451.05	146789.0156	159829.3476	60626.09766	78909.67969	150313.7695	88208.66406	174371.0578	189854.6766	9120792.625	138709.4375	3600351.375	36416.70313	66846.35156	1768726.813	329065.5781	255433.7422	168807.0219	255282.9547
Q1KMD3	134424.7656	207621.9219	332540.5	262015.9375	245500.8055	302074.6719	178861.9922	1228283.828	392161.0391	296966.5938	1797008.484	301187.7969	131264.4688	2097084.078	5275427.75	146026	94651.0625	5203652.625	27471316.88	210341.4414	2858368.844	8258739	43737.39453	772993.9375	5533454.75	15608464.88	347466.1719	414103.6914	477167.0313	263536.1797	408989.9609	381781.1719	206834.0273	239364.2578	23398753.75	158640.5313	1092061.5	142176.5	540331.3516	3682245.656	1178339.219	1080930.406	241546.3672	50884.77734
P14649	189244.8664	7143323.375	98235.30469	218253.9266	135541.9293	818665	4083490.125	166516.5313	115986.7031	83649.26563	322868.2485	397918.1875	125565.9297	82830.1875	2013665.875	79220.3125	284535.2578	4594710.375	6371750.425	199352.9359	167670.6094	17553396.5	123091.75	226648.2492	4734139.825	7154692	281526.6242	156099.75	179180.8961	120611.7031	176010.2297	190943.0938	114351.4141	231805.036	6013192.5	104680.2031	3156742.5	52840.99609	100967.5859	508539.7656	258358.05	483111.25	310492.4688	226052.9875
P02745	221752.2813	1361010.305	1038220.031	596771.25	216952.3438	354290.4766	937089.9531	2129751.469	925585.125	653852.5	1535539.438	4180480.844	1856910.719	1108168.766	21102677.5	711464.4766	3243365.5	15788365.5	69579804.25	1305084.781	3330972.359	34056351	577848.6563	3040611.047	14953019.94	149501244	2564044.344	819877.5625	1644767.766	1240709.797	1149641.156	377993.5313	1604812.656	791856.4688	12626673.5	428119.3594	29798278.75	88625.39063	301443.5938	2756064.031	1931165.094	1162778.852	1113280.375	1232679.281
Q9Y2J2	229583.6141	234812.2773	186249.261	356664.2484	80558.0625	63555.31641	187457.6649	362843.0234	164850.3969	272381.7281	231330.2141	73229.72656	237243.0852	188523.2063	578124.5625	218851.4438	59582.78516	2053486.125	6810418.75	47473.11719	102426.6484	1751820.5	222726.2656	156497.6211	2395080.8	1459900.125	233166.1922	85225.25781	228481.6875	141873.5625	218864.5727	56186.16406	83711.78906	275552.5766	2442701.438	204437.4844	3000056.438	195106.6516	503495.2031	594964.2109	56035.08594	229671.2469	232802.7438	82477.27344
Q00765	480378.3438	384274.4219	671720.8125	121201.4453	223086.8281	356969.9922	1518399.75	1410010.844	305890.9688	387667.625	910148.6875	327771.9375	262236.9922	647819.75	5892372.5	135164.3281	477055.5469	2659151	17244759	105258.4219	457004.375	14866598.75	95498.20313	726642.0625	6317898.625	12604716.5	298532.625	153934.25	246106.0625	214784.0781	84488.17188	152865.8906	581124.2031	205425.3594	9640230.25	95899.25	2868048.75	309258.7969	104292.5938	2635532.719	362297.4688	444424.9922	165126.7188	258503.7734
Q9Y376	151443.0313	54003.66016	207107.1641	192017.9781	81768.28125	156570.6719	464642.375	413704.3516	157987.0586	308749.1875	453527.9219	146515.5352	88895.77344	392556.2813	1374356.625	168669.0664	161974.7742	915969.25	6529718.25	45323.1875	676168.3906	7699371.625	201376.7445	217872.4375	611841.25	5488770.5	184651.2352	145451.7539	165598.4492	160079.5039	39860.19141	220344.668	151946.9719	211258.1906	4227762.5	130165.9453	2554487.688	357866.7422	56229.80469	893793.6875	59760.59766	260377.7148	134988.4844	213035.25
O14818	9596252.879	6802637.656	4614528.07	6127672.391	3057483.844	3681725.051	16624351.68	6578501.156	4248400.781	5475447.938	7829706.785	4698369.891	6821612.625	7832500.422	115445845.8	4425683.563	9745475.828	115505243.2	143822434.9	6650895.734	9639879.672	133377085.6	7072081.469	11615805.93	96720394.88	131530770.6	9065541.344	8139790.813	5892227.25	5065768.547	6400913.66	4321798.441	7723490.945	6480846.211	133591235.1	4706835.516	95973103.5	3563959.758	6640120.375	9397980.215	7913770.539	6996753.941	6009431.602	4894502.695
P08397	2039533.406	2951554.758	2498463.109	2691534.242	2020138.582	5537180.313	2384392.727	2803976.512	2030355.25	2658070.934	9520368.891	3845341.789	2037101.586	11070561.59	25234504.5	2252484.18	2124627.449	29536543.88	32612279.13	2555196.203	8438368.664	59915422.44	1004723.266	1845621.691	99341039.13	34734320.06	1675187.094	1891954.195	2084225.234	2994454.629	2542814.48	4239823.332	1303327.445	2489300.766	119637275.1	1999506.184	39846989.38	1865445.508	3921551.133	2959707.141	3253825.758	6069649.891	3151169.273	3024837.813
P08473	59287.08594	6085276.5	215226.1781	478872.3438	153347.35	123567.8547	85549.69531	707279.4375	397369.9063	132419.3438	785543.35	1009231.063	5342347	400330.6391	8702353.563	86760.00781	236369.4063	3006795.138	4985965.25	70209.58594	114031.1797	3311571.313	110287.9688	310553.9063	769517.0625	3281480	49903.34766	212723.4375	226598.2094	219752.8172	624073.1836	128750.0719	378942.4797	122444.9024	4301061	92076.77814	2192214.25	198485.0781	50843.86719	370976.5313	268072.7157	142396.65	87014.27344	137022.3195
P02652	37644701.02	96800962.64	84649476.42	53905691.25	51109461.94	72848352.41	58143202.32	74817141.39	56950436.55	84829374.34	60049447.94	54462052.53	88455153.68	50482375.83	1256986998	52705833.55	80722731.73	947195518	2344825459	66487756.1	51129122.44	1046367579	60440572.96	78821788.14	994636573.8	2548763247	115053924.2	62915120.45	85014399.94	41840771.84	90870622.88	44777614.96	112235698.4	48658317.95	910061416.4	37172605.85	1442099252	25819389.69	39212218.76	78877950.98	60913634.94	44806875.95	137437862.1	80534857.58
Q9NQC3	848277.3086	2201056.813	4171268.695	361002.4531	884859.043	775123.7773	1976042.109	2935290.875	1051705.438	2654418.875	2720146.281	1156894.406	195169.9141	1661183.953	42163284.25	472336.957	1679622.063	30962931.75	95193357.25	890969.8125	1777756.734	79402793.63	340982.4063	1133188.172	25396671.75	111884751	397054.2031	458782.7969	2613411.609	475681.2031	125451.8828	818719.1563	1506132.109	196457.5469	50887459.13	476560.7539	26847350	1107583.32	74826.90625	6849954.398	1779810.625	1595860.719	836987.9375	255296.0156
P41250	847330.6094	933688.7188	999350.8828	249775.875	507061.9688	279302.8125	212877.2969	1317324.281	286818.2188	1062140.516	714664.9141	641004.4375	752441.6875	909726.4688	11494328.25	429431.5938	587460.9063	4421175.156	28851063.38	697288.4453	697486.4219	6025626.5	357870.875	583787.8125	16281038	34974537.38	607336.75	384741	879330.6563	317498.5938	458146.0313	425159.5391	644398.0625	246639.8438	6416056.5	70402.13281	1214188.875	277235.7266	190099.3125	2673402.969	1263829.805	1144628.52	808427.3516	504956.3438
Q7KZF4	500640.0781	279862.8594	299171.3672	403377.25	116566.1797	275716.9922	625516.8359	1491979.656	329941.1133	310126.5977	2352772.535	182659.4492	152524.7969	717747.8594	14337116.69	827632.7734	371445.7188	9459306.063	90554529.5	484592.875	1377995.316	26761476.5	198322.0625	974689.5313	11980747.38	32148400.44	438080.7422	338141.5547	412614.4805	432033.2344	456793.9063	401013.7031	192109.4266	575972.9375	24253872.81	361224.332	8401960.5	472713.0039	1040091.566	4597981.531	583444.25	766783.1289	351407.4297	101123.6328
P33121	1077685.785	6597205.141	13513329.17	685413.6758	374595.5273	2021764.238	3788619.969	4287049.059	1744719.031	21308955.3	8928709.227	4852161.523	779944.043	7940480.359	137103301.4	2987239.531	1065907.898	79958544.13	14225236.63	11509017.24	5214230.43	415670295.4	1649550.977	15407513.17	80383865.88	18453069.44	3824867.523	2746102.664	7855293.945	1840155.785	1550784.801	2542635.652	2438146.789	1624153.352	97788703.75	1365116.797	190917107.3	2626955.605	1177769.461	3308656.453	3707518.23	2705523.438	3616007.641	2291770.516
P00918	97361288.6	107844914.5	99540069.3	97232284.45	66462051.75	170686365.5	49836909.75	59816048.97	81539543.87	100849392.5	68364175.91	80964515.2	66777504.55	73027607.77	918654101.9	71573243.62	58383006.17	687746635.9	1406977840	62572584.66	74927567.96	1718794175	76034022.65	49830044.47	1812134249	1855346701	66485125.41	96698497.56	59900779.59	91018773.47	84056091.55	52662837.5	35226447.28	75773803.99	1031163171	78348749.97	1180144358	42831493.96	168296144.4	73403289.51	88429583.2	82756017.82	97553067.97	109291193.4
P14324	3960676.664	4330514.875	4651937.578	4280963.828	4869905.961	5193769.734	361973.8438	1653162.672	1332884.391	4335861.906	952898.0625	1466177.375	1552260.977	1836365.469	12104153.81	17606559.45	4141313.711	8222555.75	12944839.09	7074495.828	8344666.375	10789315.56	6167507.906	491004.2344	7143629	10436621.63	5535099.852	5222240.297	1171021.477	9381305.438	4681488.07	704967.0469	3019211.68	3648090.883	15654228	1148563.336	5180028.625	531086.2461	17433478.85	4074253.375	6503303.375	5709457.313	2351339.484	9116831.719
P61970	1596523.875	1981638.219	2834170.391	1912992.813	893632.9375	1671572.031	3193968.344	2413678.453	1785347.875	2108565.25	3448037.563	1879941.438	1163740.25	4231390.063	31538949.5	1194120.719	1947959.461	17540927	76591540	1619517.875	4865225.156	14630967	818013.9375	2207598.359	40952096.63	80589220.5	1869956.063	2791908.156	2143491.313	1962608.438	1832940.094	2029891.258	1465320.5	1302696.875	63837512.75	2351414.5	49562008	1235548.125	3381384.438	7525161.297	3150811.031	2383787.609	2261112.203	2376031.109
P02786	1259029.121	1688022.523	550229.0859	478428.7344	931323.0742	4241093.281	1013707.965	2114193.203	630009.4258	856460.4297	12586139.02	830851.3906	270608.4531	12643660.23	27732766.88	1604682.328	1107916.352	58346800.5	48118983.63	1679529.688	18703743.59	90250948.25	207574.1426	2914331.438	93872973	29264282.5	1033337.469	1369285.359	953009.043	4147420.211	4163623.984	9180817.883	614406.5703	5005246.805	193056304.8	3470464.641	55008391.5	7115380.703	418326.5156	5864915.398	11266230.7	15675275.5	2415497.148	1547026.422
O43681	342140.6953	383717.9609	595451.4766	155096.7227	235925.2227	412457.5547	506933.9453	679271.1953	468260.4531	555041.4297	783755.8281	366161.6328	200381.0234	889667.9375	7664489.688	283713.5547	303763.8359	12691914.75	20170385.38	291423.2969	1129692.094	10303583.06	195109.4414	664780.7266	10904336.5	16549037.31	184077.5938	346139.5391	168989.457	348634.9531	346686.3516	280416.4375	239270.3203	311273.8516	12942468.03	286635.6953	9719249.5	502564.3516	545384.5156	1580936.469	718876.7344	598464.6172	253921.1016	38629.80078
Q9NRP0	164778.768	106568.2734	143283.0938	128179.3937	89972.33594	153691.657	142302.0086	592612.3125	206344.6094	168587.875	522579.1563	126789.4063	182424.0844	393223.1875	2160806.75	113864.2305	130600.807	1160441.875	24379164	714612.2188	665637.1875	7759135.925	162038.5758	89455.56328	1192105.4	12220192	165463.6141	121042.2344	201952.6563	160921.2188	158115.0695	85997.53125	116262.8188	204418.9375	3259761.25	121098.8297	1269430.125	93617.10156	435384.2578	1374605.75	433574.125	273538.75	146520.6953	173025.6242
Q9UHD8	299330.9453	495956.1563	458777.4063	74817.25781	301730.4063	207661.3125	459030.6094	1206960.656	299928.125	254642.0859	574722.0508	209414.2383	388829.9844	1077845.781	10883796.5	245817.1914	389149.875	4452003.125	34041228.5	110658.1875	880457.7266	9358712	86469.99219	1080719.766	5840672.688	24437101.63	380684.4375	341510.9922	56952.125	106985.0313	54340.92188	319632.3281	901595.9648	302375.075	2236395.25	191579.6344	5756152.875	74575.43945	44631.9375	4031482.523	823298.6406	827657.1406	194823.65	516297.2461
P63261	262398.7797	173661.1703	351576.7813	170772.7047	150952.4617	142250.1063	543108.625	1167889.703	477438.1875	570787.5625	1340778.953	174482.5625	152070.8531	1321938.688	4001297.75	139319.0313	725517.3281	2434299.95	12775239.5	132299.8102	1285350.156	1612782.625	94487.54688	603307.0625	5204369	22139525.75	351730.0313	525602.8594	499055.9375	484621.7188	122073.5625	513726.0938	155712.1719	198908.7906	18769198.75	138531.6797	3632209.5	312312.4375	540331.3516	2777663.563	839693.8594	732282.5	130837.6453	185818.8484
Q9Y305	135339.1406	216592.0234	168808.125	322035.0156	88426.62265	126598.1758	85600.26563	619055.9375	358659.4844	211328.1719	333767.9922	75803.86719	224758.6703	243646.5625	14454526.5	101138.4219	81041.10156	673245.0625	5034868.625	714279.707	282169.1344	5120022.906	158522.5094	276253.3125	2916217	11327736.25	166553.0242	34422.27344	117842.0469	73477.82031	155528.6898	105395.8391	151312.225	185879.3649	2476360.188	121318.1531	3756029.938	112449.4281	437053.9594	841590.9219	55658.17578	65373.78516	130837.6453	185818.8484
P11940	1705764.395	1124775.188	1184857.586	681184.7969	559930.9297	733868.9531	721397.8438	3858810	1691936.523	1115571.043	6047780.141	754828	643674.6875	6029181.484	18410680.34	424547.4375	645709.3438	12948835.81	87490819.5	882568.2148	7115450.281	26487614.5	425830.1211	1971122.578	53200021.44	57445082.75	872842.4688	751195.2695	1296128.344	1395269.566	1325352.508	2669438.992	599985.6875	1163522.32	68831603.19	650524.875	24657390.75	2450267.391	600610.2813	8030500.516	2929115.242	3924537.766	1269551.07	693772.3438
P22392	8951062.891	14205878.92	11333557.3	4848598.781	7042277.195	9632167	11015903.89	17408512.48	10802968.42	9773826.734	16344132.06	10742285.45	8507358.867	14611106.65	157770858.3	5895801.438	8447781.453	68023544.88	354501920	6595360.898	16581269.37	198838924.9	8062006.906	11145377.55	77230596.13	336357239.5	10959383.7	8462626.75	9500689.523	6547692.273	7005176.352	4972958.055	8167272.16	5056416.07	149348353.6	4557983.766	88766790.88	5955897.852	12174624.98	39303493.83	18630901.24	16988901.55	8750403.781	6153690.227
P11217	4730243.453	32449892.32	11267627.13	13507303.79	11717383.93	5343804.113	27301796.3	6717014.434	5431049.16	8710557.988	8599963.074	9972271.734	6683065.785	13632851.36	78091355.81	3406770.469	9124972.258	150387004.3	147902502.6	8698902.496	14144646.75	4286332599	5027633.602	9989277.293	109609002.9	140223794.9	6201491.621	5561025.465	8838957.363	9439456.621	9318314.652	5258344.691	12648648.88	7260007.332	116946336	4467227.188	125335040.7	3067510.945	2560671.719	12661868.46	5865250	12663209.19	6153208.469	12573735.11
P01714	107293.0133	1066892.125	1089278.875	925246.625	667929.25	866104.9375	261330.7344	443395.9375	81058.3836	670281.75	197879.4922	1237402	381253.4688	140763.5734	1403888.688	1407550.391	2266669.25	900283.4375	2680992.5	2908974.973	11632126.81	3593809	4123351	161584.5703	1336618.731	2520025.088	4406251.5	2705333.25	211333.9633	3451126.75	2787814.5	189401.5899	2195218.5	72557.42188	1748721.594	162807.257	8771298.9	108130.9609	617918.375	3258347.75	1509202.797	3170788.75	270092.7891	2024652.078
Q7L1Q6	56568.40625	95061.22656	112790.2781	170772.7047	192607.8305	142250.1063	174926.0734	215922.8516	198871.7344	228706.7391	173868.2656	136337.861	156076.2414	112229.3047	3735392	340945.1563	48934.59766	1649118.625	9525761.875	34251.60156	291956.1937	4934206.563	201592.0086	223031.3711	800479.75	11599759.38	117806.5391	171867.9742	104690.9063	41461.23828	156260.8562	32755.58008	117950.7297	32521.12109	4676873.75	91598.44531	571391.375	52344.125	437667.1844	587899.0469	102551.2969	72991.71875	130837.6453	185818.8484
Q92905	165428.293	677157.1914	476015.0078	176791.7266	241547.9219	615237.1602	274679.8125	659643.9609	348334.0703	367930.0391	560097.7578	416533.3555	395636.5703	448588.7969	6864645.438	289903.4375	434228.8594	5196034.375	14727082.13	490565.2109	421761.9219	7822340.875	52429.35156	468211.8711	5490286.063	5300115.125	593006.6641	408394.1953	516782.1875	288277.3828	305636.5234	350080.8984	658563.0625	271078.3438	8051091.063	295514.4219	5649875.188	224662.4844	257858.0313	1293902.203	657163.4531	792701.2734	483667.5742	345330.7539
Q08211	3095524.211	1691213.281	2920911.207	1268351.656	645052.3516	1154350.078	5576386.867	8613817.359	3126898.434	2879118.758	7757054.086	2507113.805	1727418.813	7186859.266	85494947.94	839614.6875	3388209.891	37307877.75	118548815.8	1457934.793	3626573.852	47739691	975512.8828	4902934.375	24582269.56	116602455.4	5156115.805	1997982.398	2039083.195	1629729.156	1669747.352	1208122.855	4504535.078	1388422.961	47998689.19	892366.2656	39883180.69	1458423.477	367369.7617	10413953.48	4445005.43	2877190.207	1025024.07	649949.4531
Q9H0U4	4401516.391	4428782.695	6280285.934	2822489.605	1771805.566	5061968.789	6203215.102	10868865.72	5132858.289	5502027.453	13156533.23	5355674.977	2545800.48	13640066.08	120294270.9	2598282.766	5028624.211	77394395.56	178056610.5	6043922.469	16122690.78	114307779.1	2342327.992	6371081.391	128638281.6	173679321.6	5273476.719	5351215.094	5908529.07	4040556.555	5022088.313	4703961.926	4523551.688	3161540.645	129981035.3	3448288.891	87486861.94	3741557.914	2085541.305	20890165.89	7699994.813	7106999.797	4555524.563	2222992.375
P08758	22563009.52	17376334.74	71790571.81	8677284.609	10460870.77	15138789.2	33723812.98	72588070.57	17193535.02	22900066.53	54797642.89	18780026.36	13510112.26	36756944.06	852851360.9	4441302.502	42350909.26	309054675.4	1322036242	7059661.617	29904396.03	554026715.3	17502570	71693660.02	99932979.81	2412635360	39198480.81	33876652.25	31467129.3	7270517.75	2925857.086	8372885.859	47059738.54	9883448.539	861945997	5676283.566	371100625.9	7564496.906	5583635.148	137313618.3	46680166.65	25044959.04	6250501.672	914701.8164
P53675	678640.7532	2198120	1817821.75	1507662.375	1217228.375	1962959.875	726074.6516	934694.8031	1653567.875	2012219.125	1264741.15	589567.8188	480685.4078	1548166.875	14797154	496039.9156	374944.2172	9993708	24291456	754178.9689	2033460	17209140	537507.9266	618254.7657	15195219	17403530	431318.3156	1673688.625	2181853	580800.3063	585734.7969	1125592	3908769.5	1596352.5	14231842	1175353.75	19012794	953545.375	1006655.688	1550121.698	2581737.75	1500599.375	2174028.25	641671.8312
Q5VXT5	116627.7539	294604.1563	49343.37109	180086.0984	133993.943	250054.0156	340863.5078	178191.4531	172653.0734	353226.75	116467.9844	158517.775	200295.4391	351641.5938	1881486.75	135020.1875	72967.25781	822106.6875	3870494.3	185401.9406	150804.4688	31414267.75	60494.94531	87640.875	267878.875	3594003.138	251350.2578	175940.8437	27101.60742	121890.4375	68810.65625	145473.5508	172851.8516	144207.4063	3612964.438	54559.23438	1578183.088	124569.5797	99844.79688	167653.7461	69226.52344	122353.582	161151.0469	61865.30859
P02511	1080475.32	28823278.87	55651802.31	1723933.352	1493438.859	2349744.727	29439355.19	6918930.602	1831665.789	8691691.906	11625902.8	4308107.957	2467110.609	10496588.02	43176285.63	557320.9766	6148102.492	91473236.06	21465096.63	10205620.89	8445120.313	534671021.8	4562256.496	17172619.23	50241031.94	36713653.5	5637479.758	4247148.359	28427283.7	2538878.504	2380199.203	2996632.82	11354322.25	2812040.047	191641464.6	1715301.781	75821591.56	5760452.756	1125848.301	3956738.602	10021940.17	5463695.711	3738890.676	6010300.762
P49368	2602994.578	4051129.25	4199728.359	1350213.777	1671814.699	4125717.328	2749350.57	5170164.098	2811212.492	3528795.867	5982860.422	3223307.008	1541129.93	5744632.602	39878837	1268946.777	1247130.824	35170984.63	105233563.3	1207641.156	2433922.344	58437759	1292325.664	2248952.102	18273029.5	101110496.3	1340776.867	2678885.398	1325072.191	2653816.438	1455616.664	679189.2656	914154.5313	1179255.25	30242638.25	975203.1484	42774778.75	623740.3594	965164.5469	8823129.656	4751882.352	2684852.188	755200.9609	416993.8281
P07738	22695852.1	23845770.65	24255057.2	19038578.62	13335663.77	19812428.98	16444179.55	14029476.26	16720141.45	21548146.67	14031077.88	15367224.73	13795520.48	15109400.74	264094111.8	19551401.38	14661601.2	193882031.3	340758530.8	13987838.38	24422145.63	396112465.2	17980816.24	11810794.83	411935698.1	424109564	17425535.14	20211065.24	14646542.51	13527963.28	18885789.11	12949600.23	10984146.97	15902572.51	366583989.8	20989493.3	287870693.8	9761482.336	42124539.48	15641489.3	16141996.11	19982027.5	24124476.82	25999380.89
P29992	185872.1672	186986.1375	55322.53516	191036.8078	45587.59375	79319.44531	36510.08594	124779.7734	88363.21094	281586.2188	118269.3984	52074.37891	263130.6391	91691.39063	2512714.813	43424.375	46312.22266	2288950.625	1408828.25	85584.02344	311618.6859	4371138	85409.65625	407142.7656	2544369.719	1356064.5	100929.5	199007.7883	224626.5	150727.4719	175703.1758	122888.9719	194557.9906	225259.05	3364189.688	160911.8969	3434038.125	144793.5859	578635.0937	291963.0547	56869.13672	184086.2906	168892.1781	51885.67969
Q13363	477409.2383	141122.4414	201138.5781	101338.4063	69049.6875	110108.4219	514695.3672	907634.7891	239663.7969	416871.3867	502712.3906	263493.5	168637.5625	474891.2813	3892641.875	170331.8984	371290.4609	5790809	14411845.25	144412.3203	614409.5	7453513.75	74273.03906	542525.8281	2909091.75	3127279	138221.2031	176936.4609	124670.0234	67569.97656	313830.9313	122279.9336	130524.5469	135690.6758	6324081.25	64541.19922	5885854.875	250434.3485	71629.42188	1112946.617	335965.8203	85263.10156	61344.46484	234943.3235
Q15008	238259.4453	141129.8086	444803.2813	236743.1969	44313.625	185416.0664	132247.1992	588075.9297	221237.4688	389557.3281	1029434.875	268128.4844	61271.81641	712831.8594	4800930.5	728967.0547	553115.4922	6234634.5	12526474.88	362852.9805	951704.1016	11329277.5	227090.9531	499648.6719	10210584.75	10272245.88	694744.9766	399368.6445	892442.3359	427721.9766	285459.7969	139405.4063	319543.4609	436998.4688	6164003.469	229631.2578	3707080.938	638133.0391	373977.1445	2103244.641	823429.5859	635948.3164	135306.9258	121678.1758
O60256	91614.14844	75713.67969	110057.2188	249949.2422	108486.8984	218054.9453	93545.4164	237780.5078	112255.6719	240231.2734	243395.9531	121397.0547	66862.17969	114407.8203	796024.1875	60308.77344	112404.4141	1270855.297	1398955.875	671341.2703	993719.8281	1563922.25	82178.96563	249872.125	2551581.219	1957554.5	149519.6406	260911.4531	87903.47734	240120.3594	146153.6719	72055.85938	123640.7492	90633.94531	994802	138976.8687	3598382	108130.4672	99545.4375	331998.4078	112343.7656	147120.7031	1488757.539	126823.3594
P59665	56293977.9	246110135.4	86430670.8	28953537.34	237901898.8	297102581.9	12118975.98	300927836.5	29259827.89	34570004.22	1600954450	37155117.37	98152410.2	1715040677	460437580.7	78605500.68	44622768.97	3343438793	1941810657	85938321.72	1462119216	4623753416	17643550.31	164276563.9	4788881925	1363237854	50411618.45	75027125.41	170653450.8	183134931	247805686.4	186672950.8	16284290.06	222405326.4	8072454040	78041219.75	3626078298	432551612.9	35455048.1	212251580.9	872956725.3	693399150	62952181.18	44683371.78
A0A0C4DH25	723843.0625	1507215	1760812.625	855143.3125	750135.4375	619492.0625	668825.9375	1272101.625	905735.8125	703721.875	1367348	4171194.75	1454374	699609.875	36442107.59	532198	1193174.625	27073285.25	24154939	1103777.125	1494377.25	13517398	943714.375	904954.8516	14925781.5	14203956	2130791.074	1896601.375	1806397.625	1106368.375	1705765.625	429435.0938	1222340.375	502174.375	23256190.63	951264.375	33119496.25	78337.20313	385747.8438	1049109	1529545.125	1226219.625	3363753	1011903.125
O15020	2975646	7656251	7045337.5	7294014.5	5519052	5846437.5	2947556.75	3248162.25	4916221.5	7741305	4659108.5	5585466.5	6903675	6935850.5	31297266	2786831.25	2187894	30333852	43064484	2316325.75	4010134.5	23963060	1825286.625	1284624.25	52351780	68788704	3556184.25	3375021.25	1631838.75	4428199.5	2627599.25	1266657.375	2327504.5	3400124	25372562	3542240.75	44464436	1152967	2601575.75	1466802.5	2191662.25	2713474.25	4145231.75	4642044
P02790	94694474.59	96970456.89	132881135.6	118592242.5	84816815.69	83712822.53	137896630.6	123487118	63205946.93	120167869.7	113078609	55150786.84	135953796.6	81838986.31	2113523757	78977378.57	126445920.3	902535955	3333046509	127805402	217621366	1737690510	109083892.4	138072441.8	1403661264	3965238365	222219780.2	109280933.3	100258497.5	127020817	135209899.4	61003978.11	190026388.1	68677120.64	1596422368	79618929.75	1725572905	45958424	66608944	261353697.3	133724113.2	125576377	142029918.2	102569754.5
P20042	102365.0781	199997.4453	126735.6094	88998.74219	60784.06641	130206.2383	185713.9688	396844.2656	86140.625	184701.9688	270126.4688	147929.1953	162671.7562	376148.7969	2502467.25	96906.25782	75202.44218	1047980.125	4986114.25	60230.82813	166063.7406	3413539.3	59740.41016	80442.22656	1442235.125	2636122.75	43716.55859	71633.70313	47562.98047	147672.2031	107480.1961	96156.63672	37805.24219	93454.89064	1973933.25	103354.1734	1358542.125	116055.8203	36748.29297	796277.625	223487.2969	256888.7266	75033.83594	124720.0063
P16930	4162535.359	3743539.938	11182447.84	3061773.297	1593216.254	3090757.145	7609313.633	5859399.172	2352418.293	6597931.617	6017405.801	3904390.305	2848853.039	5697877.664	86776873.25	1980101.164	2203984.539	51893028.94	104389887.9	5142536.313	7088941.008	129310964.2	2643606.855	7964743.209	114772541	149845897.3	4533294.977	2294387.969	5766589.34	2942297.59	2265165.895	3786904.867	8059814.547	2268009.352	132682973.2	4418736.883	134751403.5	4574985.691	3312947.039	4619508.391	4829103.055	3314609.949	5275397.641	3563963.5
P52790	1498442.516	411333.0195	864021.793	514631.4375	624963.2305	1014317.211	1430980.984	1827155.891	687853.6797	1116478.301	3505099.359	672862.9219	635113.6133	3299582.523	13867042.31	229184.9063	469928.4063	6787352.969	19841815.56	105499.3359	1438086.633	5067967.25	211751.6406	283722.2266	12805241.97	25925109	564481.1563	447599.5313	650667.1016	469383.5859	962826.2578	522099.6055	597519.3672	477098.3672	15072588.47	778194.5156	18851287.47	888580.5586	539511.0313	4104272.875	1082647.625	1898074.219	720581.7734	700157.9531
Q96JB5	154391.861	171992.8359	169899.9219	204966.2562	201380.25	118598.5039	152145.9899	211762.9922	138464.3711	113900.4102	264091.0313	116014.7055	267124.0938	198670.1328	548694.75	196040.7625	574072	1388504.281	8646905.5	128189.3906	1812422.336	845423.75	212009.8867	417921.5703	2887162.438	4765556.75	75770.64844	166089.8984	74925.35156	73629.625	247568.4766	420338.4258	164122.9297	270349.8375	4755117.625	193481.625	21084830.34	240003.2969	245091.125	1537662.531	172622.875	1815524.473	131619.0156	254312.0672
P08648	262847.2734	209959.2813	126121.2844	218031.5469	208521.9023	154700.2188	111264.7188	572306.4375	166289.4062	174638.125	61071.64063	129852.0055	114095.4063	279219.9688	8850900.875	219135.8313	89703.07813	1548202.25	9551073.875	353591.1484	64933.12891	1667177.875	238045.0805	122725.6328	3148612.75	43637936.5	298229.0313	262829.6445	119325.5625	54150.79688	175974.0938	129889.5672	172781.4258	34238.55859	1926982.188	113373.7813	4133713.125	120125.0156	546518.8937	1274327.563	57348.57422	155177.8328	141342.2813	94190.05469
P02818	112780.8906	531045.9063	225242.9063	205559.75	243398.0469	480558.0938	1417008.991	426939.9375	684498.7656	4831199.875	1111896.219	2077126.063	153303.0313	352693.5313	6471381.208	532431.75	186763.875	20634459.5	21426045.58	381096.5625	484116.3125	16674070.64	115890.2031	183642.0102	5745495.25	15949949.6	370643.625	233674.15	1632777.625	865696.3438	266468.5625	78482.25781	330822.3281	635078.0938	20750089	162875.0031	22608933	387812.3125	573159.7141	441464.7719	442242.0156	384954.7188	886818.7813	320396.05
Q14118	154989.9688	84534.09375	180042.0703	228632.5031	261007.3649	101360.625	310788.3281	224038.7422	206794.0281	73372.92188	53921.81641	421147.5938	259397.5234	72789.17969	2417601	20137.70313	60820.66406	1550781.969	5248931.25	46048.91406	66430.32813	9958004.063	278661.1477	298661.1992	3107334.15	8996607.625	77857.90625	44213.75	149945.3633	159872.9156	201761.4516	138199.043	48118.78516	238234.9813	4151630.438	461393.1484	1897019.5	182378.4359	476043.9391	344051.4375	61019.11328	54405.41016	47364.53516	225008.2047
Q9Y5Z4	262196.4375	864063.0703	2119811.594	238255.2031	221305.393	177981.7438	896317.2188	1992484.414	363636.9844	2050581.578	2015855.875	1090478.5	129026.5547	1402600.422	17377446.13	258162.2656	722224.3594	9723262.625	12184660.63	2082019.281	669244.2969	43587610.13	297677.4063	2737665.205	12985465.38	11294132.38	1672958.414	663939.2969	2654735.469	81330.88281	587852.3203	1172612.961	2648059.109	151662.3438	30574339.5	837624.9609	5821634.75	954775.7813	365714.25	2418170.266	1036296.25	637721.9219	1406747.828	1289739.813
O75915	692258.9063	3243032.594	2179216.313	291841.6719	215829.3516	1013948.734	1577971.719	5594166.313	1739914.547	2846540.266	4481843.5	2649174.438	3433933.391	3767223.234	36512235.75	402953.3672	2037760.469	21094446.06	87578530	666993.2969	2922099.852	30089835.25	382042.5156	1243360.469	14245818.63	61521806	1149688.703	1389283.625	2153019.781	1431316.813	867152.1484	1154230.414	1585186.625	770339.7578	36254456.56	567037.4375	14139639.31	1434916.605	531593.8594	11985424.56	1882295.813	2699625.969	1346225.922	1647901.18
Q7Z4W1	3662064.809	3906814.922	4208039.672	2315893.359	2305403.297	3830415.234	2410161.922	3128553.047	4811396.063	4029260.719	3685447.945	3180899.547	2845416.102	3151371.297	70647880.56	3119639.473	2350168.875	94595692.88	100405677.9	6498588.023	4728895.375	151276294.3	1825319.566	3046810.367	110817724.1	75704765.63	3489484.891	3006663	3919321.695	2410069.523	3206381.91	2035468.277	2395431.156	2990546.215	59153816.72	2654794.375	124532363.4	2533147.191	5927889.637	2876922.633	4260776.059	3121518.359	4046992.309	5545388.422
P54105	263957.1016	185442.0625	201013.375	171973.4781	87626.80469	206713.7969	204285.2031	230951.9063	114790.8203	151324.4375	265777.9688	174303.4688	78042.125	527637.9063	1506554.625	84216.27344	92037.97656	926546.125	9183767	175484.632	163725.6406	7229970.25	108740.7422	72963.48438	2425936.275	4698432.263	202666.9477	262366.5781	121897.1953	227537.5547	168819.9703	127142.8524	170642.6125	106258.5313	4460896.25	69126.35938	1734096.125	72457.64844	166353.5469	639168.4688	134289.6875	131599.3281	180644.9344	185458.8844
P62244	595221.7188	659455.4219	669857.8359	818762.0898	289291.5977	527105.6563	675420.6836	2369053.047	977507.2188	765488.7734	2706060.531	950555.9141	293649.4063	3565890.031	6257382.5	414940.7539	507881.4219	15281804.88	32516871.88	585930.4063	1543245.391	12352268.5	305621.2656	496422.5156	3290102.375	7564717.125	493034.3672	408516.2969	491953.0938	360908.2266	325533.1797	312460.7969	414203.6406	529335.6797	9112912.5	184753.7344	8174553.75	573786.7227	356955.25	3488904.438	1137604.281	711541.8477	264977.6875	503048.4063
Q13435	262601.0469	244198.3281	172357.1875	167958.6719	147925.5938	214760.4688	392766.875	379073.1484	211604.4609	197070.1875	471432.3281	471565.5703	220134.0156	432364.8438	4863424.375	160396.1094	505426.8711	647913	3280467	713070.4039	1179367.703	17553586.72	256711.0781	143828.4688	12608577.25	3860815.75	362567.7031	500301.5703	128927.1016	227183.2344	596274.0234	384738.0156	213657.1406	329851.8281	3224862	173673.05	14572826.75	252591.875	89622.85938	877910.8281	419883.8906	454727.668	188438.5859	234045.125
P05455	589165.4375	603732.875	515954.3125	856697.5469	275778.375	476950.7734	683210.0938	2106102.023	1090133.258	1575173.906	2984404.031	632170.7891	635416.6055	2926272.219	30278286.25	795166.9531	1474011.129	14004294.44	39000346.75	1109146.297	3239943.016	23895277.44	388929.3125	2127889.563	6657738.375	51622523.38	986652.9063	753843.6563	1430548.094	738168.5938	544334.1563	1155035.195	1159552.586	537940.9219	51401171.63	498344.5625	14618258.38	1277227.688	450179.8047	4873285.016	2187230.992	1771626.219	391339.9375	252711.3281
Q99439	808993.8125	1088076.578	1001360.289	776489.5391	357671.7797	695404.6875	751550.5781	1699420.523	1841734.203	1571967.203	4664419.625	652374.1563	412380.4375	3153277.156	8153548.188	361338.6094	712754.9688	15782675.88	23123553.88	605799.625	5779679.125	20530735.25	155689.875	1176528.469	37957919.5	36935600	1146747.328	630027.7344	1405974.672	1236810.148	1213416.281	1284807.43	197739.1719	587702.1016	30584897	442990.3438	19282391.25	1412268.164	121690.25	3188762.043	2221723.125	2021636.781	634662.375	225039.7188
Q03135	214104.8867	1118185.914	6231211.969	279908.1406	895632.7946	183802.9922	5844610.344	5225873.984	405228.918	1025402.531	827111.2188	733326.5938	113983.2188	1020329	69743392.5	86472.46875	1911129.344	19662982.63	72138725.5	564054.6953	320181.4844	103145566.8	342489.9063	1764282.406	15290902.75	81794960.5	2645931.594	865511.25	1945480.656	353118.25	116350.8281	500202.3281	4343134.391	212955.3984	49367502.06	75228.73438	43166794.25	1295429.625	139890.6094	7280152.438	1268165.688	284184.1172	636483.2188	286096.7813
P06312	4255643.086	4858663.785	5029700.027	2997366.328	4087493.418	3390833.594	6060618.711	5460928.182	2298001.109	4082706.082	4368162.105	11324261.17	5182220.047	2829111.297	63432356.56	4131591.047	7516128.047	113013797.7	111071521.4	5075455.402	6106666.125	43100731.38	6086238.938	4551673.75	72758583.38	88280929.75	9192786.008	5657945.957	5342707.359	3284214.996	6884900.527	3141073.797	6638481.047	3461380.281	91607112.25	3169527.336	117283484.2	2604652.285	2921132.625	6612457.195	5761186.816	5816964.133	4212672.883	5092120.496
P14780	3419555.174	1498009.145	1182485.391	972848.1797	6211110.637	6102280.781	468565.9688	1310354.426	1621110.488	813424.2656	6022309.137	868970.7656	1368204.422	6910915.621	7970590.125	1487683.605	631157.2031	37684371.59	19674280.94	1614434.266	18543814.12	55831830.94	97264.17969	1577502.977	73980802.31	25367560.22	946656.6953	1529523.055	1311087.57	1326299.508	3394853.531	3444484.578	429995.2188	3701090.652	140551133.4	2518374.594	46600797.41	5914893.148	1673689.84	1221675.148	3484041.004	7743507.836	1075718.488	1015729.219
O00303	330540.5078	94885.03906	790577.8594	127999.4766	134165.5508	179617.6656	71683.75781	611868.3906	200509.8125	113241.7656	939420.8633	341393.6719	266138.1875	290727.4375	3912541.438	225762.7906	180593.8438	4256204.125	17301452.75	101815.2188	90955.40625	2178244.938	154938.2969	213003.0234	4878495.125	6302235	265153.3516	155578.1797	177258.8047	221133.3438	171808.5703	169984.7711	162018.2188	47505.85156	2761255.813	144529.2422	942783.75	56652	386660.4609	1522599.75	360377.8125	287501.2031	565221.3359	237396.0938
P62942	1419736.625	1563190.398	1840280.461	1040574.016	607349.7969	1198640.148	3334082.734	3048660.672	1667131.242	1758486.109	2627909.836	1619337.031	639939.3906	2816457.531	36832055.88	787211.7227	1472200.781	15765456	70994287.88	1533508.203	4937419.008	54827451.5	1026136.988	2711031.406	58214523.5	72477501.25	2597493.109	1687418.867	1935876.297	1221435.82	2115831.969	2036263.578	1685202.273	1303357.875	76634055.75	1826937.789	31920797.88	1955850.316	1611067.945	7558037.609	2418838.129	2547342.211	1686665.5	1189806.109
O15061	229729.4219	1359597.797	1406515.008	411055.2188	257061.3438	352136.9063	1219125.578	1228898.133	501780.9609	1102929	546291.4063	451333.2969	272967.5313	962393.3281	4038080	279272.875	181157.1406	5208230.938	5294488.75	397893.6719	1057567.094	7932813	240339.2266	787659.3516	3142238.25	7070042.813	477978.4688	520742.7188	579050.1641	317901.5938	301286.375	334371.2734	545915.875	278462.7813	10415798.25	453687.1406	1926444.875	382650.5	500565.207	908989.8281	675262.6484	389929.5313	485262.5938	305586.7563
Q14624	41438017.7	36020853.11	35136254.99	31831316.88	36103058.66	37902604.48	25566440.82	31086755.66	27574674.82	36361505.23	31861056.98	26344457.66	42563984.23	25122395.73	345925391.4	24731182.37	36902379.52	403086974.3	710926671.6	27292605.6	47746500.17	203268430.6	28142719.6	17093700.14	386992254.3	903412287.1	43058216.41	31903594.07	27488989.21	43259696.52	42258945.29	20890563	24315080.41	24002063.38	366298837.9	23990677.56	347479105.4	16956047.31	22187596.34	55811164.7	39078734.13	26526065.46	46592743.76	36695951.48
P52209	2897234.566	5029283.969	9576909.68	2450753.547	2612828.555	7474771.82	1735212.441	5075962.254	3414701.766	6274492.781	13934986.24	3486845.867	2565585.004	15184861.64	60970976.09	3676454.484	2824497.758	63484266.83	96191611.88	6215026.703	40205236.17	109000633.3	3239740.156	6517292.195	222284516	87766186.81	3577012.57	3997666.711	5420037.711	7396652.766	12256869.86	9985669.508	2163634.156	4817417.207	241260907.2	5167287.957	90196576.31	7537897.996	5286641.992	10305260.15	8022083.273	8816860.555	5227187.055	3949471.664
P0C0L5	3302579.461	4422425.766	999072.2813	2668750.863	3833125.313	4610493.578	3082180.336	1674853.938	1593510.66	1207049.297	2124498.031	1212619.422	4498149.789	1623644.594	64505176.13	2313344.813	3873059.422	22952817.97	25733876.5	2632664.922	7369305.227	19333955.75	3024307.273	2042802.477	14616964.75	80251661.5	2024087.047	4137201.078	1391347.789	2382211.031	4789068.406	2060852.906	2414634.457	2531802.133	20830231.63	2564525.188	20400275.13	240092.9063	1521586.781	5547693.141	3294983.922	2936794	5652183.898	2652871.344
P33151	352069.625	333056.1953	477897.5938	413522.9219	404020.0313	277774.8516	148382.0313	233416.3906	289278.2188	593989.75	206283.75	230709.8984	263633.4375	302293.7344	13969470.75	272819.5313	281176.2891	7546460.125	4266876.25	81171.60156	376197.0859	5572582.5	156887.2891	337850.4766	4935765.75	6168702.125	125897.0859	308610.3203	205018.0781	245854.5156	185648.2969	247905.7344	251121.0156	240168.0625	5233934.625	227927.75	4069544.125	516894.625	194210.9297	180419.6094	386732.0313	82155.76563	318510.0938	308336.7969
Q86VB7	434596.7422	868921.5547	1499067.43	554083.5859	499991.4414	1264024.336	481820.0547	7584746.711	222903.5078	1429500.172	6112426.383	1396651.391	635902.9961	6605441.422	51687697.38	1520558.773	592171.7891	83420054.63	118906208.3	734423.4609	5675352.375	30820173.25	231582.4531	1280248.234	86555590.19	27521968.75	2238272.097	678740.2969	1579734.383	1109309.648	774752.9844	1388530.031	1589859.453	949302.3672	81155037.13	1919199.047	83507591.88	1088433.555	195289.6563	27715880.22	1966997.094	4014617.055	397347.5547	1952584.035
P01876	147632879.3	283690639	231657479.1	180724318	161659132.4	191682394.6	130263219.1	172420922.4	183309111.5	131288656.6	456176067.4	671812624.1	197935928.1	164679902.3	3637573696	119754887	313701897.1	4120075551	5842373779	252828946.1	435464030.3	2296004205	285903931.3	140451268.8	2876720814	6371393014	408224842.6	371695296.5	279867959.7	623890973.3	343015663.4	179542916.2	383670900.8	192222880.2	5043826207	170827523.2	4755479852	115052882.2	106107448.9	492173216.2	174861520.3	380502813.6	270549755.6	336930821.6
P27635	1043986.488	1167380.648	571986.5938	458584.5313	515339.5586	409437.0156	568152.9531	2836079.793	519266.834	1010750.195	3889574.594	422086.2227	425786.7813	3630080.738	7695884.75	680348.7969	343438.0781	11062686.13	45888242.5	503419.1484	2292431.297	16996586.5	258635.5313	657928.9434	16949378.69	14986056.19	119049.1328	755072.1406	740005.9883	707178.5078	428893.4375	793100.9258	430853.3672	531792.8281	34922382.63	83986.90625	16698512.75	405213.7715	371427.6797	3550457.422	1230009.148	1898501.875	537355.3203	491498.7344
Q15233	172049.8672	439387.6875	202539.5422	150084.4297	86528.57031	187041.6797	100620.9844	1090876.953	181568.0469	264836.3438	804222.9375	225639.6719	78154.79688	232971.8438	1541941.25	63989.43359	314900.7031	3890398.438	17514447.63	97906.39844	1589471.156	7821593.375	1382220.375	380391.8438	973279.3125	6106550.875	515865.7188	340307.2031	297375.5781	323273.1016	408033.8672	272658.5703	186058.2406	126373.1094	7183427.688	112021.7891	2778206.25	103286.5625	266259.1563	1506429.016	674350.1563	694536.4219	344818.6563	85679.52344
P61088	4444828.461	7168579.234	6071509.469	4845821.406	5792644.625	7388872.063	4664147.566	8635961.898	5576317.188	6246303.078	7340049.234	5414676.203	5367671.109	6850096.438	76938578.63	4554806.922	5296711.027	55471201	152894837.8	5529703.719	9387715.188	141578871.1	4094673.008	5492296.391	95441138.75	229774392.9	6432660.82	5469967.016	5497449.281	5172147.445	6495990.688	4994528.344	4725591.27	5086753.531	107762877.7	4891239.813	88904471.88	3906591.012	5788119.867	14110799.22	8814393.5	7646948.656	5920853.383	5726692.734
P52907	1613538.328	1663218.656	1938812.641	1171455.813	980871.1953	1752593.953	1991806.563	4369617.75	2071444.906	1728183.328	5822863.133	1713849.047	885813.8398	6289051.906	38357485	1140639.109	1725203.141	34701197.25	106742122	1652609.875	8668788.703	46908633.81	893711.0859	2635226.063	59987450.88	73238731.06	1620403.625	1660141.609	1904957.406	1756253.906	1934766.32	2545223.617	1239958.383	1175487.211	114209045.5	1652074.313	37901133.75	2199342.176	1134743.359	10468926.78	3075607.16	3659073.969	1467218.984	983859
P00736	848510.9063	914228.1563	2914816.094	710152.9531	1147329.352	634356.3984	705669.3359	2505741.188	833745.0898	389715.457	605134.25	850065.5781	1098618.82	851517.0078	38250505.63	1068266.141	2967709.094	14520817.25	65589617.5	612539.5508	485328.2266	26673212.44	1011778.137	1890029.703	12114321.97	158197997.5	2356947.891	828181.4453	676259.5469	1555352.148	772569.4961	317803.0859	1014975.34	772824.7344	17195828.38	254479.3438	13607045.75	371285.6484	210734.3438	7143048	1104848.531	697397.875	464294.6563	704839.1875
Q9H3P7	208200.1485	198635.8047	140115.9016	193727.6297	165501.8539	172699.5875	144321.2859	116980.9688	71737.125	201318.3391	262558.3188	159062.4703	239557.8781	84452.90625	6164323.75	167601.7125	255304.5977	773141.8125	10043270.38	85487.5	275815.5781	2796165.25	210201.143	249376.8438	711119.3125	7286157.375	350399.6875	69798.25	147287.5273	157202.1031	209989.6508	150805.3023	253306.0781	231023.5125	3270196.5	167078.5828	1120699.875	185668.8547	476504.2406	585645.9688	179935.6719	246967.0391	111006.3359	106132.4375
Q15124	327369.4492	471071.3594	473943.125	124742.9141	496584.8125	447913.0281	1405112.258	3281491.566	320137.3125	960381.9766	815290.1094	463548.957	480939.8689	1176670.074	25012361.63	100445.1641	478984.2734	1235211.25	46213594	91064.26563	531039.0547	29415387.25	398239.3672	1762998.082	1131662.656	41182865.5	1619461.539	682007.5625	313875.8008	458724	227398.6352	198668.6875	896735.625	219768.0938	29384845.81	155018.9531	16403023.25	346065.6016	500726.5891	2157089.5	759210.1016	289335.8047	200278.4141	198768.9641
Q96RV3	319426.6563	228770.6235	153977.4297	362668.8438	189150.1469	186098.593	760844.0625	344895.7563	401285.8438	251014.0156	294602.1875	143819.2031	270629.2938	356888.7188	2616536.35	182922.0547	103975.5469	1423721.475	3550957.25	289288.0938	656359.875	4723531.351	177261.4844	219424.157	11093292	4115023.8	1366871	343261.3438	177755.1406	335085.2813	960181.4375	947090.125	390598.9375	594663	4578111.5	1024264.813	17562912	304660.5938	419548.4063	517056.1626	209439	107188.3047	1284229	709569.0625
Q9NQR4	87985.21875	236219.7328	487399.875	190450.9281	167719.1449	148717.2875	98355.34844	287420.9531	162094.5531	171931.0469	878730.6563	149440.8438	178321.3484	856971.9375	1519097	194107.9742	145099.7508	2390067.813	5049486.5	90640.92188	1105670.281	5707338.5	199540.6563	390646.9375	6819634.125	3906174.375	200702.1727	106793.0234	341041.5	172237.8438	184074.9203	189460.4063	236534.9375	206705.0406	16160300.88	124633.0625	1524145.963	274966.9609	66425.45313	1331947.781	308605.8516	372193.2266	131286.5	92279.21094
Q8N983	1855960	3366099.5	3221565.25	3094582.75	1972673	2725269	1737386	1572214.25	2529615	2964263	1915851.875	2160284.25	2349209	3131965.75	26599870	1859273	1419043.5	31472716	34866680	1436215.75	3439322.25	29609046	722897.375	556409.0625	55532704	45103908	1333591.375	1996414.25	1345227.375	2486517.5	1689846.5	1158457.625	1509293.125	1885853	22062480	1582239.125	45187188	1128936.25	1691134.25	949354.875	1688920	1852094.125	2577117.5	3526273.25
P50213	176892.1484	474184.5078	778845.1094	168290.1992	203552.0727	287458.375	465443.8906	953429.5938	559429.418	1019957.695	825549.7813	590057.5781	128265.5078	465587.1875	11739428	165841.1016	458794.3828	2168405.25	21076148.63	284113.9063	521120.25	32987048.03	183782.6133	794932.9492	7494579.25	9345726.938	111984.3594	359084.3398	606280.6406	187468.6328	222383.4297	115827.4375	198396.8125	288480.4688	5406254	95292.05469	5601702.375	116561.6719	367764.8125	1599247.688	563018.3984	243728.2656	249312.1953	266167.2383
P04114	73868228.55	123738395.1	91188320.07	96714452.1	60339841.5	93628786.03	91324352.4	115622388	85658116.66	53050868.33	80522472.39	98707522.78	115886105.4	78794543.9	1189247525	35994119.2	140033937.2	444506956.7	2776355335	34632620.1	63556993.4	1433154455	32582445.35	60818115.84	906077081.9	3211681411	105242820.1	45910350.79	59641855.77	37325869.15	63126076.13	32882042.19	114061475	34772436.51	891559992.4	24558047.39	1543245554	27835250.25	28289690.9	119005207	54007811.85	72407137.71	68693369.03	48125161.18
P43652	3449525.383	7178886.57	6430499.719	5135679.289	5109872.906	6995257.508	8466318.273	10128673.53	5538447.133	6204542.805	6675219.086	6676132.344	8710003.633	5496978.188	131248394	4494908.59	6677840.641	63581525	123704688.5	3908509.207	3526439.203	72155602.5	2265035.668	4985226.273	89300815.81	148004402.6	5541880.414	3703315.094	3585892.188	1905128.586	5525593.883	2776008.938	8640302.297	4199150.781	26782822.88	1994248.859	58748104.88	1316744.961	2052514.539	7500213.531	6281287.086	4937158.109	6855036.766	2628601
Q16401	455667.7383	732670.9531	571547.0703	380926.9961	204184.2344	519550.25	382606.9531	1368046.125	745063.5938	692382.4297	1157408.469	560217.3125	108532.3359	874577.6563	12786064.63	229418.4648	843327.4609	10447739.31	20908942.63	438282.5156	775991.9141	12865489.5	344940.5391	803274.4766	6241695.5	16619649	147609.2773	230067.8672	624113.625	302879.6484	217654.5352	38162.59766	49228.75	112358.0625	9904255.125	146058.2199	5085319.531	148511.3086	163122.5391	2111523.672	490838.0547	381750.8281	276173.6937	272203.6531
O15335	3961711.789	30956599.25	6771127.883	31823346.34	1434869.855	3474241.016	7004001.883	6654182.633	11452702.84	6340937.531	6626876.914	31013315.31	25983628.63	6894897.848	41005383.56	2202228.582	8989306.789	181039733.5	35169271.59	3175342.313	446068.2578	55672606.84	152119.3477	369528.1055	59322311.63	62707083	389050.7148	1049163.27	1338710.367	1230903.285	7750777.922	984295.1523	228545.3828	1784157.527	14807649.19	453112.2188	44684010.19	859541.293	1389111.852	1642995.094	1843873.188	79716.90625	1300375.234	590039.8594
P09496	1505835.453	1365669.586	1869650.172	561960.9688	338158.8086	655546.5156	954747.8672	3650137.242	1868203.422	1018160.398	2281080.516	921242.8672	188074.3594	2339574.871	16247343.13	748758.8125	1235678.852	8084539	38617295.5	1073300.828	1803572.75	14047937.25	317069.7813	1028519.508	8682668.75	27574906.25	1108568.047	1018009.555	939795.7266	1338307.148	1021877.527	847511.2734	497771.875	1051817.406	24147278.75	799228.0273	17073145.75	989444.8672	748760.3516	9496650.75	2977641.734	1302889.094	1055769.766	888226.5313
Q08380	1832253.469	4526067.922	1461129.203	362537.0703	115364.2422	802953.3438	6256812.875	1859697.32	686540.0547	486144.1328	2061374.789	2779443.484	543307.1016	825009.8359	5822618.875	460151.9766	888632.3906	24518566.25	38421361.25	501019.0859	1955081.5	41923625.75	335516.8711	1808687.531	5399010.188	36263273.25	2222592.031	1871087.734	706430.6875	629998.3828	1371358.859	762663.4766	1286190.117	618765.125	22678936.44	509858.6641	21020419.63	1005303.055	380424.4453	5459796.938	659939.8281	864811.375	1694162.68	456251.3438
Q16610	168387.2656	286415.3281	166436.2969	146384.8766	244644.0703	231458.6719	291369.4141	278905.5703	164025.3594	189296.4141	229132.4219	255121.5	299625.4766	93643.61719	4839249.375	49855.50391	1110232.074	1633083.625	12208774	714279.707	282169.1344	1813138.375	61512.91016	212700.1406	1031956.25	32718119.5	362489.8047	106708.75	131910.1758	149781.9375	155377.8945	62604.53906	181202.9766	94601.05469	2371858.125	39648.62109	5326926.375	171297.9703	206508.2148	482670.4453	222575.7305	191734.9492	172334.0781	77082.57813
Q9Y2Y8	8319402	13577235	9163556	9445284	5373497	9708226	14970570	11714614	7670806.5	9216552	11276469.22	11304135	18909340	11126917	312925408	8626772	20318308	357773408	197135152	24539116	18122754.41	298617632	6965282.5	19487482	357402976	423633824	20219154	12355072	11334929	7977925	13496120	9879350	20997192	12740561	277369652.5	7268643.5	371427296	6873681	4050339	10752667	14705312	8988330.781	19695648	15205499
P46776	589225.7227	963223.6563	731386.875	583205.8906	365439.7813	548273.5234	765088.1953	2586991.891	831630.7031	1116546.32	4077293.125	1207857.563	446652.75	3910059.32	5777468.5	368986.3438	318315.1563	10521787.13	28936800.25	705849.3672	1727216.32	13273258.5	312930.6719	927864.75	9649779	13722429.25	489465.9375	762050.5625	952434.0469	846560.7266	624997.3438	957350.25	389291.8828	475149.4375	32212274.38	256312.9375	11581390.25	441362.9688	164117.4219	4657960.156	1771104	1408252.766	365253.2813	256799.1563
P08519	298280.125	137354.6563	571870.0781	1980448.906	627888.75	1218830.703	281617.2758	539375.0625	63576.02344	184645.5938	99879.84375	141723.0625	156457.4219	347718.2828	1621373.875	305854.2188	1249727.938	2532961.975	4327598.625	92792.82813	161861.125	1598756.875	1185262.625	54628.94531	484846.8125	27396736.5	1242484.75	915564.7188	76776.16406	1505360.598	2476093.523	117895.7938	153629.5766	261903.5313	1325713.625	197588.7282	1541640	133115.0016	259010.9156	5761615.957	680783.1875	1916627.258	1000096.349	1578461.5
P46940	2163890.246	10577163.43	2335327.813	17033117.93	8636279.957	20902326.85	6310417.609	26485638.81	3216055.82	15440373.51	22562006.86	2437117.93	10773707.37	24162037.14	83922246.22	2165177.914	6641680.201	64455737.19	361309365.1	3739203.414	19204743.06	162156593.8	1547824.25	7030191.414	181008066.3	212823580.8	3531478.84	9850809.797	3635796.938	14280061.39	9867768.844	7286265.246	1634635.02	3367802.273	196772586.6	10115892.11	90121474.44	6288608.332	2148091.609	45092257.19	14457442.59	7617099.457	2210299.098	12265604.92
P15927	155047.0781	81997.85938	90999.76563	117030.7969	250402.3281	95431.78125	133982.5313	304326.7188	103514.5078	246993.5094	496405.6563	192440.1906	105663.1719	686880.0625	1503597.375	196040.7625	103560.7656	2178163.438	4437137.5	157423.4477	655271.9063	3385750.625	231808.2727	211502.2031	1614593.488	5371785.025	231265.7148	85549.85938	152250.4438	105262.8281	149597.2039	73381.25781	186058.2406	82693.25781	9090092	189167.675	4144418.875	147369.3594	60421.51563	569792.4688	193681.5313	271184.9688	111153.9688	205835.2485
P02748	13321938.89	8279821.797	8283465.086	11610597.93	13589868.04	13486469.58	4697093.652	7134903.766	5756534.977	5131154.617	4611234.258	3896256.852	14998053.59	4921797.387	424134012.4	4993290.102	13543213.94	126816605.9	588857315.2	5853173.828	10550526.25	276541763.9	7494618.004	14194959.4	74049635.44	1084704313	11177992.34	14155720.65	6229810.203	16422636.05	10597602.39	1827987.141	5059586.523	3306049.484	88902643	4031776.664	118931417.8	3457103.984	3342438.539	33014389.34	17701775.73	10452695.62	4933065.238	5593755.469
P46379	46763.71875	165983.7984	226805.8485	171898.8203	180129.6336	73351.85156	49281.9375	52091.01172	188290.3719	188949.1828	547742.1797	124911.9344	213964.3109	553050.0313	1094580.594	41739.87891	112072.9461	1690470.125	773960.1875	184202.7563	325022.2656	1852334.15	31924.91211	66852.6875	2686171.25	3208926.838	202294.1766	141122.3531	133415.7609	70156.77344	186504.457	96324.80469	139361.211	152494.3906	3246046.25	47684.58594	815937.875	69138.47656	52049.95313	370504.8984	149311.1094	203722.293	191840.7391	207985.4625
O75935	92718.33594	374596.5898	235277.4453	133015.125	69136.98438	66809.16406	216196.5352	435296.5469	173808.7109	150441.8438	543301.7852	86132.40625	56196.91016	259143.125	1124843.375	117395.457	163517.9688	3388787.375	9362076	102141.0859	116556.1563	7392750.875	36678.00391	494979.9531	1575179	10574951.5	118235.7422	101657.0898	158287.8438	122545.875	81444.70313	161447.6953	151312.225	53407.5	5086848	94604.10156	1685878.375	216586.8516	185974.9766	1686420.547	342766.6328	202775.875	57089.69141	73347.28125
P27797	13583323.65	8835240.727	9909493.363	2138316.719	4950580.355	13476679.15	12312451.4	27242859.2	12034389.26	9629419.352	42708669.77	7536359.602	2673247.281	39415940.02	250487188.1	7679082.078	10832630	208506612.9	637905528.5	11906006.23	91946030.83	273078764.6	4784377.656	15279752.67	2573651.75	489615468.6	9793871.352	15139254.21	13218443.38	19307809.8	3149188.965	3760250.137	6740838.813	15214344.4	525320802.3	11467918.68	224409841.6	20605331.97	4121472.641	69321688.21	36559055.44	41702396.26	1305190.461	1276583.895
P61960	278211.1875	289245.1563	226951.8281	280295.1875	181251.8125	226322.6406	379719.2188	674035.8125	424081.125	376596.8125	385940.9375	286458.0313	163278.4219	242292.6094	5179584.5	233887.1125	554696.0625	3591231.25	16123095	256905.6563	514446.25	6033490	164058.25	323364.9063	7643221	15624543	327034.8125	237511.1406	335172.7188	257967.8125	224381.9531	169066.3125	263124.3125	93681.59375	4203183	203335.0781	2910397.75	181056.9688	168279.7656	1187304.125	335943.375	195707.75	243739.3906	253604.2188
Q96RD9	255421.4375	189978.0313	228971.25	519836.5156	169451.9688	442685.8828	450376.0508	197536.5938	396787.9453	236203.5625	198904.3125	202337	290543.9688	201046.8594	6919911.688	255329.5234	665507.3516	6656254.844	8149577.5	224311.5508	136679.7031	4981469.906	216410.2461	306457.5391	7645575.5	7709342.688	370724	361983.3633	240165.625	511367.0859	358852.6563	199090.9844	556851.5781	406727.4219	4205277.25	279459.4141	6649853.063	185290.7578	213048.0508	186345.1563	553884.0391	165341.4805	492193.25	476408.7344
Q15717	251484.4219	310055.0625	228914.1641	241106.9063	157599.6484	97590.46094	126803.2109	863467.1328	441553.9141	609447.9219	1409389.234	139732.2344	91919.39063	832524.8906	4786708.75	306822.5547	208784.5563	4378890.313	10407566.38	618460.9922	1169506.25	4853563.25	81546.90625	619982.9063	9134199.25	2652184	798711.1563	149155.8281	318555.6875	250426.6797	256764.3594	418536.0625	115602.7734	517619.0938	13222922.25	216533.8203	7104761.125	740971.5664	56965.51953	1251157.547	711050.3047	649661.2109	281539.0156	107811.4375
P62857	524166.1484	264363.5	354457.6719	201025.2656	122828.4531	187907.8906	413612.2813	671283.7344	293810.5938	229759.7188	130479.3359	327457.75	178461.7031	136143.4531	6674086	173682.8438	588199.2188	7490242.125	38142901.75	302880.3125	277419.1563	12254711.88	169933.2188	782075.3125	2887372.5	29346855	301481.8438	336917.793	259329.625	255027.9688	302783.9305	167639.7656	183940.1563	288712.875	7394651.75	347442.0391	6420533.75	231431.1875	507305.125	2444742.531	677152.3086	386559.6953	177069.9844	218027.35
P31997	628255.3594	251352.8359	183342.9188	217444.4008	1094762.156	917017.0313	677589.575	369915.875	156987.9656	279606.5078	2758683.344	171561.4047	63012.67188	2475918.313	1031905.525	295291.625	81675.22656	13988954.25	4310329.125	373212.6406	8595841.75	26520600.5	202494.5117	364442.7813	45235744.25	1199095.375	264221.7422	237819.3125	221166.1641	467113.0938	1068468.031	1859290.891	180824.6617	948114.9375	70700779.5	708246.0313	17002261.13	1565152.266	114023.6094	404923.0781	1289715.875	2622091.25	391425.6563	93405.16406
P55001	41237.60547	136855.7969	123867.8906	127239.0469	108580.7375	150438.6313	2955713	1226041.094	57494.92969	115001.3594	227270.2695	110223.0469	239557.8781	834467.2031	4035308.313	137619.2078	530043.9531	3590014.525	9355764	127806.0664	481127.1781	1917982.125	84624.84375	190586.5156	2569388.05	10720735	737194.6406	110676.3438	142352.8813	136154.925	178051.5258	116536.3125	119102.125	235464.9813	3031522.625	147696.025	8913134	137759.8539	437771.9523	1418412.844	418507.0156	225453.8813	134899.6031	203903.9297
P12109	14695439.12	35268060.73	34089832.16	76080168.29	4948212.945	11533713.77	159195967.3	366723678.5	23255150.31	12581630.55	24763151.24	26009656.68	27470951.37	77750901.12	527228576.8	6334982.969	244486082.9	89228459.59	675166941.3	8207349.172	4159702.117	515838024.8	22654993.89	62035995	82458182	996939068.8	129493164.3	19592427.99	8028382.523	19782101	17793595.71	3253624.961	88707094.36	5374973.906	177374582.1	4453240.371	796871995.8	3865130.387	5102692.406	99242029.47	42902355.28	5590017.797	4338244.633	4248799.418
A0FGR8	10025086	7182718	5926693	8295083.5	4495387	11604705	2537687.25	4346465	5858557.5	6501064	4162305.25	5369789.5	4830558.5	4518065	61342476	3081645.75	2275935.75	39863252	49515456	2842779.5	3368027	67779334	2863500	2142140	83038448.13	118197539	3287654.25	4550510.5	2904336	3886136.5	4040930	2714304	1862713.125	3508465	73170204	5202550.5	63526318.63	1860526.375	8047908	2905417.5	4255257	4008819.75	5206525.5	5545228
Q9NPJ3	112137.4453	462548.3047	429496.125	238564.6406	232525.5328	98011.71094	505126.0625	497433.4531	326575.2734	264782.5313	520156.2188	171685.8281	119690.3906	470691.9609	4123903.563	205856.4844	168395.5313	825186.1875	3441208.5	251811.9453	620702.2813	16427439.5	64824.41016	269172.7813	4167101.75	6225075.75	160920.4688	194507.9531	566055.625	297478.1523	272475.5938	168052.9375	255425.6641	175661.8594	8426463.75	109172.3438	3928358	256718.4766	129202.7969	950925.4063	429764.0156	650426.2813	174913.6484	224822.4844
P09622	3232655.691	4702375.5	4878085.414	1859751.383	1580566.883	2901192.324	3690783.656	7820652.602	3037492.695	4720634.781	10153928.05	4368955.586	3476560.957	9554030.008	118969025.5	1698840.414	2757534.102	38710104.75	206711410.9	2439935.172	13784345.13	198416131.9	970887.7461	6114210.805	96367208.06	248959652.9	3125710.805	1635793.051	3305133.633	1740753.742	3058456.875	3306857.113	2418004.219	1494903.703	150106003.2	1265241.289	61679867.41	4595457.656	1749361.461	19169797.35	4648688.613	7456044.563	2199275.164	1432089.516
Q92930	638581.2031	630197.4609	537555.0781	587847.9531	160716.9766	734686.8438	605491.7891	1442359.625	567642.9453	513732.3672	4990648.797	615162.5078	358096.0508	4380963.031	11581374.5	371843.9492	183219.3359	11917741.75	11585234	764519.4609	3698331.938	6781518.5	267473.0039	518415.4844	26349826	6390495.438	512688.0156	571638.6094	745376.125	546056.2656	872268.3828	888150.9063	354557.6953	111374.9531	27226892.75	554092.2383	14278358.13	901258.9922	152344.3906	3065436.344	1387386.266	2430185.359	397136.6875	351479.3359
P63096	140637.4219	65504.80469	588031.7109	90801.67969	205591.0172	56064.00391	183842.9844	295845.2188	147947.7266	286074.0156	283438.2313	208593.0125	217368.3672	291895.2688	4296320.438	57266.80859	273130.2266	8354082.5	4655305.6	533816.375	202791.4492	22685421.25	38670.14063	817543.5078	7613978.063	1256837	151596.3125	261346.8117	793552.5391	184508.0094	69288.92969	66085.21875	189093.5664	113790.9922	1173198.969	180259.0391	8211331	420391.7539	489427.4672	415535.4938	252873.2719	245057.8719	212960.6172	143058.2344
Q9NQP4	62474.17578	70640.67969	107493.3516	95330.02812	106394.4625	159603.0156	51564.36719	136170.7195	72958.28125	128687.8359	94669.04688	80739.64063	83012.13398	128255.4219	1401467.775	39926	53542.02734	1063146	2749860.175	50330.38281	172137.0156	1802433.45	42914.61328	129232.1164	1475070.375	2251528.575	46349.33203	65871.15625	45974.1875	75089.90625	83493.75781	79013.69531	85516.45156	51509.54297	1669122.625	55655.85156	1427196.625	56022.20313	72288.07813	173767.5938	103401.3125	114311.0938	125542.6578	131263.0601
Q9C0J9	72274589.5	51703078.88	67609081.5	51403252.13	69255231.38	36528305.38	43871174.25	33135846.63	59226054.25	56068766.63	51868102.06	37136543.5	58334524.5	67311549.75	1317929094	31904042.44	18469629.72	862962051	424940233	12427843	31451177.63	589766798	12413608.33	21331003.94	600118908	599358554	21164282.66	13141264.59	39877191.25	43566702.5	23078195.44	18531631.75	21271856.69	13567690.22	307620428	14609641.5	344082059.3	40839600.81	13270663.72	22935031.53	75384270.13	20973149.97	24949667.81	21948991.38
P99999	9899806.156	14942177.9	12427416.98	9775053.43	7626657.678	9582513.5	12461081	10825331.38	11006480.56	11719858.76	12092391.51	10533714.22	9141840.586	11533747.57	99539403.94	8189235.094	8941585.564	49011615.06	104927040.7	8429062.926	15498693.91	432041573.5	5734833.656	8309631.336	85396649.25	98277382.63	9505339.391	9312726.924	9722869.359	8760028.313	8211116.688	8016002.721	9090542.027	7783708.32	104250430.6	7900177.055	52688459	7709746.816	9919298.273	18694770.16	11245928.74	13046692.74	10398034.8	11617067.25
O00410	767340.6875	1061395.586	933476.8906	672510.5625	538648.0469	1594019.859	862249.1328	1569752.758	818401.7969	770415.4141	1548067.875	829382.5703	888912.7188	1403917.43	18776650.81	566598.5313	1040770.492	15704165.56	30452671.25	829923.2578	1681844.438	22322321.94	625724.6563	1167369.621	9652137.375	34767249	1191946.844	1010222.422	1114526.16	1204388.07	1378236.273	629827.082	896094.5625	716588.1953	18150527.31	512192.0156	12471466.63	798015.2305	393040.3438	2657812.547	1322611.547	842751.9922	1015652.898	569850.5
P32942	171521.5391	174102.4234	128782.9078	170772.7047	315329.7344	241278.1172	180413.5414	144666.5125	182173.0187	221568.7203	643698.2031	137487.7406	75952.42969	618624.8438	3230364.269	79618.79688	133454.8781	4094705.563	3809971.75	255582.2656	770361.5	779814.3125	57236.38281	62070.80078	7422505.75	916333.875	255263.4266	91031.20313	47405.69922	64885.10547	186436.4922	315652.8477	179402.9445	113277.2031	6906137.625	98889.875	1602156.688	272215.4688	540331.3516	66325.4375	229051.75	415155.4453	42988.25	37446.13281
P30084	917161.0742	5584872.773	7070877.242	1341981.703	775720.8125	1320374.836	1555708.938	3066376.688	2310780.594	9241908.508	3836180.602	2868536.055	1032741.031	2818532.859	52596822.38	1531365.211	1174197.266	25993801.69	59855722.75	1646564.898	4711273.453	136209705.9	792943.0391	4576386.094	26845016.31	33227128.5	1686338.289	1261529.555	2960323.711	1322746.656	756797.7148	1166055.039	1820137.672	1172299.938	54836279.63	769666.9219	31199365	812839.8828	1013274.188	3497185	2645698.414	2225678.797	1639057.992	1539848.836
P60983	104324.0859	72001.57813	78381.05469	50721.19531	60120.82031	64541.44141	93383.65625	207364.4688	73306.32813	92494.74219	184473.3438	62396.88672	107958.0055	143946.9844	923668.0625	146109.0359	87392.1875	910489.375	6801633.1	2996969.5	180422.4688	1792782.85	57937	104431.0375	2298717.575	5214723.07	74724.2586	82118.39063	89820.5625	68025.64844	43885.39844	63364.00702	57452.15547	88301.10314	2023403	97923.2	1579935.888	59790.49219	64841.875	506817.6563	78931.42969	116678.5625	76141.11328	55760.67578
O95336	1444627.984	1982916.094	1736380.094	1268538.547	565474.625	1270068.031	1828713.039	3032489.055	2495398.973	2272132.586	3941456.141	1957309.703	1212965.508	4476451.977	21286212.25	965927.5195	1164277.473	15968687.13	53418394.5	1291609.875	3066629.234	25841488.63	640325.8047	2154849.781	33286670.94	56033348.5	2199119.422	1677698.598	1787078.43	1774463.316	1502545.883	1829938.102	1601344.469	870874.9453	63879916.06	1608501.621	26440122.69	1548764.945	902052.0781	6757192.375	2028248.875	2842594.723	1520150.789	1305524.516
Q9Y3D6	512556.7461	564928.5156	809682.5938	558988.1875	311745.1641	496666.3125	741163.0547	1413079.938	553118.3828	606489.5469	624780.4219	632192.2969	227575.7656	759214.25	9866418.938	287918.2695	354310.5859	6520676.531	26477654.34	325140.3906	1037442.422	25198974.94	248700.9648	678148.5625	10573312.06	18082674.28	597414.0703	774819.1641	485400.0078	414630.1953	538346.8164	454651.0938	778664.2188	56211.53906	18857938.06	473693.9727	13813766.17	484774.6406	186656.3594	2920804.273	513181.9844	1022631.484	332667.8555	227319.4688
P25789	2078545.273	2531794.438	2907178.773	847589.3516	1191184.941	2262518.801	2989338.961	3498808.734	1837745.703	1862683.305	4872991.102	1912945.32	1251209.082	4234263	29622827	597142.7969	2204745.18	15232517.28	60424367.5	1237158.156	5316962.953	66739338.38	1824340.055	2365904.211	954691.5	53715235.63	1940044.797	1928778.875	1981147.391	1328671.758	235312.8727	188490.7207	1330650.258	527827.2656	63214863.31	814643.1875	3897379.375	674932.2813	2391359.297	6266986.078	3609684.18	3521180.211	360732.3984	256469.6484
Q02818	3503126.523	4886288.484	4413693	2777631.828	2401071.352	3197753.313	5056965.391	5027191.773	4014149.594	2644707.328	8338037.219	11597896.33	3941940.219	3224837.578	84201550.38	1888061.051	6050288.719	80609118.44	155818730.8	4437250.305	6738171.453	56064677.06	2825893.461	3408434.586	67169596.25	150108106.5	6191172.227	5514833.59	3661046.625	4646453.063	6520644.109	2435181.461	4396784.609	2431671.727	65025781.25	1635466.625	79198681.94	2344750.578	1579124.645	9912410.094	3497978.945	3401474.68	4114111.438	4073770.141
P30613	1194971.379	1142156.336	2335913.406	1435375.734	848781.9453	2235663.602	602742.3438	1102172.273	748644.6484	1535325.609	2491337.633	881095.3906	528053.7969	2565295.219	20662583	1192828.469	821180.6289	18881763.81	21749620.5	1535500.539	1494573.727	27520069	1529837	1770385.301	42011759.5	26084615.13	1386466.496	1384863.555	1033662.695	1967573.063	1688352.992	1401502.625	429263.2109	1613778.18	35050479.13	955732.7031	19937719.5	844056.5	3635304.914	885791.8672	2093227.328	1638026.516	1315203.68	2034326.469
A0A087WSY6	1087327.969	1321900.391	1029927.75	544275.6875	579238.875	457848.2188	695303.6094	1609914.75	594534.3281	405244.5938	1027959.688	2236030.063	1205324.016	329968.8438	9245016.75	795761.625	712465.4063	18791685.94	19536512.5	1065111.375	988686.4688	3385782.75	1134418.242	767950	6461173.5	4729194	1997039.938	1530290.016	777009.4219	1003998.609	1404220.695	487265.5859	1264397.391	686636.5469	6766102	858848.875	11244227	373763.5078	836129.0313	1133359.516	818116.1016	875463.0938	946327.1094	901359
O75832	101178.125	136691.2969	99703	143906.6422	112806.5898	81135.45313	100050.2961	103662.9297	123682.1406	152443.2219	144051.6703	100389.9305	128009.5797	113185.4141	1667033.5	72934.33594	51777.14844	2306296.513	1795459	76085.07813	168525.0813	1097068.125	57783.77734	65717.88281	1099985.875	1836065.125	91328.98673	83475.98438	76190.4375	109918.8086	93252.56094	81508.72735	106672.6594	105870.143	1157614.125	104671.0969	1278450.388	97138.65938	99328.32031	132030.3438	130191.8375	69808.95313	88881.07031	166868.4031
P02775	1150017.625	4302526.703	3033710.328	1992765.586	9020789.012	2790367.852	1409969.625	2220976.75	2975135.859	219844.4531	6888154.148	634746.8281	1338875.086	7688839.563	34010244.38	2516970.637	1824666.781	67548159.81	154781948.5	2351594.125	5260939.863	91312325.5	1991894.266	998340.793	81081931.88	134779874.5	2752711.246	2757208.563	1931253.305	5729648.047	3665642.203	4482117.391	1771618.086	3192355.828	67363270.31	2222283.211	77430933.5	4000999.586	1183077.414	1963955.016	3584613.023	6736428.227	3608617.641	1931037.469
A0A0C4DH31	849832.4375	1853892	2437182.953	1491114.875	1329104.625	1490347.992	1555023.875	2823174	1020571.313	858966.6875	2426197.25	7441108.125	2056058.625	875574.3125	50379972	1196948.922	2984237.484	3869778.438	65923623.25	1521992	4682018.297	1549244.625	2259225.883	2110664	2684282	6970275.875	4936931.055	3194667.156	2564413.75	1361015.258	3071156	1049156.625	2518566.766	1309158.75	10684532	878743.5	3282128.5	690985.125	701648.1875	3612055.688	1743270.5	1806996.727	2150089.883	1728983.875
Q9UJZ1	645223.3281	251969.625	340934.0781	193138.4063	219510.9867	165786.2438	369139.125	210162.1094	234282.5438	204847.4375	491246.7031	245554.8125	240258.5219	454858.8594	6417746.5	109794	301404.6641	3395242.938	3091643	48905.33984	180283.0094	2808256.5	160464.318	335811.5938	5538073.5	3879313.713	350721.6875	240121.5469	346710.7969	126083.0234	258943.1328	196266.8438	212017.2875	320637.1094	3687767.375	159050.1719	2060809.25	155577.9688	130812.5781	433918.4688	236729.4844	165321.4219	209229.6094	192487.2188
O95372	588569.3281	417383.8477	260329.8438	268164.8047	207795.1328	369938.4531	386029.9141	1055201.422	548697.7266	332684.3984	1842766.297	559019.5234	228114.3438	1189145.125	8180888.375	107630.5156	185072.2031	18569296	25177250.63	617764.457	1040115.719	5599409	62610.14453	516197.4453	13715114.38	5109859.5	244031.2813	186576.2031	402675.1563	280134.3047	229768.0156	544873.1953	143350.8125	317765.9414	10320635.63	160147.4219	6235451.063	289485.4609	218421.3906	2569084.102	723462.625	669193.9375	139096.125	196030.9844
P23327	66561.14844	224258.5078	77821.45313	70630.33594	56972.26563	176479.9781	539710.0469	57888.48047	46727.33594	154919.9922	83028.94531	121632.3203	122573.1406	199769.1203	487793.5625	127001.9734	42724.0625	1574473.875	2376466.25	57974.39453	312716.3445	16204327.5	157781.2297	102644.7969	1591401.25	2410673.313	61487.51953	162820.6133	88880.09452	52058.41797	152823.4906	106186.2539	112692.4094	182618.1492	1586163.613	126298.1281	1523513.2	90629.56563	426161.5984	80287.20313	174409.1985	39933.83594	77435.42969	67384.16406
Q9Y5K8	70839.21875	271587.0625	211267.4875	444785.7813	321213.0938	436448.375	282414.5117	92055.99219	599329.5625	499471.2188	523119.3125	67814.95313	43524.47266	553925.4219	1499919.538	423875.625	46043.26953	368466.9375	3397770.025	189417.1594	125874.5781	1326193.5	241834.4219	42511.48047	5420674	7527360.425	255063.2281	243929.2984	255418.1875	640648.8125	300801.3438	150371.1703	189398.625	390322.5938	834284.6875	153665.3469	2618524.5	153926.4563	511433.575	556721.2031	759554.6953	220868.2532	217239.8391	283020.9375
P98179	294906.875	233456.375	216021.8438	117161.6406	192287.2117	176670.7188	432820.4375	295645.25	312163.4922	265849.9688	139326.3906	185351.6406	207571.2039	210741.1985	4808567.875	233887.1125	160229.625	921137.25	11630667	362185.9219	269327.3438	4115348.375	85693.0625	390667.4219	6837060.375	24230629.75	112747.1953	80823.94531	224211.875	113962.4375	226939.3984	122533.2656	81624.59375	197651.7109	6970157.5	124141.9219	3214928.125	143740.8164	238633.2031	1650923.031	183425.25	172384	236486.7578	257561.0156
Q8IWA5	147334.2859	84430.5	89666.6086	51699.08203	90692.43398	136425.5945	89382.93359	67276.59375	63048.78125	61778.86719	127290.5	93158.67188	162534.4766	135327.9063	1609170.625	108122.1406	98854.94531	1366910.5	1466178.625	118229.2703	303072.1563	1402365.375	147708.4008	87241.42265	1470184.375	4988418.75	123606.1172	54337.73828	188220.9453	105776.257	167242.932	93684.85313	64550.75	188722.682	4408308.125	114465.5469	947782.45	215121.7266	428002.1586	160207.1875	91031.83594	43493.62109	104726.5336	155436.1516
P68366	77053.63281	2868520.156	3235652.125	682240.8203	512227.8672	953379.6328	2042027.344	6469699.844	2220364	2088563.969	3482376.734	1915813.875	550685.2344	1609278.758	21033201.5	611909.2969	1548157.633	38847218	59184494.75	1472760.414	2645093.625	39123717.5	204795.6484	2761497.359	12903798	25208083.75	1154171.711	992915.8906	1840369.805	1694860.875	801980.4141	315246.8047	931231.3125	611920.6797	20829311.25	50272.95313	26691520	557951.4688	680771.7219	7801360.547	2054882.063	1070029.305	634969.3398	65470.98438
Q13148	76678.60156	447392.7813	257873.0469	330037.9063	335835.7188	556562.4375	120518.3859	841007.9063	180519.1406	269758.4375	713439.625	150282.3125	180187.4375	589065.5859	2881813	68890.57031	256732.1875	1771193.563	10321060.63	174352.9258	412783.1719	5280033	190533.9742	365018.1641	3146492.125	1054228.25	247874.9453	73160.67188	104304.2734	182425.1563	241467.5234	102126.5555	127818.1125	108441.6016	6839164.563	151428.0797	2029439.063	84263.50781	540331.3516	1369197.172	148015.7969	89089.10156	274738.4375	288971.4375
P47914	1513437.188	1802422.844	1383922.844	684693.875	677865.4688	1454417.266	1538107.531	2711303.625	1232449.109	1646986.938	3384317.25	1717219.25	836581.5469	2671446.344	11539951	504363	509112.0313	7168049.219	25738600	536439.3281	371461.5938	10201943	472365.1406	302217.4063	10618249	9202201	406081.55	597622.9844	776434.1563	786611.0234	678246.8438	546058.7422	223434.5156	505056.3438	7397316	634352.2031	8585514.5	385562.4992	1018238.484	3595411.469	935903.3828	879508.1094	976308.6094	1220476.109
P08311	4421356.289	15372185.16	4841686.508	3656375.313	15587439.27	18654759.47	3303367.469	21755056.35	2209016.031	3524729.543	106283396.2	4137625.438	3429393.227	106500655.9	64815384.94	7334337.539	4882070.516	201931755.3	211377505.3	9837069.434	69415682.98	534486203.5	2855018.781	14374818	225763551.3	95274138.19	7649808.453	12755115.66	10901715.94	16783875.25	20054559.06	12230955.28	2321475.625	13661492.81	473814289.6	8020947.82	349689769	15968186.4	3784861.102	17546325.28	62466177.27	28684515.49	9093027.172	7620630.289
P52758	120583.2148	266568.5188	139855.1094	66337.70313	243508.3938	148717.2875	456829	267678.0938	88222.23438	254084.8359	248056.8477	83119.9375	214738.582	160917.5273	3252508.25	150670.7695	145099.7508	2304252.688	1310822.5	145830.9688	62139.5625	14642236.5	63602.17578	382698.3281	5227535	2302434.5	165569.4219	233539.0195	250807.0938	206123.7985	203766.7836	143168.3125	222481.3125	72277.35156	7068134.75	176583.8527	3858489.688	168797.9063	113225.8906	363133.8164	179845.2031	85893.89844	90638.82031	158228.9531
P13747	261270.3281	181990.9313	368438.318	293568.1406	313674.3438	222296.0938	284517.5344	317917.3781	333243.7523	273038.3664	810983.5938	383980.2735	254270.5438	357383.9688	1639499.25	206164.9516	184795.7578	6872138.75	7068587.5	223943.6797	618590.125	8369087.5	250518.1391	382235.3984	8194420.75	6497257.5	289157.5031	465101.875	53003.27344	355696.5156	101812.8516	251881.0234	281900.1313	168507.8906	7411654.75	131232.8984	8165741.25	261016.875	610172.1984	528552.3438	666573.6719	239939.7813	228778.4027	107936.1797
O75223	84922.71875	249363.6719	202450.3906	305421.5906	254687.9688	195102.9219	217378.6898	307322.0313	110115.5625	360661.7922	205705.1406	253162.3985	68349.70313	198530.8797	2454698.5	325799.8313	544543.2344	2009986.063	18756881.5	105212	467966.1172	9198297.375	278101.3602	270556.0391	5454029.063	20750748	190647.7914	333545.4773	169207.2219	253960.7922	386844.0742	133435.5625	895751.75	144095.7344	12556278	229631.8074	5062099.75	206848.2031	357796.2813	662726.5938	304746.7469	1096822.063	224294.8094	1834677.875
O00764	495814.1563	904614.8984	2157609.164	469959.5742	691020.9922	831472.9844	351452.6875	2845838.719	605377.8594	1842900.891	3200474.438	1150536.547	365819.8711	2939677.578	21032143.94	100297.3438	589859.7344	28613344.88	37478874.63	2509470.008	6459108.438	62132022.44	230978.2188	4081264.648	63254168.63	35745341.69	901801.2656	678842.6172	1504077.383	465086.0625	435828.3438	2018038.273	670035.6875	1151053.027	102529337.8	790664.1016	32122440.56	3864054.66	80906.95313	4544315.383	1294765.703	1500990	1194010.961	264170.4219
Q16891	514385.5664	3741962.383	902634.0781	402976.418	398821.0625	146647.2031	654951.1016	876401.9414	509790.5938	1613937.328	1369658.867	456627.1406	220662.0469	667413.293	6249464.469	77669.94531	230884.668	6317031.641	28418110.25	268303.6875	1237045.125	82666680.5	75953.32422	1011021.805	3530839.906	11059607.81	114095.5234	829394.5469	694230.1797	239188.6133	210352.7492	118029.2109	456632.1328	49048.46875	19384051.31	44555.88281	31659402.88	303645.4844	5001271.5	3365595.156	1092187.262	486214.5703	101814.1406	134792.2813
P08579	45181.92578	31079.37109	139073.8484	160664.0938	174832.3867	162841.0133	127490.1719	86894.53125	167695.393	61338.43359	184185.5625	123519.2383	145632.6719	84246.77344	3502836.5	52113.39844	91618.71094	870204.3125	3007150.25	172128.4633	89431	2774680	158163.1047	359357.443	2470803.188	8934016.438	82683.45313	86963.00781	104413.75	157202.1031	209989.6508	105553.1211	107850.0469	95430.39063	4261818.063	167078.5828	262944.3438	149572.3508	553533.0859	204656.0313	197314.7656	329160.5234	159283.0469	237396.0938
Q00325	1268359.688	3435477.844	3811078.654	797958.4688	2424578.078	1015016.875	2543698.203	5075082.016	2002490.469	4907664	3508002.523	2404664.547	931643.2461	3577536.789	34199865.5	1079662.758	1955176.523	30825962.25	45711515	1784608.355	4750586.031	103584681.3	835689.7813	2279289.273	12874681.13	51065536.5	1721861.398	1676033.773	2895094.25	1507285.293	683123.5469	1316205.117	1262913.273	1076402.906	21599138.81	618685.5938	27038169.75	2007758.18	521973.0703	9676002.844	2583249.172	1877790.617	1216322.211	1125855.188
O15144	4728397.344	1638673.656	1611780.965	754092.8555	865374.8203	1931613.484	2621633.957	5870462.617	1353453.559	1354832.164	5364983.109	1487645.672	1376945.32	6002933.406	35568248.5	852504.1094	1815697.211	16673917.47	154607244.8	760470.2266	8058393.313	66187358	478127.3359	3479064.07	32668280.63	124595169	1548589.703	1401844.395	1176782.805	1310493.496	1356001.07	979432.2031	1378547.031	883438.457	54438129.38	873578.5078	25368906.88	1035598.383	545719.0313	12677802	2146829.027	3219946.156	917890.5195	741362.9102
P05387	2649723.871	2599721.375	2370058.867	1006805.203	834604.8125	1497082.742	4547334.918	6225766.508	1066034.734	1804282.352	9003857.906	3083139.867	865211.2344	6770436.297	60130103.25	1118812.543	2344622.914	32021534	130530499.3	1467451.203	6226209.641	59463491.5	989707.1875	3153975.297	17901932.69	108977834.6	2394405.875	3030352.594	1764889.305	1676718.625	900727.9063	2533898.055	2494921.848	1660900.484	73018055.75	1671795.477	31304685	2692078.297	698502.2852	11329157.13	4448206.688	4585905.281	725637.4375	246592.7031
P13591	261787.5641	128561.5625	292434.8516	133298.7188	388732.2227	246785.8688	1247347.813	338966.1953	941943.1406	193292.375	509831.2578	824774.8906	76131.86719	689267.4375	4026140.25	126026.1563	216303.9766	11866829.25	12427830.75	272339.9375	1089216.008	2422143.5	127253.25	203278.0586	8246366.5	19805909	84525.84375	115579.5859	448395.25	71984.15625	334796.3234	96167.39844	38692.1875	241485.9828	7465174	194898.9375	11316088.5	397264.3516	549256.5891	187744.4688	282378.5547	366322.7656	106540.3203	244511.9422
P01764	193614.95	269466.4688	489803.8281	193727.6297	153641.9375	192717.75	180459.6563	350464.1563	158494.7031	188501.5469	150169.5469	164389.5531	240258.5219	214556.3985	1856685.375	139781.9219	276850.625	2763028.625	4623082.75	548989.6875	637418.4844	4801967.75	153777.9063	215472.9531	1731651.625	3370095.7	491470.7422	230511.1406	138679.1008	159872.9156	513383.2813	85192.67969	151312.225	223427.5469	6306615	179984.0453	999206.8125	88324.53906	476043.9391	458002.2969	255925.8047	73879.3125	114591.8281	245243.5
P60981	482694.2344	482557.0469	2219924.125	299050.6563	174048.9063	535854.5313	939662.2031	3903234.609	2269184.594	2593698.75	666551.7031	578235.3125	250196.1563	1651361.672	40847453.63	430283.3125	1837690.539	6735818.625	68973454.25	1092407.984	3000053.078	30307877.5	571321.6563	4284193.484	17875684.25	78579645.25	1043343.297	562654.1094	1202100.164	794887.3125	364139.9531	618154.1602	1276732.652	159804.3438	27609607	319128.3984	22161961	1022945.078	280576.7031	8357653.141	3350708.57	1585674.406	366564.0938	402344.0469
Q9H7C9	156592.9219	717415.375	625549.5938	162279.4375	224272.5938	157482.0625	1174123.75	449127.0938	336343.1563	497571.7656	562783.5	329413.5156	306033.6563	346714.0625	4493087.75	254678.225	425326.9688	1400448.875	16012274	500759.125	678152.4375	21296246	187374.5	363680.4844	4819147.475	14790604	611282.9688	272649.875	200327.5781	263676.4375	438252.0859	129943.3359	397716.7656	158146.2266	5534438.625	181520.4531	5091892.375	269775.6875	438445.3125	836683.2891	322838.5938	357839.9297	368351.7188	283513.3438
Q9H299	4694052.406	4660226.172	5705267.453	3099226.68	2358304.695	4704952.102	3672042.008	11899987.19	2734918.266	3719373.016	7345818.273	3749499.891	2696608.234	8935954.625	80333667.75	2806621.313	6891545.469	36789768.25	62819472.5	3821767.438	12091924.34	11274792.5	2973330.789	419824.0313	33974315.25	54172759.5	4074457	4389870.031	3255605.797	5539613.563	5118966.508	4529509.016	3906842.484	2458847.664	32656070.25	2934902.219	11363772	412572.3125	3877815.5	22112080.61	7248921.57	7969662.25	3551010.563	4003622.414
P68036	4888614.391	4320373.688	3727022.25	4253904.867	4775679.414	5010931.703	3424865.344	1495746.977	1169041.125	1317339.125	4539966.945	827851.8438	4758900.766	3341674.188	84858445.13	3149333.484	5725280.422	40258624.38	103495402.4	4290005.469	6078979.594	91130584.63	3589658.625	5179006.234	51581486.5	243517931.6	4080534.953	3599288.969	3231212.859	4979889.07	6351761.547	1207409.234	716765.25	5587483.219	62090669.13	1037899.438	49757276.41	1097031.125	7127715.031	7988822.578	4478180.727	1720715.594	3636824.242	3280557.859
P18084	997798.2031	1752059.625	1120612.484	432157.3984	475433.4219	395318.2461	1594573.25	1564514.578	1972033.25	1297410.688	1541239.141	794996.3438	652859.7188	1414869.133	18081847.25	574575.5313	771600.8516	20197427.5	28438769.5	881610.9766	1932386.125	13591476.5	560057.9609	1429111.43	11788553	28661227	739298.4609	849131.9688	916628.7344	572218.8047	719579.0313	894955.2422	622909.2734	682085.1406	17361118.13	569472.3594	17500229	1678896.84	573552.9375	3374907.75	1210682.992	1579265.953	410637.875	492978.4063
P51160	342043.1188	569057.75	718162.625	447895.0938	277299.5547	488856.9375	585794.4375	768485	390338.5	380602.2688	1935165	286807.375	680052.6875	447232.2719	6865478	292877.8438	607377.1875	8976170	18478533.51	247764.6281	650001.25	9500515	783439.6875	923637.8125	1806610.125	12697053.15	2636938.5	1712655.25	654167.25	535390.3125	854100.375	235976.4406	1092603.75	472948.5625	9699853	184268.5375	8698887	374589.8469	417999.0938	534039.461	360887.9219	555052.625	1251168.75	505774.925
P62879	2844796.406	5146237.375	8705296.516	3483648.883	2139258.184	3121007.344	4333630.438	12288765.2	4598588.805	11870487.14	14573621.7	5627850.953	2004132.672	13979745.42	127514592.4	3552693.555	4948933.203	135102801.3	224793609	7357583.641	20712070.72	170399579.9	3129215.195	14379779.94	176802105.1	159881693	8243601.523	7138014.992	14028276.75	5580738.766	4503781.887	6618109.906	9547761.148	3225843.281	311753706.2	3880855.547	172513941.8	10022519.86	15133077.86	24721787.06	10724305.85	9676075.109	5589737.789	5601076.484
Q9BVA1	540622.8984	213381.5781	612467.4219	149818.1875	220744.9766	151882.7969	675107.0313	1406577.688	387492.5391	460151.3438	365333.75	476950.7344	306636	499162.5781	6605993	159839.625	544538.25	6726630	14531136.38	188698.3438	130777.5625	2059594.75	114797.5938	668635.6094	5565503.538	9222193.25	176177.2656	164646.9688	427608.7891	134855.2969	292345.9844	93759.82813	508363.8281	90358.30469	6638236.813	309442.4844	1776636.75	220418.6875	277106.9609	2009467.625	283532.1875	133053.2344	174693.9531	111434.9063
P53680	377973.9883	402459.4844	748630.5469	191978.0078	141968.9883	357563.3672	707948.4453	1617542.234	367728.6953	606552.2109	1292221.547	262966.0625	656254.9844	1290061.922	6959638.375	281964.4141	260708.6563	6513568.375	29163349	55802.3125	564791.4297	7247800	64852.03516	540975.1328	2155617.5	17761766	289159.25	450571.1797	331762.9688	347636.1563	128601.6172	215530.8711	404642.3125	208261.2656	2357422.906	171808.0391	1311056.625	137484.293	107303.5313	2339177.781	583283.5938	194685.2813	154315.6563	162289.4375
Q9Y2S2	718857.125	215188.4766	233637.9688	308986.5	78601.78906	197341.2438	984421.6875	1180076.344	228290.5	147177	1883150.797	67122.375	137829.5156	1555665.781	11193148.13	828229.8672	520323.1094	3937664.125	21330302.13	705094.4063	1389878.219	29275530.5	671492.7344	1035629.102	21389972.44	7655277.563	794916.9648	677652.3594	553374.4297	163862.1406	650745.8438	874638.75	331044.7109	1105318.156	7720364.813	1375198.031	9215648.313	704785.7305	804744.8125	2798951.289	337569.4375	190639.1328	270899.9063	274807.875
P54727	10303229.29	13544524.58	14666794.9	9556530.813	9683251.539	14919988.36	12078217.94	13821593.18	8289445.414	9186659.391	11326840.53	7761905.313	12181342.58	10231029.39	82956933.44	8149860.609	12622792.52	59592764	234078224.5	9239296.609	16511535.59	199649904	5092851.344	8484764.496	10754931.63	436993317.4	12253324.48	11106837.32	8782290.063	10669767.74	13213898.86	5042796.57	10020683.93	7983680.656	11760255.25	6903541.563	177395217.6	5350958.125	6864796.43	22264067.95	12650984.61	11048717.75	10455018.48	8503996.023
P32119	341046202.4	424969856.5	416717896.3	358515213.3	257850123.4	573312590.1	294419040.5	235527674	303013455.7	355827914.4	261673295.2	244544155.9	235175874.5	304270377	3209218171	243810585.7	251176792.2	2683687302	5606502505	241320871.9	372227752.3	6014788321	342676213.1	172817439.8	2950502531	6114440101	353543853.1	364119710.3	225946414.9	248732034.2	331206391.6	168562777.1	231516717.2	272980094.1	3885625752	300989959.6	4378658443	117140466	610631293.4	264491745.2	356142705.8	393151148.1	212721261.3	257493023.4
Q06323	2999760.176	5957913.191	5118574.27	3840627.289	3016216.949	5194029.617	3438307.156	9463039.422	5000115.258	6957239.238	13367298.9	5253666.125	2733236.656	11035194.87	74265519.19	4007260.777	3503818.641	123667195.8	223497803.6	5143027.229	18506009.88	108934333.9	2883438.422	3826127.941	134031182.9	121920059.8	4643222.508	5287477.613	5541384.855	6924234.246	5936824.371	5327414.629	3106737.5	5005029.986	152212162.1	4067551.535	115135435.8	5134116.73	4149929.789	18034579.8	9300287.891	8763231.281	6550112.445	4665351.242
Q15286	125103.2031	99263.46094	139129.875	133100.8594	142476.7813	95996.32031	229641.4766	105056.3906	189536.3594	225586.1594	230741.3594	82820.83594	126896.6641	265036.6875	756108	193676.8391	123802.6328	2503698.813	3505672.375	102248.0258	327086.1172	887102.3125	66481.16406	95609.54688	618832.625	3151585.75	64579.41016	101155.5391	96907.10156	110397.0883	80092.28906	69865.24219	112794.7188	141492.6375	1008970.375	112075.8125	2004709.188	152826.3383	173523.7344	97941.90625	194578.7578	100877.7516	126548.0625	163398.8438
P01703	196022.0938	373145.2188	201945.6094	124738.5703	226931.9063	212483.5313	432676.6094	610157.4219	124147.7969	180036.4531	342088.3594	1854184.688	699506.0781	185254.3594	7721007	216702.5	319773.6875	4638011.5	13646967.5	228821.2344	670235.9219	5704843.5	294963.9063	428595.7031	6720716.75	13082095	1049294.531	629501.375	192193.2188	204100.5469	567717.5469	103205.5156	386101.3125	185176.9375	10790458	106021.1953	4787819.25	137728.25	116131.2813	1319107.406	258278.9188	334817.3203	131097.5781	186975.4375
Q14195	25449143.63	95734683.72	60806393.88	11263161.61	5045923.586	67514249.86	42080795.14	48588900.44	47652955.66	44797090.79	30100500.6	44516053.74	38847111.02	5062437.051	435844556.5	38618420.36	54605241.13	198397295.2	745171339.9	17911043.23	71891470.81	235093119.5	24538440.06	11596388.32	607169359.9	855369247.8	53856948.57	60707590.91	35612484.56	8556494.625	57984266.93	21622596.82	43683963.1	4495355.258	520669857.7	44429182.03	391047936.3	1397076.207	53465077.57	69505525.79	34493357.05	43223208.86	61234444.75	54186877.25
O75636	2818847.938	3911181.344	1215022.875	1228979.094	896591.5313	1496226.781	922810.4531	2509931.625	1007392.023	1187281.336	1012583.484	721235.9922	3449214.063	593350.0391	9561516.75	3455701.652	2256553.766	7055424.563	90468751.75	15076272.58	58577242.41	6595666.5	456971.625	4783889.047	13890723.25	17396155.38	1345566.984	2853903.273	441286.7266	406007.1875	1064650.094	549843.7344	2560563.719	1509173.289	4711605.75	2070747.188	12491885.75	325289.0547	1481548.898	1033020.438	710788.7109	703238.75	2835345.891	1316823.555
P52434	152519.2336	1290731	615051.6875	439117.7188	661799.3125	299006.6899	106136.7617	815785.1875	147916.675	962445.1875	470568.125	1357144.625	2228182.25	216924.95	1673876.625	118406.3984	381909.8125	1130017.625	3472383.5	727879.2109	251140.9219	1034153.875	335186.2141	154703.6734	2528921.5	6892659	168771.1133	129615.5359	395163.4375	274065.7438	465023.6563	102579.0914	279885.6875	147587.1102	1583972.875	182386.85	1878149.125	109970.6883	177060.6125	971968.125	728843	462947.5	1039869.333	201871.0688
P29218	146021.1875	203966.4063	232482.0742	228632.5031	119455.1328	92197.49219	471494.1875	401013.8906	113335.0781	249909.3828	333712.2656	379443.0391	511778.2203	177142.7188	7195745.5	52101.43359	192560.8438	10209601.5	9927193.5	1631001.82	1087342.188	55256942.56	411365.0469	2974018.375	5988773.25	11841083.88	255380.6094	55915.67578	2344525.586	130576.3125	71621.52344	213597.082	258339.5313	92572.80469	19950856.25	71116.6875	4654409.063	222184.1367	62255.92578	981377.2656	169141.2969	257490.7656	129124.4766	226177.3125
P29966	1001502.805	1201459.453	1285462.156	602561.9375	766691.625	669860.125	3301937.859	1068868.328	1019069.313	1549122.516	2153750.219	1486306.531	304284.7422	1361461.813	8773253.875	296738.1094	761133.6797	9212908.188	44824398.38	1087217.359	2171749.258	14367986.13	1087542.086	1313375.266	17560103.25	18252753.25	503527.3438	477076.9531	813990.3594	248619.7266	908811.8125	500519.9297	546276.5625	580236	10314474.5	313596.6953	23459487	878031.4063	1736159.75	1740767.594	1342590.383	1624018.031	687870.7031	1395652.547
P27348	1509392.375	3386533.875	4252856.547	1213863.625	1630570.328	2880716.836	1156112.266	7461940.813	2169205.523	4164225.656	4739286.438	2367081.133	567140.6172	5244597.469	33326919.06	2122131.586	2987093.422	24499504.38	86778898.13	6788254.234	14751460.36	34667123.28	3144699.75	2177425.969	27881512.31	83842579	5053611.648	2951730.738	2878330.234	4416849.191	3630228.477	1408953.637	3001420.148	1722661.535	66021944.91	1253360.238	22636806.66	1649116.164	1953060.766	17163112.28	6952646.727	10017512.91	1131111.758	1601575.875
O43866	1238435.094	4910604.18	2243755.57	2607049.99	2049838.391	1068839.676	846772.0625	3037698.211	1900870.977	2291003.25	2900165.461	6783056.453	2805579.352	1985125.82	80924463.56	1506144.922	5396330.199	64809800.94	267739386.6	3001672.891	4180452.141	69416547.88	2890424.445	3167792.41	59036788.44	128064828.3	9093724.625	4611249.285	3547201.953	3068205.227	6741050.695	1450902.729	2245298.168	1507004.566	148911312.4	1026430.656	93416041.69	1317125.758	1103086.906	2225001.602	4234811.758	1591484.352	2612031.953	2756592.164
Q99972	241624.3281	408724.6563	562248.8594	299722.25	91306.0461	256263.2031	222184.4375	793091.1289	483980.625	340851.375	45832.5	338021.375	342032.125	390852.982	9043016.125	153914.0938	32479584.94	3330740.75	6059853.5	117042.8594	455974.1836	15372536	66403.68555	637987.8711	5127681	27091515.63	175977.9219	115862.2031	141083.9375	314883.9922	127465.125	113998.6719	94723.73438	91176.50781	4140746.75	180178.4004	8982743	175915.3469	78839.40625	1798038.211	1182444.887	224908.4648	199876.625	75749.09375
Q15293	130776.4453	83488.57031	243575.5313	170772.7047	44115.56641	84209.29688	363849.0859	608487.4297	204244.2656	185102.3906	547280.9453	156723.9063	67756.48438	207852.0781	18086205	219135.8313	116570.1875	6972741.875	19327335.5	134106.1563	372287.8125	5553177.5	206671.443	215648.9531	4302210.625	22962598.75	140708.5	64771.76953	203642.1563	107274.7734	84820.34375	137443.1406	224004.5781	59484.40234	6240380	46009.79688	4829441.5	210094.2969	38030.53125	1450682.328	225752.6875	201987.2188	114785.1016	186987.9563
P06454	1653081	919687.4375	757270.8125	184622.1719	614603.5625	1297405.125	2330618	2262505.5	1343835.125	996343	2733674.75	1167720.25	549957.6875	3136734.75	22000312	658682.5625	1071654.875	9403718	32729720	1265057.25	3146940.5	12962166	432836.3125	1259209.5	7042719	41776128	1065561	781059.375	1117869.25	1129180.5	391070.4063	524163.8125	1050985	445172.9063	5743749	348714.8438	14942918	1182654.75	445054.8438	4503237	990591.625	642700.625	285638.3125	275031.5
P50135	210482.7641	536991.4258	66987.89844	213405.8531	189555.9274	199545.6719	178652.5352	541477.3672	117615.9648	886067.7813	1386949.516	603380.5	237433.7563	1200765.906	3183546.875	217197.3453	192928.6125	8942094.75	9709240	1677025.75	811103.9531	14766028.25	230021.0477	1047805.105	9521861.5	4044070.963	538283.2031	54724.87891	1654173.75	190217.336	295877.1797	343393.2734	56394.51953	91206.81641	26882398.75	506493.3086	5783260.25	539599.1563	48114.48828	1717898.383	499853.8359	421520.9688	682962.875	374511.3711
P36969	73439.35938	191745.8906	457584.2188	85260.32031	228937.2805	102315.1797	343737.7813	704152.75	184475.5	294163.3125	1001760.594	322506.4844	62615.39453	766597.75	4688581.125	136350.8633	122055.7852	5178707.25	4472435.5	270777.4688	683231.9063	7157857	81599.72656	747112.8125	4782984.5	4708640.375	130211.9922	137772.6563	818215.9688	80138.05469	103343	279246.6328	554225.3906	177781.7813	18685470	118517.4219	2713817	459468.1406	201660.9688	760919.5938	289345.75	347926.3125	163058.125	117854.4375
Q9NVD7	265555.0235	109369.6875	888272.7734	70331.33594	104523.5156	134292.5156	287611.4531	910923.3984	166755.0625	841197.5078	623305.625	268345.3516	332551.7445	603808.1094	10454847.25	204349.1813	174320.0469	7076810	11256337	675996.9375	351982.6688	14679831.75	179627	1566208.703	1850993	15599717.75	704425.875	379322.1406	1027380.094	403477.9375	303585.768	207200.9766	616563.8359	104296.6172	13757808	243071.75	10333877.13	575521.1172	560669.6891	1158317.484	493468.1875	183425.9688	227403.9141	96881.91406
P20340	213584.7656	588747.1875	505999.1875	201625.8125	317212.4688	252381.4844	508033.625	984616.25	659691.625	419980.6875	1074518.344	334310.625	303638.625	1112234.969	9379100	337564.5313	512970.2969	6104761.5	18972448	334713.0703	1315307.047	17210287.5	171425.3906	551916.6875	7800928.5	17715013.5	214219.0469	491431.0469	416060.1563	224095.5313	200078.7758	335443.125	254796.3125	186219.7656	13285087	310203.6406	3121850.75	215602.4844	451125.9063	1523535.563	893451.875	878280.5313	162125.8734	190693.3516
P19404	148018.7078	310317.4688	201381.7656	64212.19141	67521.46094	141951.0906	225139.2656	253874.3281	160509.4531	317561.2188	367056.5	117756.9453	58406.92188	311595.25	3634010.25	217091.3906	125682.7266	1913151.813	4865370	139236.9219	214355.6094	24634653.25	181064.6516	344728.2109	2599322.25	4200879.625	75739.60156	105285.4063	141289.4844	86691.53125	70505.44531	111295.1484	95059.72656	66257.875	5763446.5	122246.9172	1633364.375	422918.4922	432740.2969	696797.6875	122747.4141	191541.8438	68490.07813	68679.5
Q9UEY8	834447.9375	759667.75	722852.625	422080.3125	297700.4375	563059.1875	830795.4453	2289936.313	924217.7266	1124731.063	2362937.648	450736.25	356004.25	2061159.75	24608944.5	440487.5156	557622.8984	12118416.06	43105209.75	843783.5703	1696756.617	23940526.88	264983.875	1387179.289	27149728	1554995	1006441.23	769227.7793	630873.625	562265.1875	571302.1445	652324.875	758343.4883	426601.625	29412206	447894.4063	18394444.5	793793.9336	525512	2862691.641	1474173.43	953125.6094	480482.25	496432.75
P35612	176837.5625	723414.3828	747950.1406	540203.4141	395203.1016	1277407.016	381228.8906	524717.7422	420120.8906	564828.4141	423719.5469	172309.3594	426386.2773	543921.875	7471902.625	456588.375	439912.4141	5646073.25	10461420.5	334507.3594	486980.2813	11589905.25	516250.4453	161587.6328	7706895.438	11850677	160947	914661.2031	162832.7852	814126.8047	757313.2188	115405.5469	103649.3594	331975.0156	2755615.875	301273.0859	4882967	80608.90625	581214.0156	297738.25	622072.1016	447297.6797	263541.5625	238989.4609
P22087	62977.24609	73935.88281	78475.34375	59051.83594	53046.86328	47154.73047	75093.17188	339332.3125	56641.14063	78044.17188	365602.5	36607.10547	66447.92969	323800.9766	713152.75	48555.28125	53203.17188	1468976.281	7791133.75	68964.63281	364174.4844	3407308.875	41155.55078	122455.3047	1383397.963	860218.6875	81301.97656	89208.39844	93382.39063	81817.10938	48661.41016	58066.16797	40891.27734	70227.72656	1865168.75	34304.21094	1275509.813	69558.32031	35333.06641	669598.2813	293437.5781	140986.9375	48933.48828	39799.11328
Q12907	716769.1211	437426.2188	583701.0313	433744.9219	680492.7773	470321.9453	1050920.836	3632686.711	902649.5078	656732.4609	3933115.07	429771.0781	147411.8008	2503838.695	21933576.03	443103.3711	927273.7852	9344119.531	128621158.5	455290.3477	6360976.578	41463072.88	288299.3555	1185688.625	23842835.31	75457855.75	1163826.027	842856.2891	1070132.656	1264080.539	1038572.863	1786218.707	843752.2773	1080719	58780418.34	599067.1367	16294222.38	1944088.613	188927.6367	8372683.055	2397903.469	3227309.891	552899.4023	307552.5078
P37802	9578787.211	7057315.457	12332181.76	4791725.469	3084875.887	6525400.527	10191558.19	24602435.86	10467091.3	8917447.445	7216175.18	7127921.797	4126201.832	12718403.91	172952864.5	4092500.367	13454245.01	76738014.58	425325480.3	5886411.422	16230458.13	145384070.9	3480536.789	10006801.01	154352833.8	592893851.9	9323858.234	7048037.313	7742508.648	9525689.828	5181743.484	6503644.779	7791208.582	4150916.039	236594265.6	4662006.328	98255886.5	4831114.422	3292315.625	67137884.66	12909003.15	8563981.883	5327290.125	4642682.047
P09917	150692.3219	139590.3125	226805.8485	171898.8203	46790.30469	282821.7109	128542.2656	473061.9531	133141.8125	246962.4984	508610.918	169626.3125	213964.3109	433464.3516	523339.9375	104107.7656	151963.1563	1955916.625	1938932.625	181278.9414	623946.6328	2974030	160464.318	126752.8	1290721	3702365.313	202294.1766	188803.6984	137711.768	160540.8781	186504.457	70422.04688	143013.8344	53196.01172	2880171.813	170350.3891	1161425.375	75122.53125	97928.23438	383962.8203	186491.8125	278575.7227	228937.8672	207985.4625
[truncated: 1,291 more rows]
