# Supplementary material for: Proteomics signatures associated with hip arthropathy in ankylosing spondylitis
Source: Front Med (Lausanne). 2025 May 14;12:1556118. doi: 10.3389/fmed.2025.1556118 (PMC12116585; doi:10.3389/fmed.2025.1556118)
Supplement: Supplementary file 3 [file Data_Sheet_2.csv]

	Non.AS1	Non.AS2	Non.AS3	Non.AS4	Non.AS5	Non.AS6	Non.AS7	Non.AS8	Non.AS9	Non.AS10	Non.AS11	Non.AS12	Non.AS13	Non.AS14	AS01	AS02	AS03	AS04	AS05	AS06	AS07	AS08	AS09	AS10	AS11	AS12	AS13	AS14	AS15	AS16	AS17	AS18	AS19	AS20	AS21	AS22	AS23	AS24	AS25	AS26	AS27	AS28	AS29	AS30	p.t.test	p.adjust	Fold.Change	Threshold
Q02809	0.921259108	0.84085346	0.938710781	0.854804442	0.912060222	0.840047607	0.920153926	0.779633112	0.820718862	0.839838455	0.882439452	0.845673086	0.927215982	0.881600763	0.953585929	0.953757493	0.91840519	0.969492194	0.999349909	0.956860928	0.85692986	0.955325664	0.986184648	0.932562592	1.008723012	1.035103445	0.957859176	0.931105594	0.901476895	0.927058299	0.984290887	0.899113824	0.978521361	0.915533349	0.91822842	0.970696966	0.98088044	0.918999675	0.968767813	0.9817694	0.779673207	0.829193991	0.968387261	0.952070358	0.000116311	0.004415505	2.629491995	UP
P30536	0.952348576	1.029353881	1.097786667	0.96914667	1.114428172	1.044529814	0.95859237	1.091322435	0.964718098	1.100545306	1.066067838	1.033200239	0.991099125	1.065195756	0.839363974	1.027201374	1.037276962	0.93834565	0.959501061	0.974211254	1.03092065	0.913054159	0.918759793	0.938696332	0.950729492	0.918384178	0.973796976	1.008662572	1.026533206	1.001901527	0.975818577	0.949443422	1.027127587	0.998698321	0.887852514	0.912679023	0.985165507	0.92811336	0.943913772	1.072283263	1.032204331	1.032880048	0.980024201	0.968164852	0.002268382	0.036047929	0.414565731	DOWN
P62701	1.148312495	1.116330461	1.099142975	1.109724413	1.056073735	1.117445893	1.093387359	1.140060451	1.124771837	1.1106737	1.134997751	1.10878892	1.098248875	1.13164416	1.030730058	1.095348754	1.070203746	1.074005333	1.075674445	1.096582425	1.058531429	1.072097377	1.073089908	1.09845051	0.984835604	1.046391326	1.00420703	1.046436125	1.090282335	1.039119491	1.026042774	1.068614357	1.022809277	1.070450562	1.0398999	1.052824399	1.042076657	1.055681749	1.038639948	1.111708257	1.084813092	1.094407782	1.053940731	1.040030502	1.59E-07	4.65E-05	0.510075659	DOWN
P83731	0.962925432	0.954000217	0.967094695	0.962125169	0.997340013	0.983066899	0.960791925	1.00980294	0.952050311	0.977872619	1.021107535	0.965744917	0.986383895	1.021189179	0.916632647	0.945260985	0.962279124	0.904524471	0.987043401	0.916775734	0.941943382	0.88922407	0.942286831	0.940309974	0.92091481	0.928239784	0.939347676	0.939047519	0.95387679	0.957978358	0.941213509	0.938094682	0.947318847	0.929993376	0.944165912	0.965863236	0.870522331	0.961834255	0.955372327	1.009262057	0.948864353	0.958259778	0.963873934	0.982916557	0.000101051	0.004143107	0.599886356	DOWN
P62263	1.095258807	1.063441926	1.069530465	1.065127331	1.063745993	1.07184243	1.037752195	1.064136817	1.07775938	1.077469811	1.100065224	1.082575842	1.068065329	1.102519675	0.97186648	1.066442683	0.987503187	1.038577794	1.042498103	1.000163253	1.033806823	0.993468775	1.036032501	1.027410177	0.980071362	1.025828286	0.988389718	1.039882775	1.022583044	1.039377782	1.036359355	1.069027533	1.02214608	1.076016522	1.012218943	1.035355111	1.011741446	1.006176725	1.004276955	1.052064168	1.068956293	1.052073666	1.021169593	1.066157703	4.32E-08	1.77E-05	0.559236208	DOWN
P08493	1.09398685	1.1130419	1.066221179	1.15699028	1.107884503	1.013308703	1.13990086	1.01612817	1.156105669	1.108318151	0.984340517	1.162610543	1.206766137	0.987386722	1.087957325	1.052356324	1.041993854	1.136394379	0.889121267	1.075280386	0.933210871	0.890154336	1.020225174	0.928253279	0.882501351	0.978815306	1.04519451	1.116447455	1.143715782	1.05197272	0.998959865	0.981658277	0.983330242	1.053061411	0.949129168	1.002318435	0.966651301	1.03829077	1.007907656	0.950143105	1.062380855	0.968249232	0.944378834	0.948988598	0.000603676	0.014389963	0.356097089	DOWN
P68431	1.353378337	1.363211606	1.344773364	1.359836884	1.437405597	1.408779418	1.336878315	1.37177882	1.303012501	1.38881534	1.426021674	1.35049937	1.347007667	1.42764859	1.160474935	1.341070976	1.269318312	1.272827409	1.191249365	1.342125194	1.364628452	1.263004536	1.329132873	1.29183075	1.223831072	1.158319838	1.322976236	1.353311022	1.308762734	1.368643704	1.340092502	1.396529251	1.306643736	1.41611095	1.292704362	1.407206395	1.30285311	1.376225648	1.29703758	1.211333215	1.356944969	1.370526661	1.34260994	1.335572299	0.000459529	0.01239519	0.532486979	DOWN
Q8WWN8	0.919808411	0.879040783	0.891451168	0.957223274	0.955395094	0.915516116	0.917709929	0.85896515	0.867283818	0.910947218	0.869296654	0.905951629	0.961483182	0.841512467	0.968829807	0.903748957	0.966639731	0.937912702	0.935436726	0.98693319	0.899644592	0.926622298	0.969890515	0.98943335	0.945878445	1.010081181	0.978508767	0.938796173	0.919366689	0.932758634	0.964864497	0.927990297	1.040030434	0.98841657	0.94962854	0.935820983	0.968349199	0.888394448	0.989397084	0.861025687	0.915711355	0.88531287	0.944934651	0.933421466	0.001790406	0.030586106	1.762874109	UP
Q15819	1.116194225	1.113205503	1.10445267	1.154129198	1.140012906	1.119226001	1.067554223	1.007352923	1.105406123	1.101830083	1.04486991	1.098831199	1.139552734	1.070302609	1.012692528	0.94723172	0.903577347	0.93071732	0.913167728	0.881331427	0.940813107	0.92702388	0.939731034	0.995501774	0.97207271	0.969416798	0.930942109	0.923404343	0.949588029	0.896786116	0.91299437	0.917189603	0.942146358	0.954853203	0.98443888	0.937926424	0.932535322	0.926256516	0.955071239	0.962774964	0.907913889	0.925753963	0.967912462	0.969942513	2.23E-11	4.56E-08	0.117442261	DOWN
P46781	1.100997648	1.059470607	1.051955958	1.088046925	1.075087525	1.07230944	1.04962468	1.06622671	1.091381585	1.068137286	1.095698553	1.079115699	1.089309417	1.105444887	0.958008065	1.064246441	1.022541241	0.987338306	0.99232199	1.054657436	1.06910503	1.027921865	1.055994427	1.040397032	0.87022248	0.982960938	0.995065761	0.998024418	1.049064489	1.046906288	0.978014045	1.071623427	1.036658935	1.05968609	1.016269768	1.045129714	1.038869609	1.067841331	1.039457664	1.053416615	1.048711239	1.069449789	1.079856535	1.083924169	9.07E-06	0.000732703	0.582958354	DOWN
P04083	1.269234023	1.2283877	1.310395768	1.198820798	1.274578147	1.262984669	1.262727846	1.295462458	1.203370264	1.288642752	1.2446388	1.222101178	1.271713957	1.243284888	1.238164693	1.097402934	1.329493535	1.189293369	1.226469967	1.166028886	1.238474055	1.187132344	1.198051593	1.293964133	1.156163448	1.223601566	1.235414042	1.22241098	1.164800576	1.152307147	1.172138162	1.20159631	1.27950505	1.198138658	1.184965755	1.187449111	1.145458673	1.176716519	1.094236752	1.270444327	1.236710054	1.196998791	1.147044039	1.112212896	0.000109528	0.004317945	0.666991879	DOWN
P36542	1.002952798	1.108106518	1.087206527	1.021134651	1.104867482	1.057825939	1.005410219	1.064589954	1.064450611	1.112847471	1.070629578	1.056719925	0.985380471	1.080309296	0.940583517	0.952752594	1.008977505	0.979575236	1.022340991	0.995845471	0.982137533	1.074873055	0.96347407	1.021241648	0.949455856	1.025199497	0.895745558	0.83600197	1.018770159	1.025709062	0.823445459	0.888790962	0.977881375	0.943431088	1.00558901	0.847052305	0.955412561	0.900963353	0.847407264	1.030514063	0.991349648	0.982345155	0.916747529	0.924983082	2.40E-07	6.16E-05	0.320796732	DOWN
Q9UHQ9	0.933274666	1.035547375	0.938394313	0.95620705	0.921582541	0.90891267	0.98173786	0.956678924	0.982515669	0.958346626	0.959413477	0.958191118	0.943042935	0.950199683	0.91496855	0.918904573	0.906098389	0.827087681	0.931336664	0.862694349	0.872213295	1.058823051	0.860650331	0.950531062	0.892966781	0.82786799	0.901199174	0.901420564	0.949905003	0.913880076	0.930441747	0.856070448	0.855658822	0.87357874	0.83788694	0.923041831	0.942297704	0.845618038	0.790518034	0.953902057	0.888087918	0.887278345	0.857538553	0.862278198	1.13E-05	0.000824887	0.535119115	DOWN
P61247	1.099269858	1.09972101	1.090237793	1.110625235	1.084260936	1.072463501	1.059046087	1.105858027	1.080968805	1.132005476	1.148451988	1.123307384	1.091890403	1.140249271	1.058339531	1.057162993	1.075104757	1.034935929	1.095342826	1.041317671	1.099376525	1.004762178	1.079593989	1.051455531	1.027156405	1.060126643	0.989352519	1.070808286	1.086333791	1.067959562	1.077074606	1.06698245	1.029371886	1.075723046	1.058011266	1.065640271	1.021271734	1.0619119	1.045128617	1.11756587	1.093959914	1.106194956	1.066340994	1.111116238	0.000112692	0.004358841	0.616218955	DOWN
P21589	0.995104214	0.904374504	0.918748355	0.906103991	0.889767674	0.85648025	1.021400001	1.03791658	0.969583212	0.96730647	0.961251917	0.945996114	1.032734623	0.946040539	1.079093098	1.101791701	1.122193591	1.023106804	1.06884938	1.001016203	0.977965642	0.949446418	1.054291062	1.064017134	1.075791836	1.116870674	1.081031296	1.084180832	1.029067332	1.063451617	1.071405757	1.053821556	1.102078677	1.076705012	1.058671781	1.102529103	1.091047144	1.040067453	1.0944363	1.035522811	1.040157415	0.920208978	1.012287087	1.102317329	4.66E-06	0.000512271	3.849974643	UP
P15880	1.098575033	1.054523548	1.065423773	1.062346257	1.050343363	1.065506935	1.030812807	1.086532132	1.060333233	1.071435728	1.092269156	1.085187985	1.062439869	1.065460865	1.016625453	1.021853748	1.062496081	1.034761498	1.07470136	1.056970575	1.023000742	1.015289704	0.997300874	1.045361246	1.000042437	1.035380855	1.003899691	1.039128235	1.047872555	1.062647967	0.986984421	1.026361475	1.014610918	1.040434041	1.000420674	1.018651919	1.033431694	1.055278444	0.993623469	1.079795624	1.058658881	1.043559738	1.026157248	1.026389009	3.10E-06	0.000396593	0.647787414	DOWN
P48444	1.06062876	1.1952228	0.986002792	0.996457083	1.034273432	1.00888379	1.060715667	1.047528713	1.057896928	0.989480388	1.036357055	1.042468936	1.044757426	1.024021695	0.992273155	0.972101192	1.033334619	1.06272702	1.043927598	1.020367658	0.998307892	1.003160249	0.892435692	1.014159995	1.005759164	1.040181099	0.881139417	0.949162496	1.007528902	0.955555632	0.914365269	0.973919585	1.029448223	0.937491352	0.996803113	0.9584392	0.957365329	1.042203304	0.916640839	1.047280775	1.004274819	1.019967323	0.877061512	0.874997619	0.001249602	0.023863671	0.404900937	DOWN
P62266	0.912045137	0.94665379	0.934594315	0.908334297	0.930222472	0.940996296	0.902382916	0.980216871	0.924448337	0.967945984	0.992244639	0.959809416	0.93043503	0.940820431	0.872493604	0.912510366	0.905799675	0.87159768	0.953551025	0.883110569	0.785782752	0.843092584	0.907480495	0.880687953	0.930826953	0.897406234	0.866554922	0.881849922	0.888320633	0.897810307	0.887409336	0.862897474	0.900990274	0.876724614	0.795041889	0.896348257	0.87823895	0.93212395	0.872109323	0.985489896	0.92435246	0.882056733	0.915107185	0.915193581	1.46E-05	0.000999639	0.51480906	DOWN
Q9Y265	1.025674544	0.957828321	0.957378459	0.970823397	0.984239158	1.062157653	0.963153353	1.037875867	1.015813198	1.014347136	1.028192175	1.006582356	0.926580188	1.030084318	0.971256935	0.925533944	0.923942228	0.96769538	0.962596666	0.802659532	0.843540173	0.966790299	1.009997401	0.942279951	0.844277228	0.955373436	0.915989299	0.981723526	0.94105388	0.936932003	0.838214918	0.793220213	0.929297423	0.92776163	0.959298286	0.94553234	0.935268689	0.917581678	0.856457321	1.007133412	1.016950085	0.984734884	0.93654373	0.962614031	4.69E-05	0.002403853	0.434213991	DOWN
O00264	1.016644757	0.943725845	1.009221532	0.902088853	0.955175477	0.969919459	1.008923622	1.003947833	0.967707527	0.969290825	0.970004235	0.982356181	0.950872855	0.964004982	1.002515794	1.098336205	1.0340615	1.000337994	0.960532873	1.008699634	0.982418291	0.99835562	1.060037223	1.046684253	0.992122359	0.980118604	1.027546279	1.033362921	1.006084531	0.989520044	1.079554637	1.070999127	1.05118941	1.038839811	0.9662406	0.970126474	0.994724517	1.032937881	1.377076809	1.00267121	0.989530736	0.978910676	1.003354269	1.009628742	0.001608959	0.028101382	8.051796084	UP
Q14324	1.197730793	1.185112194	1.204930324	1.264583325	1.259994404	1.242929463	1.117528489	1.092239142	1.197140515	1.210578641	1.10381366	1.156647091	1.202586721	1.13145205	1.121156649	1.174961664	1.114970755	1.114636446	1.073943916	1.058087865	1.076594079	1.137449401	1.114645217	1.048564189	1.110798985	1.083613782	1.115506455	1.142019761	1.1530425	1.172909631	1.121367417	1.120203408	1.176648802	1.113388769	1.081730303	1.153251074	1.165970404	1.133227895	1.098866924	1.02272474	1.129286519	1.106297093	1.178805247	1.216107365	0.001352258	0.024606225	0.450933309	DOWN
P04196	1.230435426	1.210056142	1.20008592	1.259135873	1.294926344	1.251218151	1.204641629	1.168378114	1.189211698	1.174922567	1.174389849	1.221996526	1.278013612	1.159042065	1.158298183	1.141374578	1.229565424	1.070853777	1.137698881	1.168624842	1.087103716	1.105447708	1.089636975	1.169260305	1.077606806	1.13377537	1.112509246	1.122353223	1.080126993	1.118211496	1.239159277	1.132149257	1.179412283	1.161673823	1.100873476	1.100208917	1.073065097	1.068083005	1.001992245	1.115640538	1.103727835	1.120061575	1.136566076	1.156132939	5.24E-07	0.000119303	0.350716233	DOWN
Q9UHG3	1.093703103	1.097963391	1.143527169	1.094406104	1.0741864	1.059441365	1.132650403	1.092098307	1.091244132	1.16882399	1.08010806	1.098628245	1.069185443	1.05765051	1.105146822	1.106590725	1.115525779	1.14713139	1.07366584	1.166285532	1.104341912	1.135639219	1.168901131	1.183637202	1.12885789	1.089186122	1.150421369	1.144236453	1.183215976	1.097426135	1.094407912	1.143722805	1.184004584	1.107617634	1.122447539	1.148988632	1.116872828	1.191162005	1.115600552	1.083829561	1.077955182	1.092981135	1.16494614	1.200123896	0.003221689	0.047858429	1.720733063	UP
P07355	1.324718712	1.347730728	1.399019685	1.388528902	1.390656494	1.356231169	1.370557146	1.37663485	1.326336394	1.383733945	1.283388649	1.319382445	1.350659321	1.300339198	1.306232908	1.324077108	1.39722399	1.233071818	1.283353086	1.278364446	1.256887972	1.222174033	1.339207235	1.348201392	1.129960433	1.232340959	1.301841979	1.323621745	1.291995156	1.329073419	1.326660441	1.285705069	1.389291105	1.326976411	1.160109575	1.354859924	1.158043191	1.277496147	1.259137155	1.330010732	1.286072414	1.281845812	1.364234646	1.382218024	0.000486459	0.01278515	0.607174604	DOWN
P26639	0.939497912	0.948332786	0.954977572	0.977660926	0.911881707	0.956031633	0.949329576	0.922108111	0.944937566	0.914163916	0.904893856	0.916192928	0.972808449	0.903632268	0.98508402	1.020410964	0.979848487	0.987331728	0.97191468	0.976076789	0.917605362	0.969036983	1.023875055	0.960887902	0.972628425	0.973333117	0.970875319	0.980677532	0.949010418	0.893960577	0.968624489	0.978091192	0.936722592	1.023894109	0.939065099	1.021732871	0.986448619	0.950021193	1.058174299	0.967515233	0.908925645	0.906443573	0.975865526	1.03404366	0.000618029	0.014562754	1.711784416	UP
P35268	1.162887085	0.993085477	1.017056228	1.041568945	1.039906402	1.05099405	1.059836584	1.055174119	1.03274815	1.068485551	1.051408194	1.01512778	1.077564689	1.045777837	1.085368665	0.981841558	0.909621258	1.029454312	1.011782874	0.814563083	1.001352955	1.045877729	0.97824381	0.956324579	1.004747616	1.017429833	0.94753721	0.865741106	1.003603556	1.042228137	0.983168933	1.029055803	1.002913205	0.930721605	1.005598107	0.853883038	1.03248953	1.069583104	0.957985821	1.040141872	1.044989139	0.947595477	1.018484878	0.8806993	0.000129589	0.004743876	0.486740755	DOWN
Q6P4A8	0.820297515	0.92601403	0.878591331	0.94864946	0.920372281	0.938795392	0.779871222	0.850262504	0.906882844	0.879153746	0.932493647	0.874399123	0.957002033	0.90158227	0.875014561	1.020825247	1.011162584	0.881938045	0.912304531	1.025169434	1.069543501	0.94632179	0.941873033	0.928967716	0.992474344	0.836871875	0.963356392	0.935437005	0.890164623	0.813313964	0.887052742	0.941847329	0.914370809	0.979100306	1.04611828	1.004323016	1.003361633	0.994916482	1.027626278	1.007475028	0.897508047	1.033530003	0.942225101	0.902174913	0.002106022	0.034538755	2.625792598	UP
O95218	1.177699271	0.859998467	0.921983145	1.068654249	0.988915561	1.015017447	1.113442396	0.859673076	1.113751824	0.931883542	0.971000931	0.917632686	1.015874562	0.849658939	1.113803784	1.224106424	1.125087151	1.126466354	0.92407165	1.144348379	0.917370331	1.094803863	1.180774392	1.100788777	1.148286219	0.968379246	1.144456511	1.166439387	1.004396747	1.135282943	1.176352419	1.169335581	1.077820378	1.209903431	0.97245338	1.226525727	1.111145671	1.141421858	1.199182109	0.875739901	1.106628144	0.923895483	1.156022067	1.184453598	0.001864394	0.031327938	3.443403462	UP
P84090	0.966672172	0.948916177	0.975311777	0.97012668	0.951040004	0.962379315	1.010693462	1.010238874	1.000249549	0.996645682	0.989314801	0.991395756	0.949722074	1.017769901	1.007160503	0.979931679	1.005018407	1.029869599	1.03104324	0.997990374	1.041109743	1.017046742	0.969980667	1.004684877	1.044132927	1.015557328	1.000732321	0.994200612	1.008936065	1.016319891	0.987874061	1.048865674	1.016071903	1.001956682	1.047589055	1.007150629	1.032489167	1.03679591	0.914652262	1.010622582	1.015287668	1.033599687	0.99987909	0.972846593	0.001705818	0.029385943	1.515949099	UP
Q9BY50	0.907008998	0.881697901	0.880898426	0.942776329	0.952833951	0.91478211	0.920634414	0.884455453	0.918839017	0.901052371	0.904733483	0.893838101	0.967115764	0.876196127	0.891029832	0.895437692	0.884531152	0.902760603	0.920696986	0.907104841	0.82507692	0.871273349	0.947277024	0.858076519	0.91242731	0.900392716	0.866642402	0.82765828	0.882677961	0.894541012	0.907652816	0.821492635	0.91932743	0.920197927	0.783703952	0.902968926	0.810817262	0.799558538	0.864176877	0.848690393	0.85265519	0.896843097	0.905029898	0.857711992	0.002286757	0.036060406	0.624558881	DOWN
P62805	1.37102168	1.387009883	1.365280977	1.373805347	1.544747487	1.428480599	1.363711436	1.397878832	1.318288892	1.397999627	1.453013565	1.373086065	1.363877907	1.448506906	1.148404711	1.346221609	1.287114295	1.277548251	1.236496738	1.337091117	1.400693888	1.284750926	1.327340465	1.318651664	1.271191778	1.192186067	1.338443826	1.367145159	1.32873694	1.388219699	1.357871924	1.423161456	1.3228232	1.43312433	1.337369335	1.42314356	1.326393488	1.419236839	1.293368646	1.241296442	1.3703981	1.391231022	1.354700191	1.32989395	0.001030841	0.021446938	0.448456657	DOWN
A0A0B4J1Y8	0.960842699	0.976786784	1.023836333	0.952972156	1.002815345	0.906674272	0.991310133	1.039463768	1.00029545	0.948569792	0.948301553	1.017803961	0.990354152	0.975361098	0.91430985	0.962455858	1.024427512	0.914162851	0.886762236	0.896439527	0.925080613	0.855852217	0.967562734	0.875727404	0.890188363	0.88014524	0.989027572	0.991237809	0.919017288	0.922953847	1.029845246	0.947891284	0.96640089	0.895991352	0.874747565	0.955362977	0.936016329	0.874857756	0.944452121	1.02036942	0.945793718	0.949972755	0.930508636	0.961456505	0.001029343	0.021446938	0.575762778	DOWN
O43813	0.883450708	0.896535285	0.897414082	0.908783703	0.88977435	0.893082761	0.918839303	0.926142858	0.901006613	0.949320518	0.94891093	0.892058577	0.951133316	0.906568532	0.868134231	0.856428993	0.887027573	0.878797497	0.865579845	0.87599798	0.864912519	0.904190455	0.849333502	0.889275628	0.895898782	0.872415835	0.883412936	0.85865951	0.901917689	0.850353479	0.899750203	0.886706047	0.862378675	0.852813182	0.864091115	0.898923884	0.866640072	0.878237258	0.990553935	0.857990103	0.849589988	0.846701253	0.846702124	0.887951513	0.000145407	0.005139381	0.607895691	DOWN
Q32P28	1.049500973	0.898990803	0.912265504	1.058767902	0.971281742	0.951034039	1.038898913	0.944756588	1.068068011	0.97196291	0.957326916	1.005579626	0.922169259	1.00331245	1.028296866	1.023830123	0.967573301	1.125955911	1.032332738	1.062858865	1.029073311	0.978520543	0.992045244	0.932930467	1.085225411	1.062773878	1.086123253	0.992385662	1.013889013	1.046513715	1.099054386	1.151240657	1.057286793	1.099165187	1.021970363	1.123470423	1.107458705	1.123271259	1.002819287	1.012353136	1.040302817	0.938572749	1.127575443	1.098529851	0.001230571	0.023798771	2.619055312	UP
P49368	1.123752332	1.120705259	1.125712162	1.098620378	1.1282597	1.164782657	1.091084017	1.098788903	1.113845759	1.115644	1.109990706	1.123669017	1.107785088	1.1108306	1.075640607	1.101404044	1.050440923	1.081142845	1.083965038	1.049180463	1.036390036	1.060229211	1.112150112	1.067890089	1.036276361	1.087534128	1.059618061	1.120935163	1.051565743	1.122391134	1.086356416	1.024849274	1.053295229	1.077909952	1.035652955	1.079271203	1.081550511	1.008676048	1.04903413	1.092817405	1.114635275	1.087932234	1.041610783	1.01339412	6.88E-08	2.35E-05	0.585443801	DOWN
Q15008	0.941859216	0.873422376	0.959987776	0.963116329	0.842413991	0.927556069	0.867784321	0.94427427	0.923158061	0.952572261	0.984804281	0.937212363	0.8570449	0.961891539	0.945526696	1.057961836	0.989595772	0.973493461	0.959068858	0.959095755	0.970210188	0.962967213	0.97472356	0.958055188	1.00020696	0.952607061	1.010240503	0.976792445	1.022081252	0.983887431	0.961645472	0.903998548	0.9726348	1.001370579	0.940021262	0.96609025	0.931013652	1.010400524	0.976857826	0.994837231	0.987554079	0.982082417	0.909285711	0.91694053	0.002155289	0.034790098	1.759554614	UP
O15020	1.133930693	1.167592018	1.163899877	1.229902106	1.222295363	1.191438028	1.096206634	1.065749705	1.155771157	1.173778645	1.092202108	1.164890941	1.224374277	1.124279932	1.060747825	1.163060011	1.092506427	1.071936742	1.031533186	1.097976259	1.0715815	1.007379296	1.139439734	1.027002802	1.10150852	1.064807535	1.132876996	1.138429824	1.067099468	1.161241657	1.131571644	1.072413521	1.125011467	1.159554999	1.025095797	1.180219568	1.083935082	1.055117418	1.124519682	0.97021082	1.058528102	1.088711568	1.17265003	1.202108208	0.001143256	0.02232071	0.479528049	DOWN
P62244	1.011508967	0.986987002	0.990209947	1.059688257	0.990136402	1.007447315	0.987781969	1.043316827	1.034606875	1.002558868	1.053553321	1.032107703	0.978884441	1.076796309	0.961810769	1.013800274	0.983210754	1.029277643	1.015046953	0.994997231	1.004278786	0.968092404	0.998196077	0.957582224	0.930020138	0.934554932	0.984482539	0.97850759	0.977653999	0.970999105	0.971701694	0.965594322	0.992545738	1.016150413	0.963528405	0.949071991	0.979687469	1.002365805	0.973311506	1.029420233	1.010986556	0.990336966	0.96100939	1.02808622	0.002204271	0.035302785	0.611610383	DOWN
O15335	1.155703713	1.270500169	1.160969556	1.344555995	1.116225845	1.15164097	1.159897651	1.116725393	1.219206756	1.159012609	1.117262992	1.293428151	1.327425217	1.123857263	1.077352746	1.144608679	1.19825853	1.183092348	1.019648461	1.121608232	0.916802699	1.057355409	0.943056167	0.936028666	1.109255339	1.059345878	0.966692821	1.04994133	1.052329582	1.064095695	1.214380555	1.053165266	0.946915206	1.109834867	0.992716574	1.019282531	1.084238288	1.032916093	1.076753589	0.977962067	1.046000502	0.829463487	1.083431801	1.040576929	8.55E-06	0.000732703	0.159444151	DOWN
Q9C0J9	1.376602017	1.308282836	1.330822515	1.381875229	1.421468624	1.331542653	1.294915617	1.230835591	1.342459786	1.32029737	1.263624442	1.306938709	1.390303834	1.286483809	1.290627362	1.354115286	1.252148166	1.280260701	1.165872084	1.223837129	1.216740212	1.19728317	1.290950631	1.232147814	1.252673799	1.192539269	1.266833719	1.241379533	1.305512716	1.33472787	1.297906952	1.277182402	1.294802394	1.266254235	1.175121631	1.291111433	1.209881274	1.324781795	1.248563946	1.158093692	1.315032442	1.239006463	1.310782657	1.323767751	0.00055864	0.014138416	0.492048373	DOWN
P47914	1.082499938	1.061050433	1.043770715	1.045770693	1.057182281	1.085056892	1.048343074	1.05290835	1.051990862	1.059256058	1.069462839	1.076452948	1.060283903	1.056184292	0.999427803	1.029095221	0.983391867	0.982174196	1.001328906	0.988385804	0.903903232	0.956753383	1.032607534	0.921347149	1.002633225	0.946116512	0.96991058	1.007319021	1.011693877	1.030118586	1.027895051	1.008198707	0.945179653	1.01253028	0.950987655	1.045615083	0.98270659	0.972313421	1.053109272	1.031475006	0.996836697	1.005912308	1.061373283	1.097493011	7.54E-09	5.15E-06	0.489082724	DOWN
P53680	0.976963908	0.950612072	0.998416664	0.94680369	0.934089111	0.97777187	0.991243233	1.016193828	0.961271738	0.985337536	1.000976607	0.935754622	1.041408161	1.00422989	0.96834804	0.98352121	0.933306012	0.976216737	1.008659578	0.818833541	0.933434577	0.936484871	0.875675938	0.963857415	0.903814632	0.984917461	0.944407182	0.985928349	0.948266311	0.968156058	0.90060365	0.937251703	0.990753567	0.944227824	0.882230886	0.943386536	0.867036273	0.894362274	0.881810747	1.002102114	0.962555379	0.895085902	0.919402229	0.939493901	0.00074894	0.016871728	0.587935353	DOWN
P62249	1.104217702	1.072203516	1.079223412	1.078389272	1.110929957	1.079998219	1.034126352	1.102019914	1.076381322	1.101099286	1.11622145	1.098275352	1.081148361	1.102217252	1.059857729	1.111158471	1.060257902	1.04689751	1.068059443	0.976789884	0.982508985	1.033341646	1.065366346	1.052446601	0.953804866	1.043520653	1.038876654	1.074047966	1.040601428	1.080992891	1.050150271	1.041505661	1.072250944	1.071915308	0.991410874	1.074196951	0.994915579	1.071547939	1.046258925	1.076513093	1.083236805	1.059592255	1.071241046	1.087526717	6.29E-05	0.002881557	0.638550692	DOWN
O95168	0.915063064	0.974547595	0.900887656	0.833812586	0.937826341	0.903961953	0.905822917	0.902301269	0.874983492	0.924982981	0.928703167	0.88859584	0.92803463	0.906015663	0.883923868	0.971382851	0.97416647	0.892509585	0.906755843	1.002065337	0.989158035	1.012571079	1.10468285	1.029341667	0.90392895	0.896043302	1.029987729	1.022308134	1.023193028	1.012823867	1.004417166	1.010082065	0.996988983	1.008547857	0.90437223	1.000999735	0.877916163	0.995703833	0.987136604	0.948612034	0.933391829	0.945491014	0.999723498	1.031960864	8.82E-06	0.000732703	2.839975267	UP
Q6PRD1	0.889064621	0.997068666	1.047739647	0.905441852	0.931894285	0.911403994	1.450122877	1.152009838	0.986386812	1.108588221	0.896659104	1.217579288	1.222895735	0.897267692	0.859101888	0.862755797	0.885713264	0.890184301	0.880212122	0.835829557	0.901206389	0.824189522	0.87825562	0.84067281	0.829431059	0.840465783	0.864605567	0.8879171	0.852414795	0.891154035	0.852237853	0.81698137	0.87450228	0.905478375	0.889520508	0.903532417	0.858589019	0.798371955	0.882695269	0.803350491	0.8377191	0.834642449	0.860923209	0.91317596	0.001340306	0.024606225	0.004368925	DOWN
P43686	1.017760165	1.008767492	1.012393276	0.96139888	0.912794927	1.006809912	0.968547666	0.981665659	1.016185661	1.01005698	0.990220638	1.010634596	0.943227224	0.987882846	0.983139198	0.990530721	0.952905974	0.98140834	0.943353584	0.95914276	0.958379836	0.953416366	0.958689525	0.979283933	0.897136555	0.927307741	0.943019989	0.991279895	0.940763358	0.996777558	0.962318691	0.959922656	0.857232946	0.958167467	0.94412783	0.997744662	0.919907281	0.907638494	0.93656418	0.979507317	0.996416374	0.941931387	0.918010754	0.844799484	0.001356343	0.024606225	0.600459596	DOWN
O14975	0.967779684	0.840483963	0.853116019	0.935438464	0.913420682	0.919328229	0.910986443	0.867845289	0.844657902	0.926228779	0.869647731	0.944532183	0.971274938	0.874856343	0.978944817	0.980436628	0.929389424	1.013045331	0.952990897	1.008576488	0.899855732	1.050306365	0.999656664	0.927807061	1.08464029	0.997158113	0.87453653	0.971202156	0.915141313	0.904518077	0.981423299	0.954671905	0.955807227	0.908641902	0.961310115	0.981111304	1.053476272	0.870908023	1.073133122	0.859003171	0.935476129	0.908680237	0.958115373	1.022691844	0.000577702	0.014245537	2.754801741	UP
Q00610	1.229141118	1.193574587	1.219909252	1.216605766	1.212215145	1.235447771	1.181226375	1.264327186	1.249346383	1.23051711	1.22923873	1.207955062	1.197918561	1.224330855	1.166096549	1.23106558	1.210413267	1.154556993	1.180137991	1.220324329	1.194644019	1.129176049	1.208812718	1.209561168	1.145412893	1.152098667	1.149988702	1.222251618	1.208970273	1.224959469	1.200380259	1.200548428	1.118262147	1.195678921	1.135662777	1.158665979	1.156617338	1.203694053	1.07256869	1.239744348	1.200621494	1.166444514	1.143478939	1.132879538	3.83E-05	0.00224225	0.663861978	DOWN
P10153	0.927944103	1.047814305	0.874177437	0.974949833	1.084819403	1.026838125	0.849334031	0.986798123	0.880537907	0.974708619	1.151234563	0.870847801	0.911873054	1.101534935	0.948950569	1.071623266	0.973112704	1.071332186	0.977845955	1.036493404	1.196389359	1.07256	0.982014555	1.053394043	1.143249496	0.917863197	1.044869653	1.014329114	0.998706031	1.137564138	1.216427008	1.21324759	0.943037181	1.154674703	1.145488649	1.166170878	1.123913506	1.224106128	1.018727992	0.939176779	1.099404048	1.175933918	1.134713829	1.132618177	0.002796136	0.042459842	3.478314384	UP
P61313	1.066481412	1.014174734	1.014970632	1.020021008	0.997659046	1.075949905	1.021887885	1.065571122	1.039699895	1.020407869	1.080812868	1.03257173	0.99875707	1.077673586	0.967099457	1.002178688	1.014265414	0.987008907	1.037588194	1.012862706	0.989585372	0.986247094	0.997286142	1.005863412	0.981851651	0.994239634	0.969356715	0.994503875	1.002127415	0.993134976	0.968268787	0.857937578	1.007221865	1.008618368	0.961280697	0.994234446	0.986604773	1.007948249	0.907336045	1.0445201	1.031668031	1.012441399	0.994772404	0.929358898	4.91E-05	0.002457316	0.522380855	DOWN
Q96TA1	0.919029774	0.87561119	0.844181197	0.857804961	0.902105196	0.902499287	0.872547084	0.884481059	0.870338028	0.879325406	0.821781201	0.873973366	0.9339183	0.86285353	0.910928707	1.040625827	0.903430122	0.877144367	0.993778219	1.01189146	0.856752123	0.888531377	0.936671912	0.848960752	0.947153559	0.992490217	0.93559725	1.007964218	0.908555372	0.893387751	0.99203789	0.881943003	0.925800825	0.942678283	0.87554199	1.027013866	0.897398144	0.88128033	1.02753738	0.962703304	0.877953263	0.879402399	0.989014058	0.95102411	7.82E-05	0.00327354	2.568951328	UP
Q9Y6B6	0.941497084	0.963866287	0.99978422	0.955838818	0.986312705	0.919507534	0.961495418	0.996671248	1.006209433	1.018839249	0.972877034	0.980240103	0.952770907	0.948991558	0.93089478	0.972027534	0.935623151	0.928398739	0.921594364	0.883287357	0.885960889	0.978676353	0.945651147	0.927055968	0.93570078	0.966566935	0.913147651	0.938116369	0.94186911	0.911064229	0.950370738	0.961325789	0.946076591	0.892493832	0.945624922	0.907952705	0.861869272	0.932131947	1.004871638	0.891800619	0.881949462	0.886780449	0.916747529	0.932093085	6.47E-05	0.002881557	0.546435522	DOWN
P51178	0.970945762	1.040969553	1.056283591	0.999215168	0.995390332	1.075477069	0.977893062	0.97873537	1.02517211	1.033688662	0.973916652	1.027311415	1.073606849	0.966993049	0.933525544	0.98461589	0.978841482	0.950604759	0.971435983	0.95018907	0.923261219	0.933828357	0.957506579	0.878829901	0.970371619	0.987249722	0.95885436	0.974482906	0.984764968	0.961967943	0.971736279	0.925956083	1.003087285	0.961633573	0.945874816	0.960108139	0.941548191	0.948290641	0.939709905	0.914863554	0.960506388	0.965255857	1.016535715	1.039582942	0.000150723	0.005236973	0.455577182	DOWN
Q05519	0.868035662	0.868349995	0.87634889	0.898868587	0.912043656	0.9163657	0.834463523	0.887341225	0.870439869	0.889133689	0.851593739	0.88508332	0.920509813	0.852435786	0.868295785	0.875392999	0.832484625	0.815705307	0.81900066	0.817054716	0.848522623	0.797489357	0.840818557	0.81626685	0.841260932	0.805336829	0.891250238	0.828384664	0.800243179	0.831607342	0.84401108	0.867581194	0.824358582	0.838532935	0.862867061	0.854875866	0.821442036	0.863944288	0.800750429	0.805170716	0.839418203	0.856862576	0.827525053	0.82540427	9.61E-06	0.000732703	0.499121776	DOWN
Q16795	0.98355973	0.999014151	0.920181599	0.957017413	1.003398997	0.939962297	0.974020389	0.97785143	0.955474037	0.995298274	0.973753793	0.945596144	0.983512645	0.927776082	0.987095943	1.009076872	1.008049244	0.983632415	0.999260313	1.001203497	1.015575958	1.071812636	0.975209355	0.982858628	1.006181127	0.99775473	0.987045191	0.97176766	0.993061041	0.935346693	0.972220396	0.971757896	1.031712129	1.003679075	0.997655538	1.028138529	1.058186766	1.006870001	0.954794301	0.992339347	0.979201028	0.973469518	0.995918419	1.017642923	0.001818648	0.030811811	1.574450862	UP
P53621	1.143514885	1.183248464	1.177808962	1.229770248	1.222692415	1.218446258	1.096235754	1.121115952	1.176118114	1.17456413	1.125245956	1.177040309	1.199883096	1.147892216	1.027487109	1.181304593	1.160772437	1.039504818	1.07632248	1.04807973	1.102183934	1.023267585	1.144331981	1.02746018	1.084012473	1.059031196	1.148466569	1.147341815	1.129757179	1.170302598	1.14996395	1.094886241	1.175874372	1.12655224	1.012676841	1.172025176	1.076159005	1.065049572	1.096694756	1.108165137	1.099358873	1.143414783	1.214119757	1.262708654	0.000534716	0.013873471	0.565707883	DOWN
Q9BQE3	1.221890515	1.169598034	1.186834537	1.172530989	1.133210419	1.173880339	1.160422436	1.190304329	1.214450958	1.185046254	1.218903754	1.185448419	1.161656493	1.20211138	1.109440626	1.185351997	1.155736828	1.171048835	1.10443436	1.179370948	1.132923552	1.08021562	1.16378302	1.189585592	1.109895419	1.074573686	1.157732895	1.142220933	1.136923057	1.202345481	1.175226638	1.156184407	1.134887982	1.167628869	1.087840126	1.150363902	1.105414647	1.15209655	1.09262957	1.152424477	1.152878893	1.124144521	1.161120942	1.135097238	4.20E-05	0.002263724	0.607016257	DOWN
Q9Y3Q4	1.12703158	1.158920516	1.117853944	1.228972675	1.208606724	1.149896949	1.041795184	1.045790816	1.118740327	1.165003069	1.082965698	1.159277378	1.195157473	1.101234685	1.070050434	1.11614709	1.097163402	1.001793358	0.985093985	1.097386255	0.930282701	0.975537905	1.083325948	0.963309714	1.061902918	0.987470462	1.057420033	1.109786748	1.06644097	1.135209262	1.110714584	1.042221324	1.112450786	1.086203194	0.985581057	1.129047798	1.033065673	1.03933474	1.063039362	0.959397295	1.057474212	1.068467149	1.14930647	1.193529069	0.000359562	0.009960852	0.39409717	DOWN
Q5QNW6	1.34413	1.334788553	1.322050962	1.351107374	1.404794567	1.384441641	1.335588571	1.346703328	1.298443248	1.353888207	1.387751256	1.318390297	1.3340685	1.386189027	1.157148109	1.336611072	1.279360599	1.242449335	1.194042856	1.302099488	1.342974609	1.235212174	1.312929161	1.28097624	1.242260417	1.157252278	1.285812767	1.326241325	1.2799336	1.343661956	1.320881681	1.374093753	1.285687948	1.380692355	1.290602741	1.377452872	1.271969533	1.363010326	1.283394418	1.211725891	1.316493262	1.349576585	1.337347668	1.320978062	0.000162663	0.005557654	0.58272377	DOWN
P39656	1.142159866	1.096504914	1.113331291	1.075295786	1.200974218	1.153200472	1.124023332	1.163013427	1.13914172	1.163494406	1.217628551	1.151408684	1.104412243	1.204128912	1.081369245	1.12788605	1.032960114	1.062268995	1.136394832	1.121131654	1.099733515	1.039543083	1.11606902	1.11714983	1.065320468	1.129618769	1.071319301	1.110053415	1.100121428	1.156169365	1.041511978	1.0830263	1.044785022	1.106970868	1.072708191	1.14901201	1.101635341	1.101450257	0.937281069	1.121843168	1.105431213	1.146535467	0.990835809	0.941300139	0.000217957	0.006981436	0.484249766	DOWN
Q93077	1.365667669	1.364553287	1.359024953	1.386815097	1.422160045	1.414637751	1.386115022	1.372590302	1.330078561	1.397174264	1.397231515	1.353042065	1.351839207	1.396574796	1.167820552	1.368177165	1.3035418	1.276308344	1.199157368	1.334871148	1.364822796	1.241631945	1.348322405	1.307233413	1.240437518	1.15903719	1.332110092	1.362716903	1.301986259	1.375425212	1.349423125	1.399816083	1.338500817	1.414387065	1.292851929	1.404212966	1.282263223	1.386366924	1.297923794	1.233680201	1.351321578	1.372042526	1.371082348	1.341737419	0.000104766	0.004211188	0.579589568	DOWN
O43399	0.961844828	0.95420354	1.020078498	0.88650019	0.883416514	0.907588392	1.021143837	1.010663971	1.002008059	0.998059878	1.009837815	1.009671048	0.911423107	0.987905271	1.159054674	0.941365784	1.220056335	0.974074036	1.007184438	0.985413861	0.992767583	0.987417387	1.182474089	1.12744628	1.20984979	0.999547024	0.944251409	1.173543842	1.189754676	1.16789035	1.209740576	1.190952673	1.038266417	1.191500359	0.947908854	1.186586333	0.933064083	0.989521352	1.15818278	1.02995127	1.117725747	1.151259647	1.249288262	1.237687403	3.46E-06	0.000417196	9.958515509	UP
Q8TEY5	1.398244465	1.400037511	1.415026826	1.46696168	1.465449379	1.462279927	1.340893823	1.308707707	1.415066822	1.399864599	1.31840444	1.396627153	1.439598349	1.331292263	1.269266364	1.393592231	1.327744982	1.278635727	1.270106414	1.304584914	1.302002996	1.218475393	1.353139296	1.207906111	1.304274021	1.25723192	1.338603804	1.361090534	1.337194524	1.373828794	1.377842508	1.317734529	1.396204876	1.333657722	1.252566438	1.379730522	1.304863813	1.290362976	1.303645499	1.236615846	1.295610331	1.34105832	1.418178163	1.457507065	0.000204364	0.006649948	0.447471198	DOWN
Q16878	0.950256382	0.949302707	0.961395062	0.944180185	0.956078613	0.976616417	0.916863133	0.926979128	0.937614801	0.951324472	0.957824685	0.951520755	0.960089636	0.97020369	0.924344158	0.93824578	0.916745103	0.955095335	0.943075837	0.883560496	0.89430412	0.909977056	0.928665369	0.900881251	0.901585734	0.918236236	0.911372406	0.927535919	0.909129717	0.950405246	0.916667409	0.907186688	0.907987625	0.931109748	0.918161173	0.920947106	0.903209455	0.895493162	0.912951366	0.920988014	0.94520282	0.93246511	0.930267438	0.928280552	2.33E-06	0.000340571	0.628993713	DOWN
O43865	0.846866147	0.851785456	0.819498907	0.879117182	0.883556516	0.861985819	0.897841562	0.806552624	0.864233528	0.851725666	0.807123285	0.887466538	0.893575274	0.87352398	0.961987724	0.877366554	0.918513792	0.934630582	0.967233032	0.926248651	0.888102987	0.972496915	0.975736781	0.98531318	0.939711467	0.922662638	0.910079757	0.920071239	0.976975494	0.899641301	0.914512915	0.863101357	0.98677221	0.943757324	0.940252634	0.916767239	0.90132531	0.909147088	0.988829868	0.825138547	0.843314158	0.898586798	0.918992467	0.953335553	8.02E-07	0.000164375	2.513105177	UP
P04003	1.185688211	1.183051279	1.213335942	1.073119636	1.349572502	1.171955519	1.143911355	1.161466189	1.145592638	1.16132044	1.174583229	1.120081752	1.296781865	1.142596252	1.186862613	1.134082291	1.214164951	0.909155133	1.178263987	1.001271348	1.166944566	1.113195819	1.050132014	1.161835394	0.965427215	1.211700835	1.112922514	1.147245122	1.074966198	1.127092262	1.136402504	1.01992611	1.151091029	1.041888014	1.021770976	0.966224326	0.999985142	1.003903257	1.026865793	1.145304094	1.080203325	1.170867892	0.983922838	1.038774402	0.000408604	0.011168506	0.381815807	DOWN
P55072	1.242887843	1.212584236	1.231889244	1.216687245	1.228325694	1.218040305	1.22701277	1.204405412	1.249116445	1.233250857	1.222193607	1.226385971	1.241570292	1.212913529	1.195725177	1.20134053	1.22070532	1.133765928	1.171979377	1.157428494	1.117199432	1.18222403	1.267865237	1.212282268	1.031914358	1.176690481	1.225685635	1.235865971	1.19118242	1.15060942	1.125101781	1.104945267	1.237227699	1.156977598	1.148681691	1.174311029	1.119397294	1.138319105	1.15746036	1.191397117	1.197856449	1.231219869	1.101833113	1.137488477	1.44E-06	0.000226391	0.631843344	DOWN
O43175	1.023928001	0.998495184	1.049908192	1.041889018	1.051805735	1.016321697	1.021687985	0.98899478	1.038554818	1.02009767	0.987275714	1.006701697	1.0380092	0.961180781	1.012283664	1.014811027	1.001893559	0.887636095	0.910562327	1.034423631	0.914126833	0.959193071	1.011514959	1.038120137	0.878996122	0.860926228	1.025580214	0.975796358	0.989890981	0.991589644	0.983794136	0.972982812	1.057119513	1.015970983	0.904390442	1.005008173	0.90949469	0.982028371	1.000270237	0.953756645	0.982024435	0.967330555	1.01785472	1.023636018	0.001108936	0.02190781	0.652059417	DOWN
Q02252	0.995369148	1.009043014	1.002634107	1.011054007	0.971113406	0.962388683	0.985233805	0.976537119	1.072852966	1.051396709	1.010926917	1.016413455	1.002668134	0.990301263	0.966673822	1.002486365	0.967847588	0.932637109	0.925330599	1.039222602	0.925853663	1.003243315	1.043519952	1.069818833	0.934446984	0.911682064	1.02412466	1.007168273	0.998890013	0.947834599	0.865505291	0.929720783	1.019772031	0.925609138	0.923517438	0.935714279	0.905104339	0.946476917	0.883466312	0.979590287	0.987795368	0.960274097	0.988081321	1.008075061	0.002614576	0.039999112	0.664461598	DOWN
Q9NYQ6	0.954275423	0.882450204	0.914020404	0.961360533	0.975126565	0.948607319	0.924325567	0.879693893	0.922072079	0.919376373	0.884410577	0.922089032	0.977165863	0.895686041	0.968398304	0.953757493	0.91840519	0.950998791	1.019963415	0.952255533	0.947998361	0.962090187	0.973299654	0.965011001	1.014258816	1.057626142	1.017440495	1.015103442	0.927561507	0.987277531	1.006614418	0.891855373	0.901715982	0.993768199	0.920749981	0.952258373	0.970279675	0.919469151	0.923651063	0.940635303	0.906647153	0.953004041	0.966367808	1.002864236	0.003295152	0.048597559	1.762113138	UP
P28072	1.080259108	1.066806266	1.049243916	0.973308961	1.081041409	1.048615332	1.060428641	1.007960172	1.000857684	1.015932575	0.9964238	1.024985027	1.045903942	1.034740913	1.081405169	1.13823524	1.09267784	1.042869234	1.007540464	1.035666471	1.110295138	1.075110428	1.165955216	1.094008079	1.092730605	1.026427676	1.06712467	1.116998606	1.094380219	1.127115809	1.090915234	1.058268763	1.050715821	1.086233065	1.063862416	1.122865957	0.996054101	0.951851304	1.124547832	1.073918914	1.106993547	1.119317485	1.101363034	1.133535041	0.000484467	0.01278515	2.057034376	UP
Q9NTX5	0.996311827	0.997170001	1.02856249	0.946670295	1.006973882	0.989851187	1.005015831	0.990787593	0.972155709	1.037516089	1.009930422	1.024469077	1.010773233	0.991944082	0.985521799	0.967601909	0.982490825	0.976216662	0.950784279	0.941478939	0.988536372	0.980613998	1.00965192	0.970716139	0.911632097	0.987213437	0.976975975	0.991533833	0.980358465	0.961773856	0.965751034	0.905319669	0.975298986	0.936834	0.986344124	0.952618113	0.916764477	0.926579691	1.018812149	0.980554616	0.988796433	1.004184149	0.93654373	0.943423926	0.000228927	0.007110615	0.639058535	DOWN
Q9BZZ5	0.809667848	0.82649419	0.870749408	0.833225108	0.854118265	0.878533629	0.867259829	0.886106603	0.809589691	0.921265252	0.901659526	0.888020506	0.922537666	0.900707851	0.848260039	0.954064882	0.883192054	0.938932594	0.936696933	0.883507849	0.949785971	0.878970372	0.952047653	0.921773718	0.966040391	0.952315117	0.90790345	0.922097694	0.83412604	0.900723747	0.932732021	0.966621129	0.919868306	0.843924369	0.935760473	0.940191232	0.926876966	0.978839475	1.006757071	0.928705022	0.885090166	0.91085143	0.913842394	0.952760192	0.000232447	0.007112189	1.991262073	UP
P36957	0.899956177	0.949984099	0.954638643	0.931527498	0.926347288	0.921323353	0.996981025	0.985357209	0.952129881	0.963731251	0.917854251	0.913659476	0.95112676	0.949021415	0.992693346	1.002762411	1.030177672	0.970964094	1.007690881	1.005959861	1.035606539	1.060869516	1.030901529	1.040136818	0.953912508	0.98217793	0.98046963	0.949627043	0.967258212	0.941404751	0.965379637	0.997156809	0.997856927	0.93541404	1.003916567	0.95592814	0.995226991	0.995793443	0.906934534	1.022287138	0.977938616	0.97317767	0.979455223	0.983380984	6.36E-05	0.002881557	1.902259605	UP
P11233	0.928923334	0.925728227	0.946551134	0.99632449	0.986378693	0.973682273	0.983553693	0.894766959	0.94322425	0.911890911	0.910865434	0.864185588	0.991805855	0.901746516	1.060036456	1.038507313	1.048807644	1.023991653	0.956473022	1.07380007	0.980620164	1.033908843	1.005088147	1.057953039	0.996565058	0.995685044	1.003445448	0.982647036	1.02137436	1.102809769	1.016215811	1.001859729	1.075966601	1.042911995	1.015483551	0.984163003	1.049469866	1.016280265	0.933444469	0.972875762	0.971771219	0.962059352	0.991639409	1.028941993	7.30E-06	0.000712654	2.778494446	UP
P42766	0.996398626	1.003974817	1.003870936	0.998624065	0.9822819	0.999267279	0.971309269	1.037710538	0.961801077	1.00893861	1.051398149	1.036642841	0.998932814	1.039664822	0.910402171	0.894419623	0.898056464	0.915153783	1.007533327	0.936467363	0.927224783	0.934177327	0.958314413	0.895910036	0.967825705	0.923852153	0.912130631	0.93360636	0.996942183	0.949275622	0.965665792	0.95664559	0.978577176	0.938613071	0.960563051	0.974542192	0.904413901	0.928275084	0.952093622	1.023517291	0.96280852	0.984947136	0.99731053	1.00219895	1.21E-06	0.000215844	0.478040053	DOWN
P31150	0.945613055	0.97599059	0.929593033	0.97731888	0.995005507	0.937454954	0.866608563	0.94904918	0.937240905	0.942285195	0.960586868	0.964223394	0.926145323	0.9627785	0.990231068	1.078292118	1.028798863	0.962955258	0.994000541	0.946981918	1.019036588	1.026843255	1.00381628	0.999893632	1.026807669	1.021779682	0.996605486	0.965451336	0.989484741	0.965182332	0.891903006	0.906004589	0.993455853	0.991670565	1.037782244	0.933615756	1.004658908	0.973354533	0.951207878	0.996228225	0.983041309	0.992779275	0.954825537	1.020277693	0.000768485	0.017034115	1.846803535	UP
P26373	1.084495866	1.056411935	1.054465342	1.07509028	1.057289578	1.064963389	1.049592235	1.085308038	1.072300623	1.068005989	1.100515804	1.081365213	1.068378885	1.097334125	1.002758119	1.074436543	1.045426817	1.041429859	1.052826691	1.066077956	1.01307067	1.018413623	1.061234897	1.008237731	0.986236597	1.043510013	1.048939789	1.0513988	1.034974932	1.043260244	1.052805106	1.027685524	1.064670472	1.057357089	1.019916446	1.038538919	1.008115404	1.024909499	1.003084025	1.073132627	1.035438786	1.029818623	1.053001238	1.060399181	1.26E-06	0.000215844	0.648392397	DOWN
P06865	1.080948687	0.918424371	1.021060643	1.054683422	1.049209194	1.042912458	1.054737931	0.99860767	1.049558818	1.02625677	0.944053058	0.985036537	0.924033195	0.939352396	1.094609441	1.094735688	1.045860811	1.067492828	1.069800781	1.059333095	1.063740832	1.046728267	1.103651638	1.077919919	1.07039418	1.054495892	1.076055218	1.049207536	1.042496115	1.033108993	1.047859484	1.05667115	1.116412428	1.047569963	1.053979841	1.051324632	1.093305535	1.066463284	1.016858926	1.042472789	1.037081886	1.015135285	1.044023163	1.062765986	0.003101937	0.046415841	1.86787242	UP
Q14203	0.925397745	0.90875323	0.943262155	0.879833966	0.873338586	0.944258688	0.894874562	0.959256882	0.882279552	0.929814688	0.847565642	0.895158045	0.853408537	0.854930254	0.917993298	0.941448648	0.919323913	0.979752343	0.946670962	0.944214929	0.946182595	0.920944751	1.000870789	0.898189974	0.964907288	0.982326112	0.97323086	0.890932131	0.855895507	0.943641703	0.928443448	0.991725664	0.968735258	0.917098562	0.954148456	0.971594272	0.973051466	0.963894641	0.951317289	0.948313379	0.914541395	0.858125237	1.007774393	0.991130261	0.000688432	0.015828773	1.800607458	UP
P27816	1.059972369	1.035871056	1.051917118	1.056021688	1.023582487	1.03469692	1.11196546	1.058882815	1.087986747	1.029638912	1.018852304	1.050264104	1.060512291	1.011169543	1.046017872	0.961366996	1.09029089	1.014379291	1.031323584	1.006868247	0.921846267	1.013581262	0.979038651	1.041583367	1.066762793	1.067495425	1.020786035	0.933542038	0.986397222	0.994223625	0.941255326	0.977659867	1.084455389	0.949012778	0.958129993	0.948294367	0.984374318	0.968118885	0.88792572	1.049953921	0.991832693	0.963816133	0.96781543	1.010270561	3.49E-05	0.002102891	0.588633312	DOWN
P39023	1.026685811	1.023279014	1.012159157	1.033936076	1.042150388	1.02164562	0.977616022	1.07485693	1.010094407	1.025554033	1.0796396	1.030127071	1.000654431	1.06915362	0.922136389	1.005712238	0.937982921	0.99698463	1.040762584	0.965747282	0.972939556	0.958151663	0.975729499	0.983959498	1.016720182	0.987031756	0.915895582	0.970790026	1.02101592	0.974708409	0.988633871	1.013918369	0.983528363	0.944566209	0.988889578	1.002458453	0.958973551	0.990876775	0.97987938	1.073601348	1.015203804	1.027951841	1.014175555	1.022938663	0.000186192	0.006257286	0.586883657	DOWN
P29692	1.129514599	1.028908116	1.061473403	1.078102577	1.048621935	1.08212453	1.098944031	1.09558094	1.0805226	1.070495641	1.126510841	1.031249796	1.054620341	1.092739353	1.074181809	1.150886638	1.084606767	1.108203905	1.106472174	1.113640996	1.092171205	1.085143341	1.176942939	1.109065499	1.110256662	1.100916173	1.123186988	1.136359298	1.050541167	1.118464723	1.133219312	1.165487807	1.082812633	1.180339013	1.088822602	1.19825807	1.101604355	1.138405071	1.19202279	1.131352546	1.114944955	1.121544648	1.082663297	1.128919351	0.000313393	0.009048671	1.889944618	UP
Q15631	0.930839523	1.008567511	0.950284325	1.006344748	0.948273108	0.977071384	1.003735038	0.972910875	1.005817206	0.999285302	1.004005393	0.997105914	1.011925481	1.012006999	0.978663777	1.007366369	0.974207426	0.998164055	1.010386026	0.963622279	1.068798279	1.059400049	0.963844259	0.998280603	1.060479922	1.012538736	0.990417499	0.998780387	0.982593117	0.965607576	1.03274976	1.103687791	1.00515873	1.104386308	1.061594523	1.069785514	1.020906694	1.114454856	1.020080162	0.991825906	1.015084219	1.032498588	1.022112005	1.052929058	0.002141426	0.034790098	1.831604577	UP
P50914	1.060279159	1.042028484	1.05552315	1.024838051	1.018235403	1.004411359	1.040162391	1.103483241	1.02096082	1.064212818	1.090152187	1.047431058	0.998920822	1.080270456	1.016637639	1.066635436	1.026830649	1.012699137	1.054534766	0.967396053	0.998201661	0.984615211	0.989815674	1.026184683	0.868787805	0.994204557	0.949645619	1.014156885	1.050586829	1.020462106	0.994436936	0.973189026	0.979538579	1.037489512	0.953818753	0.860636407	0.955187247	0.985779152	0.886388452	1.103540913	1.067413227	1.049555977	1.005426435	0.921238383	0.000335855	0.009431538	0.58306624	DOWN
P12236	1.181664458	1.229635368	1.206318463	1.192240146	1.237496867	1.211371478	1.192800108	1.187594933	1.203134387	1.223443942	1.189600463	1.205023633	1.179970466	1.17459074	1.116135025	1.189445942	1.159202512	1.126760916	1.113137341	1.191859724	1.149190419	1.207892586	1.185853349	1.167241466	1.077686158	1.124263396	1.150471677	1.187788637	1.188687148	1.174522767	1.151021012	1.173423163	1.156782544	1.168222039	1.098030715	1.147508445	1.161253432	1.193864285	1.135226209	1.176420908	1.171764513	1.166745414	1.176214852	1.193596889	3.10E-06	0.000396593	0.663803261	DOWN
O00443	0.928539953	0.956718419	1.016035842	1.015459457	1.035936453	1.066242414	0.88041922	0.917276417	0.987777543	0.977940058	0.86190058	0.96421299	0.974495407	0.95109584	1.097337785	1.102248227	1.129609285	1.109556356	1.027755593	0.91180462	0.980423272	1.032082688	1.007771276	1.050411482	1.136099824	0.945570704	1.017943654	1.109157982	1.170214107	1.035183133	1.046350355	1.137189998	1.129014282	1.106742109	1.072244047	1.075178196	1.164824883	1.1203672	1.011852343	0.938051399	1.097273967	0.988959059	1.064281525	1.105085265	2.81E-05	0.001800268	4.432949469	UP
P14207	0.885799039	0.955122122	0.839774203	1.019927064	0.971117169	0.943362454	0.950510812	1.006804984	1.030992128	0.939011371	1.009627865	0.965026751	1.005757705	1.005424671	0.998616084	1.101196219	0.954156981	1.046616853	1.013144598	0.997514971	1.082679977	0.979828963	1.078728261	1.018161063	0.950137931	0.996718188	1.03715783	1.060356174	0.97290418	1.013015995	1.027596126	1.052952148	1.071366858	1.076817525	1.021942826	1.060692661	1.030803145	1.065451066	1.061267146	1.047988273	1.010106503	1.043507691	1.024935852	1.060047144	0.000600358	0.014389963	2.224183683	UP
P30050	1.15381963	1.125591323	1.089668238	1.115294171	1.16105143	1.122909086	1.165101611	1.111983865	1.131409744	1.137401476	1.135404192	1.127748054	1.085047923	1.139810485	1.06492343	1.12788382	1.098200605	1.068657262	1.076198518	1.061820896	1.088610095	1.112007461	1.021622766	1.107639652	1.078514863	1.069014954	1.051873958	1.066794455	1.087170003	1.137025454	1.048373857	1.105807659	1.074375593	1.035466998	1.075338009	1.06666413	1.069233152	1.123982548	1.071881212	1.094485914	1.125831971	1.115553258	1.087713939	1.09847906	4.75E-06	0.000512271	0.594749087	DOWN
Q8TAF3	1.050031761	1.091518236	1.07783845	1.129597339	1.131779017	1.130059005	1.007290199	1.006066126	1.060076038	1.092990355	0.972896183	1.068674915	1.102279953	1.016489105	1.03645943	1.064543471	1.051929465	0.976434933	0.976882168	0.899820606	0.995133311	0.969409538	1.061973199	0.938544171	0.996891191	0.990105799	1.037829856	1.022532742	1.025864576	0.994930076	1.089020748	1.032287897	1.077745324	0.968692966	0.979056134	1.044466608	0.997585321	0.970148851	1.026969978	0.9592891	0.875980851	1.037398888	1.031895676	1.049532261	0.000998127	0.021446938	0.443775173	DOWN
P17980	1.065660859	1.053615943	1.018546433	1.068831853	0.974816948	1.065770384	1.047560813	1.106044567	1.079978748	1.003467132	1.001507874	1.073073774	1.115113456	1.019862856	1.041560177	0.994946908	1.111192844	0.98549034	0.989567209	0.975970355	0.969773953	0.992988307	1.026310292	1.003092726	0.908062783	1.037832963	1.034750335	1.02586172	0.997338617	1.03773917	1.035048395	0.996514043	1.020888044	1.032386544	1.000459332	1.047746073	0.971808091	0.960512037	0.982855315	1.066796026	0.997346506	0.992293935	0.91332151	0.904082544	0.001617543	0.028101382	0.554724308	DOWN
P62280	1.056911605	1.059368454	1.050511977	1.051814862	1.065853329	1.07236763	1.006935612	1.067920375	1.066640897	1.0640151	1.094585803	1.078694299	1.074343231	1.094175365	1.003548735	1.06324454	1.022299217	1.023217573	1.013771308	1.040752756	1.036642417	0.978803853	1.048782394	0.978367904	0.987322044	0.981078942	1.011211298	1.036303476	1.057190364	1.04838417	1.018095185	1.061713431	1.005266245	1.048659088	0.983552509	1.049936284	0.958837316	1.012866757	1.033842065	1.06119736	1.052747953	1.064621337	1.060079175	1.065163562	4.09E-05	0.002263724	0.622362691	DOWN
Q15404	0.992721801	0.997155671	1.080046036	0.997239821	1.019179909	0.913041827	1.031747708	1.035333444	0.991544893	1.029432138	0.922999422	0.947703948	0.935534483	0.971098818	1.044926135	1.014198839	1.046153425	1.014507441	1.025398931	1.055313109	1.013274539	1.045960354	1.043497579	1.12020611	1.027303612	1.044100979	1.050674598	1.014423106	1.076450823	1.071355071	0.948352887	1.005374682	1.078721735	1.020821382	1.038417635	1.098036825	1.055341154	1.07441626	0.998664936	1.035252807	1.004162722	1.047513729	1.01836543	1.058280849	0.002540879	0.039163927	1.80836092	UP
P62081	1.149070396	1.085633701	1.084997118	1.076031693	1.039192527	1.084827695	1.085337144	1.126292611	1.115939628	1.109777749	1.125955623	1.104576998	1.051766324	1.123831611	1.049541587	1.100172417	1.069458679	1.059441587	1.079458498	1.084280265	1.033321477	1.037858557	1.025382223	1.072695559	0.968904487	1.054256024	0.996365648	1.04425747	1.071405992	1.055633148	1.008190713	1.025159357	1.010613667	1.035018844	1.008312533	1.033365803	1.021620198	1.066035181	0.980075286	1.108318064	1.067181796	1.025792807	1.005355727	1.012638665	5.77E-06	0.000591014	0.492217589	DOWN
P47897	1.06233433	1.095485386	1.123173903	1.132974976	1.132795291	1.160018205	0.998905491	1.025187444	1.118132812	1.110060774	1.059122676	1.113854578	1.139673445	1.080217844	0.969331104	1.040758779	1.02701649	1.017205776	1.008576179	1.088298579	1.027273774	0.970895799	1.053639041	1.006643426	1.052022174	1.00589743	1.096835194	1.047057548	1.006064131	1.091388777	1.068030887	1.009104354	1.094737332	1.029310551	0.980215504	1.072068619	1.024532023	1.017055221	1.049733918	0.977591349	1.041215686	1.028855209	1.120061269	1.135674259	0.000571709	0.014245537	0.472925439	DOWN
O00231	1.051798388	1.045448276	1.04338246	1.025691336	1.00537059	1.065444645	1.037976224	1.043826706	1.066264871	1.038839608	1.043455086	1.041157159	1.043931639	1.043848824	1.013093474	1.045416265	1.055252208	1.030656324	1.034085303	1.007753711	0.986002848	1.017008292	1.041435225	1.036694116	0.953690977	0.993421017	1.036124057	1.048054804	1.015952833	1.043029634	1.019797413	0.942751151	0.983226376	1.010415662	0.959779759	0.95239418	0.924583617	0.9759221	0.9525695	1.034261596	1.03277454	1.032827512	0.855158499	0.858955366	7.11E-05	0.003101202	0.636352492	DOWN
Q07020	1.114784316	1.073310462	1.071355798	1.09243101	1.089333329	1.080886294	1.073635041	1.098240236	1.073933571	1.08286354	1.092340062	1.10371578	1.127792039	1.090501534	1.007579851	1.037490131	1.092898266	0.998404233	1.020051809	0.992020741	0.958790769	1.010096922	1.046676509	1.041241309	0.95802003	1.004674203	1.037320662	1.03973009	1.034775915	1.040406859	1.048929451	1.028501379	1.088258902	1.03412455	1.024857848	1.053374967	1.017767888	1.016414371	1.021403746	1.068966731	1.067734037	1.05435041	1.043239828	1.046180371	3.09E-10	3.16E-07	0.480872583	DOWN
P13598	1.156988643	1.033557783	1.161491825	1.228016122	0.876221335	0.887384386	0.845490604	0.795869351	0.867441504	0.87399386	1.12672816	1.174927927	0.904775683	1.149090043	1.232420461	1.25620257	1.216428071	1.198695681	1.178867333	1.232692881	1.192281706	1.14756499	1.270739832	1.207777459	1.15235443	1.170945188	1.273167604	1.270234717	1.220654996	1.240124567	1.259075155	1.194295442	1.272820487	1.206849992	1.137329568	1.238119095	1.199856875	1.209807903	1.16990361	1.108243778	1.201619589	1.185519056	1.259005628	1.264455794	0.000224758	0.007088507	4.787033077	UP
P36578	1.054015619	1.078489361	1.071195257	1.061701759	1.064515836	1.065524038	1.075430818	1.116739145	1.072608641	1.048799666	1.106888024	1.065350648	1.03582809	1.09800305	1.031076187	1.04691936	1.070256864	1.041133569	1.061016239	1.028256803	0.957657744	0.990153041	1.065130928	1.022456149	1.009290394	1.0330086	1.050004084	1.032083726	1.060343961	1.06718951	1.036580055	0.980635551	1.049156903	1.05130538	1.028478257	0.978251084	1.010269762	1.000865385	0.987033813	1.113411074	1.081072259	1.057785651	1.027080145	1.003440452	3.97E-05	0.002262304	0.628329878	DOWN
P17987	1.125835772	1.118859879	1.137221918	1.089349057	1.113824072	1.186692106	1.110976137	1.093618071	1.130350958	1.093695061	1.138809974	1.094605599	1.127194656	1.136361928	1.078348288	1.106132519	1.089927804	1.089367447	1.088979784	1.022781581	1.060562835	1.075617224	1.089216828	1.091615228	1.032492078	1.086395109	1.059448115	1.117114561	1.068817477	1.130187093	1.088895855	0.963455774	1.069439417	1.076956434	1.045729999	1.063216217	1.097560937	1.073788846	1.059040602	1.09256859	1.111728519	1.088369939	1.045646793	1.042594507	9.65E-06	0.000732703	0.574339134	DOWN
P62241	1.032652041	1.046603365	1.048886499	1.020270443	1.051058151	1.01859876	0.993174351	1.088757784	1.028866481	1.076934334	1.111677287	1.061090067	1.019362112	1.106719528	0.967304777	1.004361717	1.010584378	0.964286032	1.050002516	0.972244492	0.987261309	0.981514657	1.004868599	1.007964135	0.990635377	0.997034707	0.948158622	0.981173443	0.97568718	0.998119764	0.981650001	0.999172344	0.986256474	1.055533847	0.994516704	0.998545545	0.960051546	0.983572622	0.984779009	1.073257104	1.026086208	1.030272286	0.978523931	1.011791956	6.22E-05	0.002881557	0.467768684	DOWN
P62847	1.000911709	0.97023684	1.009358446	1.018966552	0.998822715	0.998412009	1.022707149	1.016971976	0.993238323	1.038668872	1.047354114	0.988340252	1.004593379	1.034933892	0.896373068	1.009670123	0.910337069	0.835500252	0.99889161	0.863691912	0.843802426	1.022199392	0.993337998	0.975801636	0.891129227	0.860435076	0.98518695	0.976410883	0.979155124	0.969555713	0.987854967	1.002475459	0.985923297	0.999105718	0.932572144	0.993141305	0.956374416	0.98900742	0.95745773	1.015192011	0.972432806	0.981164275	0.985950345	0.994120631	4.53E-05	0.002380251	0.573541556	DOWN
P69891	1.357088481	1.367130488	1.321203317	1.38533125	1.330100962	1.496613399	1.387944247	1.207156654	1.377617519	1.373490618	1.252657119	1.412263463	1.445639108	1.393484803	1.187284985	1.322630303	1.2386157	1.29873598	1.114712043	1.220340806	1.201116293	1.251829512	1.402435843	1.285566683	1.230639881	1.144459249	1.235280176	1.234153034	1.147213392	1.381188402	1.373761744	1.348844337	1.322589344	1.282116634	1.232568578	1.353966587	1.182958124	1.234303425	1.464230466	1.066366065	1.234145732	1.231159281	1.525381523	1.324581284	0.001065705	0.021630652	0.512037945	DOWN
O15371	0.948387289	0.828011488	0.810020328	0.923089678	0.942855635	0.841386444	0.918745609	0.930985257	0.842942396	0.93471047	0.961377838	0.90060783	0.845591911	0.951786199	1.077109306	0.957365408	1.150194166	0.936581311	1.028499789	0.895451312	0.870378375	1.024331236	0.928433748	1.056669628	0.896602497	1.003315522	1.070534637	0.942641381	0.943803859	0.927340216	0.928486857	0.926447962	1.087924664	0.962448164	0.985454154	0.954853342	1.006386126	0.809592529	1.009775012	0.986946812	0.969719472	0.927106089	0.916747529	0.920394068	0.000772767	0.017034115	3.593133215	UP
P62304	1.00322254	0.987118175	0.970078121	1.011719199	0.971950815	0.943346873	0.971388717	0.988722025	0.9402253	0.935110991	0.965842533	0.936171376	0.976516759	0.984108576	0.921314308	0.923991351	0.976832592	0.823310043	0.960585329	0.895865718	0.954712328	0.920365176	0.954905682	0.883460103	0.943945971	0.91773008	0.908535646	0.923786666	0.89800091	0.920133514	0.959284768	0.924610432	0.945773259	0.937787917	0.995630787	0.953398021	0.882182295	0.961735831	0.937181222	0.989693219	0.973442503	1.009980721	0.963355065	0.956018696	0.001331265	0.024606225	0.668467492	DOWN
P05141	1.082097279	1.022858804	1.056794405	1.077423277	1.134531121	1.056272503	1.046877298	1.067135149	1.090527689	1.087838738	1.06790036	1.079227922	1.05292192	1.048958806	1.00809709	1.064818892	1.013285149	0.995372103	1.023577914	1.05365216	1.019018336	1.013323033	1.065470898	1.031462338	0.95189134	1.003132045	1.037663323	1.051913128	1.052413817	1.058915778	1.045301752	1.039590504	1.023220362	1.049877419	0.962260978	1.055676562	1.008443363	1.025400979	1.020360674	1.000711019	1.036622057	1.041733004	1.056677638	1.094298391	0.000141939	0.005104829	0.598772019	DOWN
Q15149	1.237505219	1.304683147	1.230632206	1.257601775	1.234834053	1.215966803	1.353263398	1.287211633	1.261566387	1.250403102	1.210292549	1.229798844	1.214570341	1.205549568	1.172950114	1.213651601	1.215742969	1.173262495	1.214770361	1.211190143	1.199949949	1.229244507	1.239318787	1.248717354	1.148434071	1.197170171	1.255005438	1.267755306	1.210624849	1.214655113	1.209684481	1.203664951	1.193678706	1.209313741	1.19871263	1.189110329	1.204537122	1.214783048	1.15240575	1.205618901	1.224865698	1.205717315	1.179790005	1.207073516	0.00244154	0.038207301	0.580850268	DOWN
P62753	1.05647964	1.050856714	1.027052446	1.053782382	1.105080574	1.084402433	1.029502492	1.061625424	1.01513145	1.074700397	1.09959584	1.051518234	1.024038962	1.102035373	0.922977234	1.018910232	0.960326831	0.994030621	1.005403372	0.970014607	0.967156954	0.9436913	1.00877172	1.003461593	0.956360055	0.936633763	1.022399047	0.948033196	1.009245126	0.960815387	1.030325706	0.988957731	1.006470687	0.985503701	0.904756446	0.975522279	0.975488065	1.001279988	0.97937152	1.021510834	0.96395582	0.982022951	1.029980067	1.01138372	2.46E-08	1.26E-05	0.35192425	DOWN
Q9Y696	1.023719359	1.075263794	1.075022876	1.011540335	1.064998999	0.929833649	1.044008045	1.078837849	1.090767116	1.034078744	1.02007057	1.073324691	1.101084098	1.010406447	1.143792743	1.067490399	1.071214256	1.150969569	1.07166161	1.139985256	1.010208847	1.134496286	1.175900037	1.121477106	1.173392079	1.095255238	1.171744094	1.178874599	1.130101804	1.011050483	1.157698169	1.154704819	1.137541703	1.207583888	1.065583928	1.201682675	1.17685751	1.151616927	1.204745934	1.077719105	1.124999187	1.035758849	1.148027013	1.174383441	8.12E-06	0.000732703	3.646000971	UP
