# Supplementary material for: Proteomics signatures associated with hip arthropathy in ankylosing spondylitis
Source: Front Med (Lausanne). 2025 May 14;12:1556118. doi: 10.3389/fmed.2025.1556118 (PMC12116585; doi:10.3389/fmed.2025.1556118)
Supplement: Supplementary file 4 [file Data_Sheet_3.csv]

GOIDs	Ontology	Description	Counts	Annotated	pvalue	p.adjust	IDs
GO:0000027	BP	ribosomal large subunit assembly	3	27	4.0383546366913e-06	7.05990926664426e-05	P83731/P39023/P30050
GO:0000028	BP	ribosomal small subunit assembly	1	21	0.023494438753956	0.0438115343621388	P62263
GO:0000097	BP	sulfur amino acid biosynthetic process	1	1	0.00113137577389233	0.00738411255093727	Q16878
GO:0000165	BP	MAPK cascade	6	275	8.095621967525e-07	1.61747222575652e-05	Q15008/O15020/P43686/P28072/P17980/O00231
GO:0000183	BP	chromatin silencing at rDNA	2	12	8.30820529052447e-05	0.00101671662242793	P68431/P62805
GO:0000184	BP	nuclear-transcribed mRNA catabolic process, nonsense-mediated decay	24	130	1.0165503801624e-46	1.42171831739856e-44	P62701/P83731/P62263/P46781/P61247/P15880/P62266/P35268/P62244/P47914/P62249/P61313/P42766/P26373/P39023/P50914/P30050/P62280/P62081/Q07020/P36578/P62241/P62847/P62753
GO:0000209	BP	protein polyubiquitination	6	210	1.67466113464579e-07	4.20382884825187e-06	Q15819/Q15008/P43686/P28072/P17980/O00231
GO:0000228	CC	nuclear chromosome	2	40	0.000961768015647091	0.00738411255093727	P68431/P62805
GO:0000242	CC	pericentriolar material	1	18	0.0201718779393802	0.0399762520296625	P17987
GO:0000275	CC	mitochondrial proton-transporting ATP synthase complex, catalytic core F(1)	1	4	0.00451789969214678	0.0170116299946604	P36542
GO:0000462	BP	maturation of SSU-rRNA from tricistronic rRNA transcript (SSU-rRNA, 5.8S rRNA, LSU-rRNA)	4	34	6.99840782647608e-08	1.90317812836669e-06	P62263/P62249/P62241/P62847
GO:0000463	BP	maturation of LSU-rRNA from tricistronic rRNA transcript (SSU-rRNA, 5.8S rRNA, LSU-rRNA)	1	16	0.0179506174876866	0.0370752205072682	P42766
GO:0000492	BP	box C/D snoRNP assembly	1	7	0.00789304802952917	0.0223979536837944	Q9Y265
GO:0000502	CC	proteasome complex	6	94	1.36796341622442e-09	5.1509084018604e-08	Q15008/P43686/P55072/P28072/P17980/O00231
GO:0000729	BP	DNA double-strand break processing	1	15	0.0168381171382765	0.0356807720311098	Q15819
GO:0000784	CC	nuclear chromosome, telomeric region	2	106	0.00653644138302298	0.0212639695888823	P68431/P62805
GO:0000786	CC	nucleosome	3	125	0.000404722791760233	0.00388454522679674	P68431/P62805/Q93077
GO:0000788	CC	nuclear nucleosome	2	28	0.000470236901269958	0.00442655698407008	P68431/Q5QNW6
GO:0000812	CC	Swr1 complex	1	9	0.0101368458531695	0.0261846229294274	Q9Y265
GO:0001502	BP	cartilage condensation	1	23	0.0257032754955286	0.0460027544974818	P08493
GO:0001525	BP	angiogenesis	4	299	0.000391324283183874	0.00379313339838627	P04196/P07355/P51178/Q9Y696
GO:0001561	BP	fatty acid alpha-oxidation	1	7	0.00789304802952917	0.0223979536837944	O14975
GO:0001649	BP	osteoblast differentiation	2	114	0.00752107967702749	0.0223979536837944	Q00610/P62280
GO:0001676	BP	long-chain fatty acid metabolic process	1	15	0.0168381171382765	0.0356807720311098	O14975
GO:0001726	CC	ruffle	2	95	0.00528695819989211	0.0191863985548107	Q8WWN8/P07355
GO:0001732	BP	formation of cytoplasmic translation initiation complex	1	3	0.00339032421250107	0.0144309887132111	O15371
GO:0001735	MF	prenylcysteine oxidase activity	1	13	0.014609369258802	0.0330313452756746	Q9UHG3
GO:0001765	BP	membrane raft assembly	1	6	0.00676926019783586	0.0212639695888823	P07355
GO:0001780	BP	neutrophil homeostasis	1	7	0.00789304802952917	0.0223979536837944	P04083
GO:0001824	BP	blastocyst development	2	22	0.000288644281041138	0.00297455527515025	P43686/P17980
GO:0001843	BP	neural tube closure	3	92	0.000164347145762445	0.00180781860338689	Q9NYQ6/P11233/P62081
GO:0001886	BP	endothelial cell morphogenesis	1	13	0.014609369258802	0.0330313452756746	Q9Y696
GO:0001891	CC	phagocytic cup	1	23	0.0257032754955286	0.0460027544974818	P04083
GO:0001931	CC	uropod	1	15	0.0168381171382765	0.0356807720311098	P13598
GO:0002091	BP	negative regulation of receptor internalization	1	7	0.00789304802952917	0.0223979536837944	P07355
GO:0002181	BP	cytoplasmic translation	3	26	3.59260923304687e-06	6.51326747991275e-05	P35268/P47914/P61313
GO:0002199	CC	zona pellucida receptor complex	2	10	5.67307580338175e-05	0.00078224524105785	P49368/P17987
GO:0002223	BP	stimulatory C-type lectin receptor signaling pathway	6	104	2.52611609368136e-09	9.15950983597797e-08	Q15008/P43686/P28072/P17980/O00231/P13598
GO:0002309	BP	T cell proliferation involved in immune response	1	8	0.0090155761149836	0.0245173583793582	P62753
GO:0002479	BP	antigen processing and presentation of exogenous peptide antigen via MHC class I, TAP-dependent	5	130	4.317648742552e-07	9.83018167199629e-06	Q15008/P43686/P28072/P17980/O00231
GO:0002576	BP	platelet degranulation	2	101	0.00595335533514392	0.0200977064589859	Q9UHQ9/P04196
GO:0002685	BP	regulation of leukocyte migration	1	6	0.00676926019783586	0.0212639695888823	P04083
GO:0002839	BP	positive regulation of immune response to tumor cell	1	1	0.00113137577389233	0.00738411255093727	P04196
GO:0003254	BP	regulation of membrane depolarization	1	9	0.0101368458531695	0.0261846229294274	Q9Y3Q4
GO:0003697	MF	single-stranded DNA binding	2	127	0.00925406050654271	0.0250961917892114	P04083/Q15631
GO:0003723	MF	RNA binding	19	1289	5.61374617166756e-16	2.74792875103127e-14	P83731/P62263/P61247/P26639/P35268/O95218/P62244/P47914/P62249/P61313/O43865/P26373/P39023/P50914/P62081/P47897/Q07020/P36578/P62304
GO:0003729	MF	mRNA binding	3	183	0.00122034221834144	0.00780859497879917	P15880/P42766/Q15631
GO:0003735	MF	structural constituent of ribosome	26	764	7.46621103422652e-31	6.6449278204616e-29	P62701/P83731/P62263/P46781/P61247/P15880/P62266/P35268/P62244/P47914/P62249/P61313/P42766/P26373/P39023/P50914/P12236/P30050/P62280/P62081/Q07020/P36578/P62241/P62847/P05141/P62753
GO:0003954	MF	NADH dehydrogenase activity	1	5	0.00564421121939274	0.0191863985548107	Q16795
GO:0004029	MF	aldehyde dehydrogenase (NAD) activity	1	21	0.023494438753956	0.0438115343621388	Q02252
GO:0004128	MF	cytochrome-b5 reductase activity, acting on NAD(P)H	1	15	0.0168381171382765	0.0356807720311098	Q9UHQ9
GO:0004149	MF	dihydrolipoyllysine-residue succinyltransferase activity	1	4	0.00451789969214678	0.0170116299946604	P36957
GO:0004491	MF	methylmalonate-semialdehyde dehydrogenase (acylating) activity	1	6	0.00676926019783586	0.0212639695888823	Q02252
GO:0004492	MF	methylmalonyl-CoA decarboxylase activity	1	1	0.00113137577389233	0.00738411255093727	Q9NTX5
GO:0004519	MF	endonuclease activity	2	108	0.00677666855130875	0.0212639695888823	P10153/Q15631
GO:0004522	MF	ribonuclease A activity	1	4	0.00451789969214678	0.0170116299946604	P10153
GO:0004563	MF	beta-N-acetylhexosaminidase activity	1	17	0.0190618706263277	0.0384774666869584	P06865
GO:0004617	MF	phosphoglycerate dehydrogenase activity	1	3	0.00339032421250107	0.0144309887132111	O43175
GO:0004819	MF	glutamine-tRNA ligase activity	1	17	0.0190618706263277	0.0384774666869584	P47897
GO:0004829	MF	threonine-tRNA ligase activity	1	13	0.014609369258802	0.0330313452756746	P26639
GO:0005092	MF	GDP-dissociation inhibitor activity	1	23	0.0257032754955286	0.0460027544974818	P31150
GO:0005093	MF	Rab GDP-dissociation inhibitor activity	1	15	0.0168381171382765	0.0356807720311098	P31150
GO:0005102	MF	signaling receptor binding	3	305	0.00514842475240743	0.0190200295570071	P04083/P04196/O14975
GO:0005198	MF	structural molecule activity	6	603	6.87465164389523e-05	0.000904509028822056	P04083/Q00610/P53621/Q9BQE3/P27816/O00231
GO:0005222	MF	intracellular cAMP-activated cation channel activity	1	9	0.0101368458531695	0.0261846229294274	Q9Y3Q4
GO:0005471	MF	ATP:ADP antiporter activity	1	1	0.00113137577389233	0.00738411255093727	P12236
GO:0005497	MF	androgen binding	1	5	0.00564421121939274	0.0191863985548107	P30536
GO:0005543	MF	phospholipid binding	2	105	0.00641782150566161	0.0212639695888823	P04083/O15020
GO:0005544	MF	calcium-dependent phospholipid binding	2	151	0.0128705699746115	0.0310351921308981	P04083/P07355
GO:0005576	CC	extracellular region	7	2434	0.0209147101436919	0.0412812524811982	P68431/P04083/P04196/P62805/P10153/P04003/P14207
GO:0005615	CC	extracellular space	6	1890	0.0207747368856057	0.0410878129515313	P04083/P07355/Q6P4A8/O15020/P53621/P04003
GO:0005634	CC	nucleus	42	10044	1.10438244854108e-14	5.14852579581769e-13	P68431/Q15819/P46781/P04083/P61247/P15880/Q9Y265/P07355/P35268/O95218/P62805/Q9C0J9/P43686/P61313/Q96TA1/Q05519/Q16795/Q9BQE3/Q5QNW6/Q93077/Q8TEY5/P55072/P28072/Q9BZZ5/P36957/P26373/P39023/P29692/Q15631/P12236/O00443/Q8TAF3/P17980/P62081/O00231/Q07020/P36578/P62241/P62847/P62304/P05141/P62753
GO:0005654	CC	nucleoplasm	35	4266	5.76823825259944e-21	3.52944078080928e-19	P62701/P62263/P68431/Q15819/P46781/P04083/P61247/P15880/P62266/Q9Y265/O95218/P62805/Q15008/P62244/P62249/O95168/P43686/Q96TA1/Q05519/Q16795/Q5QNW6/P55072/Q02252/Q9NYQ6/P28072/Q9BZZ5/P39023/P17980/P62280/P62081/O00231/P62241/P62847/P62304/P62753
GO:0005681	CC	spliceosomal complex	2	140	0.0111472258593463	0.0283302432134866	Q9BZZ5/P62304
GO:0005682	CC	U5 snRNP	1	17	0.0190618706263277	0.0384774666869584	P62304
GO:0005683	CC	U7 snRNP	1	7	0.00789304802952917	0.0223979536837944	P62304
GO:0005686	CC	U2 snRNP	1	20	0.0223881606218209	0.0424767621100052	P62304
GO:0005687	CC	U4 snRNP	1	9	0.0101368458531695	0.0261846229294274	P62304
GO:0005689	CC	U12-type spliceosomal complex	1	26	0.0290072524420723	0.049996655177445	P62304
GO:0005720	CC	nuclear heterochromatin	1	25	0.0279071620497733	0.0489625656751399	P17987
GO:0005730	CC	nucleolus	15	1323	3.25949402056604e-11	1.32960193588923e-09	P62263/P46781/P61247/P62266/O00264/Q96TA1/P42766/P39023/P29692/P30050/P62280/P62081/Q07020/P36578/P62753
GO:0005737	CC	cytoplasm	49	8255	6.21191546500798e-24	4.34390374303058e-22	P30536/P83731/P62263/Q8WWN8/Q15819/P46781/P04083/P61247/P21589/P15880/P48444/P62266/Q9Y265/P26639/P35268/O43813/P49368/O15020/P62244/O15335/P43686/Q96TA1/P51178/P53621/Q9BQE3/Q5QNW6/O43399/O43865/P55072/P28072/Q9BZZ5/P42766/P31150/Q14203/P27816/P39023/P29692/P50914/O00443/P62280/P62081/P47897/Q07020/P36578/P62241/P62847/Q15149/P62753/Q9Y696
GO:0005739	CC	mitochondrion	13	3730	0.000312909098729935	0.00318831612638512	P30536/P62263/P36542/Q9UHQ9/P62244/O95168/O14975/Q16795/Q02252/P12236/P47897/P05141/Q9Y696
GO:0005747	CC	mitochondrial respiratory chain complex I	2	75	0.00333452955074502	0.0144309887132111	O95168/Q16795
GO:0005753	CC	mitochondrial proton-transporting ATP synthase complex	1	19	0.0212806408105	0.0414189808220268	P36542
GO:0005759	CC	mitochondrial matrix	5	378	7.56454046645424e-05	0.000961777287877753	P36542/Q16795/Q02252/P36957/P47897
GO:0005764	CC	lysosome	4	273	0.000277608143751096	0.00289125928438641	Q9UHG3/Q6P4A8/P10153/Q8TAF3
GO:0005774	CC	vacuolar membrane	1	13	0.014609369258802	0.0330313452756746	Q9UHG3
GO:0005783	CC	endoplasmic reticulum	5	1200	0.0119908049277758	0.0300638410484591	O00264/Q32P28/P39656/Q8TEY5/P55072
GO:0005788	CC	endoplasmic reticulum lumen	2	204	0.0226395036111263	0.0428705493912817	Q32P28/O14975
GO:0005789	CC	endoplasmic reticulum membrane	12	1108	5.66677628513514e-09	1.84925799438243e-07	Q02809/Q9UHQ9/P48444/O00264/Q9BY50/O14975/Q9Y6B6/P53621/P39656/Q8TEY5/O43865/P55072
GO:0005794	CC	Golgi apparatus	7	1315	0.00077338174417802	0.00670036042079896	P48444/Q9Y265/Q8TEY5/P28072/P31150/O00443/P17987
GO:0005811	CC	lipid droplet	2	74	0.00324799847392176	0.0144309887132111	P07355/P55072
GO:0005829	CC	cytosol	61	3562	8.3503747483489e-58	4.08750843931679e-55	P62701/P83731/P62263/Q8WWN8/P46781/P61247/P15880/P48444/P62266/Q14324/P07355/P26639/P35268/Q6P4A8/P49368/Q15008/O15020/P62244/P47914/P53680/P62249/P43686/Q00610/P61313/Q96TA1/Q9Y6B6/P51178/P53621/Q16878/O43865/P55072/O43175/P28072/Q9NTX5/P42766/P31150/P26373/Q14203/P39023/P29692/Q15631/P50914/O00443/P30050/P17980/P62280/Q15404/P62081/P47897/O00231/Q07020/P36578/P17987/P62241/P62847/P69891/O15371/…
GO:0005832	CC	chaperonin-containing T-complex	2	11	6.92862974688332e-05	0.000904509028822056	P49368/P17987
GO:0005838	CC	proteasome regulatory particle	1	22	0.0245994765859993	0.0450147431358753	Q15008
GO:0005840	CC	ribosome	6	576	5.34622679372037e-05	0.000769699416331211	P62701/P46781/P62266/P61313/P62280/P62081
GO:0005844	CC	polysome	2	39	0.000914354379674086	0.00738411255093727	P62701/P62753
GO:0005853	CC	eukaryotic translation elongation factor 1 complex	1	22	0.0245994765859993	0.0450147431358753	P29692
GO:0005874	CC	microtubule	5	622	0.00074189109613648	0.00648492306355013	P49368/Q9BQE3/Q14203/P27816/P17987
GO:0005886	CC	plasma membrane	22	6060	1.02771445718354e-06	2.01226490716538e-05	Q8WWN8/P04083/Q9UHQ9/P21589/P04196/Q9UHG3/P07355/P49368/P53680/Q6PRD1/Q00610/Q96TA1/P51178/Q9Y3Q4/P04003/Q9NYQ6/P11233/P27816/O00443/P13598/Q15149/Q9Y696
GO:0005911	CC	cell-cell junction	2	218	0.0255997302150668	0.0460027544974818	P07355/Q9Y696
GO:0005913	CC	cell-cell adherens junction	14	327	2.42261464823322e-18	1.2482840740107e-16	P83731/P68431/P04083/P15880/Q9Y265/P07355/O15020/P47914/P61313/Q96TA1/P28072/P29692/P50914/Q15149
GO:0005925	CC	focal adhesion	19	462	3.14791630685288e-24	2.37062312646844e-22	P62701/P62263/P46781/P04083/P61247/P15880/P35268/P62249/Q00610/P11233/P39023/P30050/P62280/Q15404/P62081/Q07020/P36578/P62241/Q15149
GO:0006195	BP	purine nucleotide catabolic process	1	12	0.0134931189507429	0.0316023049109505	P21589
GO:0006196	BP	AMP catabolic process	1	2	0.0022614833753134	0.0116371354930494	P21589
GO:0006210	BP	thymine catabolic process	1	3	0.00339032421250107	0.0144309887132111	Q02252
GO:0006213	BP	pyrimidine nucleoside metabolic process	1	5	0.00564421121939274	0.0191863985548107	P84090
GO:0006221	BP	pyrimidine nucleotide biosynthetic process	1	10	0.0112568586415182	0.0283302432134866	P84090
GO:0006282	BP	regulation of DNA repair	1	8	0.0090155761149836	0.0245173583793582	Q15819
GO:0006301	BP	postreplication repair	1	18	0.0201718779393802	0.0399762520296625	Q15819
GO:0006303	BP	double-strand break repair via nonhomologous end joining	2	59	0.00208036384123478	0.0116371354930494	Q15819/P62805
GO:0006310	BP	DNA recombination	2	151	0.0128705699746115	0.0310351921308981	Q9Y265/Q15631
GO:0006334	BP	nucleosome assembly	3	172	0.00102132530443888	0.00738411255093727	P68431/P62805/Q5QNW6
GO:0006335	BP	DNA replication-dependent nucleosome assembly	2	10	5.67307580338175e-05	0.00078224524105785	P68431/P62805
GO:0006336	BP	DNA replication-independent nucleosome assembly	1	17	0.0190618706263277	0.0384774666869584	P62805
GO:0006364	BP	rRNA processing	24	255	3.03060657224221e-39	3.7087047927814e-37	P62701/P83731/P62263/P46781/P61247/P15880/P62266/P35268/P62244/P47914/P62249/P61313/P42766/P26373/P39023/P50914/P30050/P62280/P62081/Q07020/P36578/P62241/P62847/P62753
GO:0006369	BP	termination of RNA polymerase II transcription	2	63	0.00236761695708626	0.0118289296040453	Q05519/P62304
GO:0006412	BP	translation	27	772	2.33635052350283e-32	2.28728716250927e-30	P62701/P83731/P62263/P46781/P61247/P15880/P62266/P26639/P35268/P62244/P47914/P62249/P61313/P42766/P26373/P39023/P50914/P12236/P30050/P62280/P62081/Q07020/P36578/P62241/P62847/P05141/P62753
GO:0006413	BP	translational initiation	25	128	2.47883884366963e-49	6.06695806988143e-47	P62701/P83731/P62263/P46781/P61247/P15880/P62266/P35268/P62244/P47914/P62249/P61313/P42766/P26373/P39023/P50914/P30050/P62280/P62081/Q07020/P36578/P62241/P62847/O15371/P62753
GO:0006414	BP	translational elongation	1	19	0.0212806408105	0.0414189808220268	P29692
GO:0006418	BP	tRNA aminoacylation for protein translation	2	101	0.00595335533514392	0.0200977064589859	P26639/P47897
GO:0006425	BP	glutaminyl-tRNA aminoacylation	1	17	0.0190618706263277	0.0384774666869584	P47897
GO:0006435	BP	threonyl-tRNA aminoacylation	1	12	0.0134931189507429	0.0316023049109505	P26639
GO:0006457	BP	protein folding	3	499	0.0193451138766828	0.0389688610808076	Q32P28/P49368/P17987
GO:0006521	BP	regulation of cellular amino acid metabolic process	5	51	3.80387225950486e-09	1.32999676501974e-07	Q15008/P43686/P28072/P17980/O00231
GO:0006534	BP	cysteine metabolic process	1	4	0.00451789969214678	0.0170116299946604	Q16878
GO:0006554	BP	lysine catabolic process	1	12	0.0134931189507429	0.0316023049109505	P36957
GO:0006564	BP	L-serine biosynthetic process	1	16	0.0179506174876866	0.0370752205072682	O43175
GO:0006566	BP	threonine metabolic process	1	1	0.00113137577389233	0.00738411255093727	O43175
GO:0006573	BP	valine metabolic process	1	4	0.00451789969214678	0.0170116299946604	Q02252
GO:0006574	BP	valine catabolic process	1	11	0.0123756158759234	0.0300638410484591	Q02252
GO:0006614	BP	SRP-dependent cotranslational protein targeting to membrane	24	126	4.46085079572729e-47	7.2786215483617e-45	P62701/P83731/P62263/P46781/P61247/P15880/P62266/P35268/P62244/P47914/P62249/P61313/P42766/P26373/P39023/P50914/P30050/P62280/P62081/Q07020/P36578/P62241/P62847/P62753
GO:0006626	BP	protein targeting to mitochondrion	2	40	0.000961768015647091	0.00738411255093727	P30536/P12236
GO:0006644	BP	phospholipid metabolic process	2	86	0.00435656952434711	0.0170116299946604	Q6P4A8/P51178
GO:0006699	BP	bile acid biosynthetic process	1	24	0.026805836858604	0.0476277936199154	O14975
GO:0006734	BP	NADH metabolic process	1	8	0.0090155761149836	0.0245173583793582	P55072
GO:0006820	BP	anion transport	1	13	0.014609369258802	0.0330313452756746	P30536
GO:0006821	BP	chloride transport	2	66	0.00259463766502604	0.01276457424151	P30536/Q9Y696
GO:0006886	BP	intracellular protein transport	5	836	0.00270239661853206	0.0132282314477145	P48444/P53680/Q00610/Q9Y6B6/P53621
GO:0006887	BP	exocytosis	2	171	0.0162790806193747	0.0355741516213567	P11233/O00443
GO:0006888	BP	ER to Golgi vesicle-mediated transport	6	230	2.85614243602221e-07	6.76108636181742e-06	P48444/O15020/Q9Y6B6/P53621/P55072/Q14203
GO:0006890	BP	retrograde vesicle-mediated transport, Golgi to ER	2	92	0.00496753580283055	0.0184913214865822	P48444/P53621
GO:0006898	BP	receptor-mediated endocytosis	2	188	0.0194446502450753	0.0390889375563218	Q00610/P14207
GO:0006900	BP	vesicle budding from membrane	1	7	0.00789304802952917	0.0223979536837944	P07355
GO:0006915	BP	apoptotic process	4	872	0.0175590340086526	0.0370752205072682	P30536/Q9BZZ5/P12236/Q9Y696
GO:0006924	BP	activation-induced cell death of T cells	1	8	0.0090155761149836	0.0245173583793582	P62753
GO:0006935	BP	chemotaxis	3	276	0.00390212105317305	0.0163956073435897	P04196/P10153/P11233
GO:0007021	BP	tubulin complex assembly	1	22	0.0245994765859993	0.0450147431358753	P17987
GO:0007035	BP	vacuolar acidification	1	12	0.0134931189507429	0.0316023049109505	Q9Y696
GO:0007093	BP	mitotic cell cycle checkpoint	2	52	0.00162059325805142	0.010105482800206	P83731/P62753
GO:0007159	BP	leukocyte cell-cell adhesion	1	25	0.0279071620497733	0.0489625656751399	P21589
GO:0007283	BP	spermatogenesis	3	455	0.0151862702209936	0.0342565865123334	Q9Y265/Q8TEY5/Q8TAF3
GO:0007339	BP	binding of sperm to zona pellucida	2	44	0.0011630133036898	0.0075403312868365	P49368/P17987
GO:0007369	BP	gastrulation	1	25	0.0279071620497733	0.0489625656751399	P62753
GO:0007589	BP	body fluid secretion	1	10	0.0112568586415182	0.0283302432134866	P07355
GO:0007596	BP	blood coagulation	2	231	0.0284811981244485	0.0498803094165207	P68431/P69891
GO:0008091	CC	spectrin	1	21	0.023494438753956	0.0438115343621388	O15020
GO:0008097	MF	5S rRNA binding	1	12	0.0134931189507429	0.0316023049109505	P39023
GO:0008147	MF	structural constituent of bone	1	2	0.0022614833753134	0.0116371354930494	P08493
GO:0008198	MF	ferrous iron binding	1	22	0.0245994765859993	0.0450147431358753	Q16878
GO:0008201	MF	heparin binding	3	232	0.0023972692991922	0.011913333217813	P04196/P35268/P47914
GO:0008250	CC	oligosaccharyltransferase complex	1	21	0.023494438753956	0.0438115343621388	P39656
GO:0008283	BP	cell proliferation	3	420	0.0122800948602747	0.0300638410484591	P30536/Q15819/Q9C0J9
GO:0008284	BP	positive regulation of cell proliferation	5	575	0.000521573243388868	0.00481717174790284	P62701/P46781/P62244/P14207/P05141
GO:0008285	BP	negative regulation of cell proliferation	3	534	0.0230590151927813	0.0435806484048898	P04196/Q32P28/Q93077
GO:0008307	MF	structural constituent of muscle	2	47	0.0013260438721058	0.00842985032981547	Q14324/Q15149
GO:0008327	MF	methyl-CpG binding	1	22	0.0245994765859993	0.0450147431358753	P84090
GO:0008334	BP	histone mRNA metabolic process	1	12	0.0134931189507429	0.0316023049109505	P62304
GO:0008347	BP	glial cell migration	1	15	0.0168381171382765	0.0356807720311098	P30536
GO:0008360	BP	regulation of cell shape	2	174	0.0168201341369705	0.0356807720311098	Q8WWN8/P04083
GO:0008380	BP	RNA splicing	2	218	0.0255997302150668	0.0460027544974818	O95218/Q05519
GO:0008475	MF	procollagen-lysine 5-dioxygenase activity	1	13	0.014609369258802	0.0330313452756746	Q02809
GO:0008503	MF	benzodiazepine receptor activity	1	8	0.0090155761149836	0.0245173583793582	P30536
GO:0008540	CC	proteasome regulatory particle, base subcomplex	2	13	9.81152540332909e-05	0.00117140041095844	P43686/P17980
GO:0008541	CC	proteasome regulatory particle, lid subcomplex	1	18	0.0201718779393802	0.0399762520296625	O00231
GO:0008555	MF	chloride-transporting ATPase activity	1	1	0.00113137577389233	0.00738411255093727	Q9UHG3
GO:0009070	BP	serine family amino acid biosynthetic process	1	2	0.0022614833753134	0.0116371354930494	O43175
GO:0009299	BP	mRNA transcription	1	7	0.00789304802952917	0.0223979536837944	P29692
GO:0009448	BP	gamma-aminobutyric acid metabolic process	1	4	0.00451789969214678	0.0170116299946604	O43175
GO:0009986	CC	cell surface	6	650	0.000103523412954072	0.00122107736484382	P04083/P21589/P07355/P11233/P14207/Q9Y696
GO:0010042	BP	response to manganese ion	1	7	0.00789304802952917	0.0223979536837944	P30536
GO:0010165	BP	response to X-ray	1	26	0.0290072524420723	0.049996655177445	P04083
GO:0010266	BP	response to vitamin B1	1	4	0.00451789969214678	0.0170116299946604	P30536
GO:0010458	BP	exit from mitosis	1	13	0.014609369258802	0.0330313452756746	P83731
GO:0010543	BP	regulation of platelet activation	1	5	0.00564421121939274	0.0191863985548107	P04196
GO:0010593	BP	negative regulation of lamellipodium assembly	1	3	0.00339032421250107	0.0144309887132111	P04196
GO:0010765	BP	positive regulation of sodium ion transport	1	22	0.0245994765859993	0.0450147431358753	O43865
GO:0010832	BP	negative regulation of myotube differentiation	1	15	0.0168381171382765	0.0356807720311098	Q9C0J9
GO:0010918	BP	positive regulation of mitochondrial membrane potential	1	6	0.00676926019783586	0.0212639695888823	P55072
GO:0010940	BP	positive regulation of necrotic cell death	1	5	0.00564421121939274	0.0191863985548107	P30536
GO:0010941	BP	regulation of cell death	1	11	0.0123756158759234	0.0300638410484591	P29692
GO:0010944	BP	negative regulation of transcription by competitive promoter binding	1	11	0.0123756158759234	0.0300638410484591	Q9C0J9
GO:0010970	BP	transport along microtubule	1	15	0.0168381171382765	0.0356807720311098	Q14203
GO:0014012	BP	peripheral nervous system axon regeneration	1	7	0.00789304802952917	0.0223979536837944	P30536
GO:0014829	BP	vascular smooth muscle contraction	1	5	0.00564421121939274	0.0191863985548107	O00443
GO:0014839	BP	myoblast migration involved in skeletal muscle regeneration	1	3	0.00339032421250107	0.0144309887132111	P04083
GO:0015207	MF	adenine transmembrane transporter activity	2	3	3.80170093694602e-06	6.76702766776392e-05	P12236/P05141
GO:0015245	MF	fatty acid transmembrane transporter activity	1	14	0.0157243681913929	0.0345936100210644	O14975
GO:0015629	CC	actin cytoskeleton	3	353	0.00768688877873279	0.0223979536837944	P26639/Q96TA1/Q9Y696
GO:0015884	BP	folic acid transport	1	6	0.00676926019783586	0.0212639695888823	P14207
GO:0015886	BP	heme transport	1	6	0.00676926019783586	0.0212639695888823	P04196
GO:0015935	CC	small ribosomal subunit	4	61	7.69206714728535e-07	1.56886119524841e-05	P62701/P62249/P62847/P62753
GO:0016020	CC	membrane	46	3201	1.07925971687626e-38	1.17399473646873e-36	P62701/P83731/P62263/P68431/P46781/P36542/Q9UHQ9/P21589/P15880/P48444/P62266/Q9Y265/O00264/P07355/P62805/Q32P28/P62244/P47914/P62249/P43686/Q00610/P61313/P53621/P39656/Q9BZZ5/P36957/P42766/P26373/P06865/Q14203/P50914/O00443/P14207/P30050/P17980/P62280/P62081/O00231/Q07020/P13598/P36578/P62241/P62847/O15371/P05141/P62753
GO:0016032	BP	viral process	5	376	7.37865823351404e-05	0.000950487685606611	P28072/P11233/Q8TAF3/P17980/P05141
GO:0016042	BP	lipid catabolic process	2	169	0.0159226297009274	0.0349512432224394	Q6P4A8/P51178
GO:0016070	BP	RNA metabolic process	1	15	0.0168381171382765	0.0356807720311098	Q15631
GO:0016126	BP	sterol biosynthetic process	1	10	0.0112568586415182	0.0283302432134866	Q9UHQ9
GO:0016233	BP	telomere capping	1	14	0.0157243681913929	0.0345936100210644	P62805
GO:0016234	CC	inclusion body	1	21	0.023494438753956	0.0438115343621388	P43686
GO:0016323	CC	basolateral plasma membrane	2	201	0.022024950605947	0.0424767621100052	P04083/P07355
GO:0016324	CC	apical plasma membrane	3	323	0.00602930511196546	0.0202841570605298	P04083/O15020/O43865
GO:0016363	CC	nuclear matrix	2	108	0.00677666855130875	0.0212639695888823	Q9Y265/Q9Y696
GO:0016528	CC	sarcoplasm	1	8	0.0090155761149836	0.0245173583793582	Q15149
GO:0016887	MF	ATPase activity	5	371	6.92933372437734e-05	0.000904509028822056	Q9Y265/Q15008/P43686/P55072/P17980
GO:0017022	MF	myosin binding	1	17	0.0190618706263277	0.0384774666869584	P11233
GO:0017025	MF	TBP-class protein binding	2	15	0.000131882935018675	0.00146719765208276	P43686/P17980
GO:0017134	MF	fibroblast growth factor binding	2	18	0.000191746304434969	0.00206285309936082	P15880/Q9BZZ5
GO:0017172	MF	cysteine dioxygenase activity	1	1	0.00113137577389233	0.00738411255093727	Q16878
GO:0018126	BP	protein hydroxylation	1	3	0.00339032421250107	0.0144309887132111	Q32P28
GO:0018279	BP	protein N-linked glycosylation via asparagine	2	43	0.00111096864160087	0.00738411255093727	P39656/P55072
GO:0018478	MF	malonate-semialdehyde dehydrogenase (acetylating) activity	1	1	0.00113137577389233	0.00738411255093727	Q02252
GO:0019079	BP	viral genome replication	1	20	0.0223881606218209	0.0424767621100052	P55072
GO:0019083	BP	viral transcription	24	111	1.53153831787425e-48	2.99875202639778e-46	P62701/P83731/P62263/P46781/P61247/P15880/P62266/P35268/P62244/P47914/P62249/P61313/P42766/P26373/P39023/P50914/P30050/P62280/P62081/Q07020/P36578/P62241/P62847/P62753
GO:0019448	BP	L-cysteine catabolic process	1	3	0.00339032421250107	0.0144309887132111	Q16878
GO:0019451	BP	L-cysteine catabolic process to pyruvate, using cysteine dioxygenase	1	1	0.00113137577389233	0.00738411255093727	Q16878
GO:0019530	BP	taurine metabolic process	1	5	0.00564421121939274	0.0191863985548107	O43175
GO:0019797	MF	procollagen-proline 3-dioxygenase activity	1	3	0.00339032421250107	0.0144309887132111	Q32P28
GO:0019834	MF	phospholipase A2 inhibitor activity	2	5	1.26535831636819e-05	0.000199804159955557	P04083/P07355
GO:0019843	MF	rRNA binding	4	61	7.69206714728535e-07	1.56886119524841e-05	P62701/P46781/P30050/P62280
GO:0019859	BP	thymine metabolic process	1	1	0.00113137577389233	0.00738411255093727	Q02252
GO:0019865	MF	immunoglobulin binding	1	2	0.0022614833753134	0.0116371354930494	P04196
GO:0019886	BP	antigen processing and presentation of exogenous peptide antigen via MHC class II	5	106	1.56190518713189e-07	4.02396099526873e-06	O15020/P53680/Q00610/Q9Y6B6/Q14203
GO:0019904	MF	protein domain specific binding	2	105	0.00641782150566161	0.0212639695888823	P62805/P55072
GO:0021554	BP	optic nerve development	1	9	0.0101368458531695	0.0261846229294274	P83731
GO:0021691	BP	cerebellar Purkinje cell layer maturation	1	4	0.00451789969214678	0.0170116299946604	P48444
GO:0021692	BP	cerebellar Purkinje cell layer morphogenesis	1	1	0.00113137577389233	0.00738411255093727	O15020
GO:0021782	BP	glial cell development	1	4	0.00451789969214678	0.0170116299946604	O43175
GO:0022605	BP	mammalian oogenesis stage	1	2	0.0022614833753134	0.0116371354930494	P62753
GO:0022624	CC	proteasome accessory complex	4	21	9.13461207799396e-09	2.88476942721164e-07	Q15008/P43686/P17980/O00231
GO:0022625	CC	cytosolic large ribosomal subunit	11	69	3.96937240121927e-21	2.59067705386245e-19	P83731/P35268/P47914/P61313/P42766/P26373/P39023/P50914/P30050/Q07020/P36578
GO:0022626	CC	cytosolic ribosome	1	11	0.0123756158759234	0.0300638410484591	P26373
GO:0022627	CC	cytosolic small ribosomal subunit	13	51	1.07973575714792e-27	8.80884421873178e-26	P62701/P62263/P46781/P61247/P15880/P62266/P62244/P62249/P62280/P62081/P62241/P62847/P62753
GO:0030056	CC	hemidesmosome	1	6	0.00676926019783586	0.0212639695888823	Q15149
GO:0030118	CC	clathrin coat	1	6	0.00676926019783586	0.0212639695888823	Q00610
GO:0030122	CC	AP-2 adaptor complex	1	9	0.0101368458531695	0.0261846229294274	P53680
GO:0030126	CC	COPI vesicle coat	2	29	0.000504696188327948	0.00470569112736249	P48444/P53621
GO:0030130	CC	clathrin coat of trans-Golgi network vesicle	1	20	0.0223881606218209	0.0424767621100052	Q00610
GO:0030132	CC	clathrin coat of coated pit	1	20	0.0223881606218209	0.0424767621100052	Q00610
GO:0030133	CC	transport vesicle	2	112	0.00726900649685504	0.0223979536837944	P48444/P53621
GO:0030136	CC	clathrin-coated vesicle	2	92	0.00496753580283055	0.0184913214865822	Q00610/O00443
GO:0030154	BP	cell differentiation	5	642	0.000854198872514352	0.00733562014203114	P08493/P61247/Q9C0J9/P62081/Q9Y696
GO:0030157	BP	pancreatic juice secretion	1	7	0.00789304802952917	0.0223979536837944	P53621
GO:0030193	BP	regulation of blood coagulation	1	18	0.0201718779393802	0.0399762520296625	P04196
GO:0030207	BP	chondroitin sulfate catabolic process	1	14	0.0157243681913929	0.0345936100210644	P06865
GO:0030214	BP	hyaluronan catabolic process	1	19	0.0212806408105	0.0414189808220268	P06865
GO:0030216	BP	keratinocyte differentiation	2	84	0.00416124577988021	0.0170116299946604	P04083/Q9Y696
GO:0030327	BP	prenylated protein catabolic process	1	3	0.00339032421250107	0.0144309887132111	Q9UHG3
GO:0030328	BP	prenylcysteine catabolic process	1	11	0.0123756158759234	0.0300638410484591	Q9UHG3
GO:0030329	BP	prenylcysteine metabolic process	1	1	0.00113137577389233	0.00738411255093727	Q9UHG3
GO:0030336	BP	negative regulation of cell migration	2	111	0.00714444244133006	0.022275188375994	Q8WWN8/Q9Y696
GO:0030433	BP	ubiquitin-dependent ERAD pathway	3	73	8.26778239929363e-05	0.00101671662242793	P43686/P55072/P17980
GO:0030490	BP	maturation of SSU-rRNA	1	14	0.0157243681913929	0.0345936100210644	P62263
GO:0030496	CC	midbody	5	132	4.65734649025914e-07	1.03625959408266e-05	P07355/P84090/P11233/P31150/Q9Y696
GO:0030500	BP	regulation of bone mineralization	1	26	0.0290072524420723	0.049996655177445	P08493
GO:0030506	MF	ankyrin binding	1	23	0.0257032754955286	0.0460027544974818	Q15149
GO:0030532	CC	small nuclear ribonucleoprotein complex	1	19	0.0212806408105	0.0414189808220268	P62304
GO:0030659	CC	cytoplasmic vesicle membrane	3	128	0.000433746572632859	0.00412269800589873	P04083/P11233/Q9Y696
GO:0030669	CC	clathrin-coated endocytic vesicle membrane	2	53	0.00168290447355159	0.010427616959538	P53680/Q00610
GO:0030686	CC	90S preribosome	1	10	0.0112568586415182	0.0283302432134866	P62081
GO:0030705	BP	cytoskeleton-dependent intracellular transport	1	18	0.0201718779393802	0.0399762520296625	Q9BQE3
GO:0030850	BP	prostate gland development	1	10	0.0112568586415182	0.0283302432134866	P04083
GO:0030867	CC	rough endoplasmic reticulum membrane	1	7	0.00789304802952917	0.0223979536837944	Q02809
GO:0030968	BP	endoplasmic reticulum unfolded protein response	2	75	0.00333452955074502	0.0144309887132111	Q8TEY5/P55072
GO:0030970	BP	retrograde protein transport, ER to cytosol	1	15	0.0168381171382765	0.0356807720311098	P55072
GO:0031012	CC	extracellular matrix	15	305	1.74955581465088e-20	1.00753831914306e-18	P62701/P62263/P08493/P61247/P35268/P62805/P62244/P62249/Q00610/P12236/P30050/P62280/P62081/P05141/Q15149
GO:0031047	BP	gene silencing by RNA	3	95	0.000180698317696682	0.0019655961447228	P68431/P62805/Q15631
GO:0031072	MF	heat shock protein binding	1	26	0.0290072524420723	0.049996655177445	P29692
GO:0031090	CC	organelle membrane	2	91	0.00486311865811167	0.018241353127553	O00264/Q9BY50
GO:0031092	CC	platelet alpha granule membrane	1	12	0.0134931189507429	0.0316023049109505	Q9UHQ9
GO:0031145	BP	anaphase-promoting complex-dependent catabolic process	5	85	5.15176510832441e-08	1.44102229744274e-06	Q15008/P43686/P28072/P17980/O00231
GO:0031175	BP	neuron projection development	2	139	0.0109960243140692	0.028329231061773	O43175/P27816
GO:0031232	CC	extrinsic component of external side of plasma membrane	1	8	0.0090155761149836	0.0245173583793582	P04083
GO:0031290	BP	retinal ganglion cell axon guidance	1	20	0.0223881606218209	0.0424767621100052	P83731
GO:0031313	CC	extrinsic component of endosome membrane	1	5	0.00564421121939274	0.0191863985548107	P04083
GO:0031334	BP	positive regulation of protein complex assembly	1	23	0.0257032754955286	0.0460027544974818	P55072
GO:0031340	BP	positive regulation of vesicle fusion	2	11	6.92862974688332e-05	0.000904509028822056	P04083/P07355
GO:0031362	CC	anchored component of external side of plasma membrane	1	23	0.0257032754955286	0.0460027544974818	P14207
GO:0031369	MF	translation initiation factor binding	1	15	0.0168381171382765	0.0356807720311098	P62847
GO:0031372	CC	UBC13-MMS2 complex	1	2	0.0022614833753134	0.0116371354930494	Q15819
GO:0031394	BP	positive regulation of prostaglandin biosynthetic process	1	7	0.00789304802952917	0.0223979536837944	P04083
GO:0031418	MF	L-ascorbic acid binding	2	62	0.00229414417789431	0.0116371354930494	Q02809/Q32P28
GO:0031440	BP	regulation of mRNA 3'-end processing	1	4	0.00451789969214678	0.0170116299946604	O43865
GO:0031492	MF	nucleosomal DNA binding	1	13	0.014609369258802	0.0330313452756746	P68431
GO:0031532	BP	actin cytoskeleton reorganization	2	109	0.0068982711187433	0.0215763815503185	P04083/P11233
GO:0031581	BP	hemidesmosome assembly	1	21	0.023494438753956	0.0438115343621388	Q15149
GO:0031593	MF	polyubiquitin modification-dependent protein binding	1	23	0.0257032754955286	0.0460027544974818	P55072
GO:0031595	CC	nuclear proteasome complex	2	8	3.53514313471335e-05	0.0005165530043111	P43686/P17980
GO:0031597	CC	cytosolic proteasome complex	2	13	9.81152540332909e-05	0.00117140041095844	P43686/P17980
GO:0031625	MF	ubiquitin protein ligase binding	5	259	1.25524218208662e-05	0.000199804159955557	Q15819/P55072/P11233/P17987/P05141
GO:0031755	MF	Edg-2 lysophosphatidic acid receptor binding	1	2	0.0022614833753134	0.0116371354930494	P11233
GO:0031929	BP	TOR signaling	1	20	0.0223881606218209	0.0424767621100052	P62753
GO:0031982	CC	vesicle	4	122	1.22775244980553e-05	0.000199804159955557	P04083/P07355/Q9BQE3/O00443
GO:0032051	MF	clathrin light chain binding	1	2	0.0022614833753134	0.0116371354930494	Q00610
GO:0032200	BP	telomere organization	2	4	7.5977735645167e-06	0.000126071530841726	P68431/P62805
GO:0032212	BP	positive regulation of telomere maintenance via telomerase	2	41	0.0010103433640013	0.00738411255093727	P49368/P17987
GO:0032374	BP	regulation of cholesterol transport	1	4	0.00451789969214678	0.0170116299946604	P30536
GO:0032412	BP	regulation of ion transmembrane transporter activity	1	2	0.0022614833753134	0.0116371354930494	O43865
GO:0032436	BP	positive regulation of proteasomal ubiquitin-dependent protein catabolic process	2	73	0.0031625417691484	0.0144309887132111	Q15819/P55072
GO:0032482	BP	Rab protein signal transduction	1	3	0.00339032421250107	0.0144309887132111	P31150
GO:0032508	BP	DNA duplex unwinding	1	14	0.0157243681913929	0.0345936100210644	P04083
GO:0032652	BP	regulation of interleukin-1 production	1	2	0.0022614833753134	0.0116371354930494	P04083
GO:0032743	BP	positive regulation of interleukin-2 production	1	16	0.0179506174876866	0.0370752205072682	P04083
GO:0032794	MF	GTPase activating protein binding	1	7	0.00789304802952917	0.0223979536837944	P51178
GO:0032804	BP	negative regulation of low-density lipoprotein particle receptor catabolic process	1	2	0.0022614833753134	0.0116371354930494	P07355
GO:0032956	BP	regulation of actin cytoskeleton organization	2	79	0.00369134775264433	0.0155768510768914	P04196/Q9NYQ6
GO:0032963	BP	collagen metabolic process	1	8	0.0090155761149836	0.0245173583793582	Q32P28
GO:0032981	BP	mitochondrial respiratory chain complex I assembly	2	62	0.00229414417789431	0.0116371354930494	O95168/Q16795
GO:0032982	CC	myosin filament	1	16	0.0179506174876866	0.0370752205072682	Q14324
GO:0032991	CC	protein-containing complex	1	3	0.00339032421250107	0.0144309887132111	Q32P28
GO:0033031	BP	positive regulation of neutrophil apoptotic process	1	3	0.00339032421250107	0.0144309887132111	P04083
GO:0033209	BP	tumor necrosis factor-mediated signaling pathway	5	120	2.90056820425262e-07	6.76108636181742e-06	Q15008/P43686/P28072/P17980/O00231
GO:0033353	BP	S-adenosylmethionine cycle	1	4	0.00451789969214678	0.0170116299946604	O43865
GO:0033512	BP	L-lysine catabolic process to acetyl-CoA via saccharopine	1	3	0.00339032421250107	0.0144309887132111	P36957
GO:0033613	MF	activating transcription factor binding	1	19	0.0212806408105	0.0414189808220268	P29692
GO:0033629	BP	negative regulation of cell adhesion mediated by integrin	1	8	0.0090155761149836	0.0245173583793582	P04196
GO:0033676	MF	double-stranded DNA-dependent ATPase activity	1	2	0.0022614833753134	0.0116371354930494	P04083
GO:0033762	BP	response to glucagon	1	14	0.0157243681913929	0.0345936100210644	Q16878
GO:0034080	BP	CENP-A containing nucleosome assembly	2	33	0.000654416927660491	0.00593065889638391	Q9Y265/P62805
GO:0034098	CC	VCP-NPL4-UFD1 AAA ATPase complex	1	9	0.0101368458531695	0.0261846229294274	P55072
GO:0034101	BP	erythrocyte homeostasis	1	9	0.0101368458531695	0.0261846229294274	P62847
GO:0034214	BP	protein hexamerization	1	11	0.0123756158759234	0.0300638410484591	P55072
GO:0034361	CC	very-low-density lipoprotein particle	1	24	0.026805836858604	0.0476277936199154	Q9UHG3
GO:0034709	CC	methylosome	2	15	0.000131882935018675	0.00146719765208276	P84090/P62304
GO:0034715	CC	pICln-Sm protein complex	1	9	0.0101368458531695	0.0261846229294274	P62304
GO:0034719	CC	SMN-Sm protein complex	1	16	0.0179506174876866	0.0370752205072682	P62304
GO:0035004	MF	phosphatidylinositol 3-kinase activity	1	5	0.00564421121939274	0.0191863985548107	O00443
GO:0035005	MF	1-phosphatidylinositol-4-phosphate 3-kinase activity	1	7	0.00789304802952917	0.0223979536837944	O00443
GO:0035021	BP	negative regulation of Rac protein signal transduction	1	3	0.00339032421250107	0.0144309887132111	Q8WWN8
GO:0035024	BP	negative regulation of Rho protein signal transduction	1	16	0.0179506174876866	0.0370752205072682	Q8WWN8
GO:0035088	BP	establishment or maintenance of apical/basal cell polarity	1	7	0.00789304802952917	0.0223979536837944	Q9Y696
GO:0035264	BP	multicellular organism growth	3	98	0.000198069754816804	0.0021077205431049	O15020/Q8TAF3/Q9Y696
GO:0035749	CC	myelin sheath adaxonal region	1	7	0.00789304802952917	0.0223979536837944	P07355
GO:0035800	MF	deubiquitinase activator activity	1	2	0.0022614833753134	0.0116371354930494	P55072
GO:0036019	CC	endolysosome	1	1	0.00113137577389233	0.00738411255093727	P04196
GO:0036020	CC	endolysosome membrane	2	12	8.30820529052447e-05	0.00101671662242793	P53680/Q00610
GO:0036035	BP	osteoclast development	1	5	0.00564421121939274	0.0191863985548107	P07355
GO:0036149	BP	phosphatidylinositol acyl-chain remodeling	1	16	0.0179506174876866	0.0370752205072682	Q6P4A8
GO:0036151	BP	phosphatidylcholine acyl-chain remodeling	1	26	0.0290072524420723	0.049996655177445	Q6P4A8
GO:0036152	BP	phosphatidylethanolamine acyl-chain remodeling	1	23	0.0257032754955286	0.0460027544974818	Q6P4A8
GO:0036292	BP	DNA rewinding	1	3	0.00339032421250107	0.0144309887132111	P04083
GO:0036310	MF	annealing helicase activity	1	9	0.0101368458531695	0.0261846229294274	P04083
GO:0036402	MF	proteasome-activating ATPase activity	2	6	1.89663271773063e-05	0.000290125536040357	P43686/P17980
GO:0036464	CC	cytoplasmic ribonucleoprotein granule	2	24	0.000344364144789471	0.00340537876514033	P62701/P62753
GO:0036503	BP	ERAD pathway	1	14	0.0157243681913929	0.0345936100210644	P55072
GO:0036513	CC	Derlin-1 retrotranslocation complex	1	9	0.0101368458531695	0.0261846229294274	P55072
GO:0038061	BP	NIK/NF-kappaB signaling	5	64	1.22030741473537e-08	3.73337799695603e-07	Q15008/P43686/P28072/P17980/O00231
GO:0038095	BP	Fc-epsilon receptor signaling pathway	5	206	4.14780822433604e-06	7.12404254671049e-05	Q15008/P43686/P28072/P17980/O00231
GO:0038166	BP	angiotensin-activated signaling pathway	1	11	0.0123756158759234	0.0300638410484591	O43865
GO:0042045	BP	epithelial fluid transport	1	9	0.0101368458531695	0.0261846229294274	O43865
GO:0042063	BP	gliogenesis	1	5	0.00564421121939274	0.0191863985548107	P04083
GO:0042147	BP	retrograde transport, endosome to Golgi	2	83	0.00406515710375468	0.0170076444639993	Q00610/Q14203
GO:0042249	BP	establishment of planar polarity of embryonic epithelium	1	3	0.00339032421250107	0.0144309887132111	Q9NYQ6
GO:0042274	BP	ribosomal small subunit biogenesis	4	18	4.68255639367125e-09	1.58076645151867e-07	P62249/P62081/P62847/P62753
GO:0042275	BP	error-free postreplication DNA repair	1	2	0.0022614833753134	0.0116371354930494	Q15819
GO:0042340	BP	keratan sulfate catabolic process	1	12	0.0134931189507429	0.0316023049109505	P06865
GO:0042383	CC	sarcolemma	3	99	0.000204091679489002	0.00214844897010465	P04083/P07355/Q15149
GO:0042393	MF	histone binding	2	86	0.00435656952434711	0.0170116299946604	P68431/P62805
GO:0042412	BP	taurine biosynthetic process	1	2	0.0022614833753134	0.0116371354930494	Q16878
GO:0042470	CC	melanosome	2	112	0.00726900649685504	0.0223979536837944	P07355/Q00610
GO:0042582	CC	azurophil granule	1	11	0.0123756158759234	0.0300638410484591	P06865
GO:0042629	CC	mast cell granule	1	25	0.0279071620497733	0.0489625656751399	P04083
GO:0042633	BP	hair cycle	1	16	0.0179506174876866	0.0370752205072682	P62304
GO:0042730	BP	fibrinolysis	2	23	0.00031590057636298	0.00318831612638512	P04196/P07355
GO:0042760	BP	very long-chain fatty acid catabolic process	1	7	0.00789304802952917	0.0223979536837944	O14975
GO:0042776	BP	mitochondrial ATP synthesis coupled proton transport	1	20	0.0223881606218209	0.0424767621100052	P36542
GO:0042803	MF	protein homodimerization activity	4	572	0.00418359706730314	0.0170116299946604	Q02809/P26639/Q9C0J9/O43399
GO:0043034	CC	costamere	1	22	0.0245994765859993	0.0450147431358753	Q15149
GO:0043065	BP	positive regulation of apoptotic process	3	431	0.013155409390135	0.0316023049109505	P30536/P04196/P62753
GO:0043066	BP	negative regulation of apoptotic process	5	606	0.000660308293877269	0.00593065889638391	P04083/P61247/Q96TA1/Q9BZZ5/P62753
GO:0043141	MF	ATP-dependent 5'-3' DNA helicase activity	1	17	0.0190618706263277	0.0384774666869584	Q9Y265
GO:0043161	BP	proteasome-mediated ubiquitin-dependent protein catabolic process	6	223	2.38296513098366e-07	5.83230715808252e-06	Q15008/P43686/P55072/P28072/P17980/O00231
GO:0043209	CC	myelin sheath	9	211	3.4327592697039e-12	1.46116144566961e-10	P36542/P49368/P55072/O43175/P36957/P11233/P31150/P17987/P05141
GO:0043220	CC	Schmidt-Lanterman incisure	1	14	0.0157243681913929	0.0345936100210644	P07355
GO:0043231	CC	intracellular membrane-bounded organelle	6	973	0.000875472366874559	0.00738411255093727	P30536/P48444/Q9Y265/Q00610/P39656/P55072
GO:0043254	BP	regulation of protein complex assembly	1	13	0.014609369258802	0.0330313452756746	P04196
GO:0043295	MF	glutathione binding	1	16	0.0179506174876866	0.0370752205072682	O43813
GO:0043325	MF	phosphatidylinositol-3,4-bisphosphate binding	1	22	0.0245994765859993	0.0450147431358753	Q8WWN8
GO:0043425	MF	bHLH transcription factor binding	1	20	0.0223881606218209	0.0424767621100052	Q9C0J9
GO:0043426	MF	MRF binding	1	4	0.00451789969214678	0.0170116299946604	Q9C0J9
GO:0043473	BP	pigmentation	1	24	0.026805836858604	0.0476277936199154	P48444
GO:0043488	BP	regulation of mRNA stability	5	105	1.48956757076259e-07	3.94131527507183e-06	Q15008/P43686/P28072/P17980/O00231
GO:0043537	BP	negative regulation of blood vessel endothelial cell migration	1	14	0.0157243681913929	0.0345936100210644	P04196
GO:0043968	BP	histone H2A acetylation	1	25	0.0279071620497733	0.0489625656751399	Q9Y265
GO:0044053	BP	translocation of peptides or proteins into host cell cytoplasm	1	1	0.00113137577389233	0.00738411255093727	P17987
GO:0044070	BP	regulation of anion transport	1	6	0.00676926019783586	0.0212639695888823	O43865
GO:0044183	MF	protein binding involved in protein folding	1	11	0.0123756158759234	0.0300638410484591	P49368
GO:0044216	CC	other organism cell	1	3	0.00339032421250107	0.0144309887132111	P04003
GO:0044267	BP	cellular protein metabolic process	2	93	0.00507298305412844	0.0188123121590596	P68431/P62805
GO:0044297	CC	cell body	3	81	0.000112673005784683	0.00131317705551434	P49368/P17987/P62753
GO:0044354	CC	macropinosome	1	5	0.00564421121939274	0.0191863985548107	P07355
GO:0044389	MF	ubiquitin-like protein ligase binding	1	6	0.00676926019783586	0.0212639695888823	P55072
GO:0044539	BP	long-chain fatty acid import	1	8	0.0090155761149836	0.0245173583793582	O14975
GO:0044548	MF	S100 protein binding	1	13	0.014609369258802	0.0330313452756746	P07355
GO:0044849	BP	estrous cycle	1	20	0.0223881606218209	0.0424767621100052	P04083
GO:0045019	BP	negative regulation of nitric oxide biosynthetic process	1	19	0.0212806408105	0.0414189808220268	P30536
GO:0045176	BP	apical protein localization	1	12	0.0134931189507429	0.0316023049109505	Q9NYQ6
GO:0045182	MF	translation regulator activity	2	6	1.89663271773063e-05	0.000290125536040357	P62263/P46781
GO:0045252	CC	oxoglutarate dehydrogenase complex	1	9	0.0101368458531695	0.0261846229294274	P36957
GO:0045627	BP	positive regulation of T-helper 1 cell differentiation	1	7	0.00789304802952917	0.0223979536837944	P04083
GO:0045629	BP	negative regulation of T-helper 2 cell differentiation	1	4	0.00451789969214678	0.0170116299946604	P04083
GO:0045653	BP	negative regulation of megakaryocyte differentiation	1	6	0.00676926019783586	0.0212639695888823	P62805
GO:0045732	BP	positive regulation of protein catabolic process	2	62	0.00229414417789431	0.0116371354930494	P04003/P55072
GO:0045814	BP	negative regulation of gene expression, epigenetic	2	24	0.000344364144789471	0.00340537876514033	P68431/P62805
GO:0045815	BP	positive regulation of gene expression, epigenetic	2	49	0.00144045189765856	0.00909808005037246	P68431/P62805
GO:0045899	BP	positive regulation of RNA polymerase II transcriptional preinitiation complex assembly	2	10	5.67307580338175e-05	0.00078224524105785	P43686/P17980
GO:0045903	BP	positive regulation of translational fidelity	1	3	0.00339032421250107	0.0144309887132111	P46781
GO:0045920	BP	negative regulation of exocytosis	1	4	0.00451789969214678	0.0170116299946604	P04083
GO:0045959	BP	negative regulation of complement activation, classical pathway	1	4	0.00451789969214678	0.0170116299946604	P04003
GO:0046086	BP	adenosine biosynthetic process	1	1	0.00113137577389233	0.00738411255093727	P21589
GO:0046135	BP	pyrimidine nucleoside catabolic process	1	11	0.0123756158759234	0.0300638410484591	P21589
GO:0046487	BP	glyoxylate metabolic process	1	26	0.0290072524420723	0.049996655177445	P36957
GO:0046632	BP	alpha-beta T cell differentiation	2	8	3.53514313471335e-05	0.0005165530043111	P04083/P35268
GO:0046732	BP	active induction of host immune response by virus	1	2	0.0022614833753134	0.0116371354930494	P12236
GO:0046883	BP	regulation of hormone secretion	1	16	0.0179506174876866	0.0370752205072682	P04083
GO:0046931	BP	pore complex assembly	1	6	0.00676926019783586	0.0212639695888823	P49368
GO:0046947	BP	hydroxylysine biosynthetic process	1	1	0.00113137577389233	0.00738411255093727	Q02809
GO:0046982	MF	protein heterodimerization activity	3	231	0.0023682024539253	0.0118289296040453	Q9C0J9/O43399/P06865
GO:0048027	MF	mRNA 5'-UTR binding	1	10	0.0112568586415182	0.0283302432134866	P62263
GO:0048105	BP	establishment of body hair planar orientation	1	2	0.0022614833753134	0.0116371354930494	Q9NYQ6
GO:0048266	BP	behavioral response to pain	1	18	0.0201718779393802	0.0399762520296625	P30536
GO:0048268	BP	clathrin coat assembly	2	63	0.00236761695708626	0.0118289296040453	P53680/O00443
GO:0048306	MF	calcium-dependent protein binding	2	45	0.00121620914383425	0.00780859497879917	P04083/P07355
GO:0048471	CC	perinuclear region of cytoplasm	6	676	0.000128043032243616	0.00146719765208276	P07355/Q9Y3Q4/O43399/P55072/P62753/Q9Y696
GO:0048568	BP	embryonic organ development	1	20	0.0223881606218209	0.0424767621100052	Q8TAF3
GO:0048821	BP	erythrocyte development	1	26	0.0290072524420723	0.049996655177445	P62753
GO:0048872	BP	homeostasis of number of cells	1	16	0.0179506174876866	0.0370752205072682	Q8TAF3
GO:0050197	MF	phytanate-CoA ligase activity	1	1	0.00113137577389233	0.00738411255093727	O14975
GO:0050708	BP	regulation of protein secretion	1	20	0.0223881606218209	0.0424767621100052	Q32P28
GO:0050730	BP	regulation of peptidyl-tyrosine phosphorylation	1	15	0.0168381171382765	0.0356807720311098	P04196
GO:0050750	MF	low-density lipoprotein particle receptor binding	1	14	0.0157243681913929	0.0345936100210644	O43813
GO:0050758	BP	regulation of thymidylate synthase biosynthetic process	1	1	0.00113137577389233	0.00738411255093727	P14207
GO:0050771	BP	negative regulation of axonogenesis	1	24	0.026805836858604	0.0476277936199154	P31150
GO:0050796	BP	regulation of insulin secretion	2	86	0.00435656952434711	0.0170116299946604	P12236/P05141
GO:0050810	BP	regulation of steroid biosynthetic process	1	10	0.0112568586415182	0.0283302432134866	P30536
GO:0050821	BP	protein stabilization	3	151	0.000701318924085537	0.00618550654666433	Q32P28/P49368/P17987
GO:0050832	BP	defense response to fungus	1	26	0.0290072524420723	0.049996655177445	P04196
GO:0050852	BP	T cell receptor signaling pathway	5	192	2.9436036313658e-06	5.43733576435306e-05	Q15008/P43686/P28072/P17980/O00231
GO:0051012	BP	microtubule sliding	1	2	0.0022614833753134	0.0116371354930494	P27816
GO:0051056	BP	regulation of small GTPase mediated signal transduction	2	190	0.0198327615715221	0.0397874458576233	Q8WWN8/P31150
GO:0051082	MF	unfolded protein binding	2	78	0.00360054409013626	0.0152594487629584	P49368/P17987
GO:0051099	BP	positive regulation of binding	1	7	0.00789304802952917	0.0223979536837944	P07355
GO:0051170	BP	import into nucleus	1	17	0.0190618706263277	0.0384774666869584	P62304
GO:0051290	BP	protein heterotetramerization	3	20	1.58303360622743e-06	3.03880372646402e-05	P68431/P07355/P62805
GO:0051294	BP	establishment of spindle orientation	1	5	0.00564421121939274	0.0191863985548107	P27816
GO:0051301	BP	cell division	3	466	0.0161729387028069	0.0354212684341117	Q9Y265/Q9BQE3/P27816
GO:0051347	BP	positive regulation of transferase activity	1	1	0.00113137577389233	0.00738411255093727	P15880
GO:0051592	BP	response to calcium ion	2	66	0.00259463766502604	0.01276457424151	O43865/P31150
GO:0051665	BP	membrane raft localization	1	1	0.00113137577389233	0.00738411255093727	P11233
GO:0051693	BP	actin filament capping	1	17	0.0190618706263277	0.0384774666869584	O15020
GO:0051870	MF	methotrexate binding	1	3	0.00339032421250107	0.0144309887132111	P14207
GO:0051894	BP	positive regulation of focal adhesion assembly	1	23	0.0257032754955286	0.0460027544974818	P04196
GO:0051901	BP	positive regulation of mitochondrial depolarization	1	13	0.014609369258802	0.0330313452756746	P30536
GO:0051918	BP	negative regulation of fibrinolysis	1	11	0.0123756158759234	0.0300638410484591	P04196
GO:0055114	BP	oxidation-reduction process	2	201	0.022024950605947	0.0424767621100052	Q02809/Q16878
GO:0055117	BP	regulation of cardiac muscle contraction	1	21	0.023494438753956	0.0438115343621388	Q9Y3Q4
GO:0060071	BP	Wnt signaling pathway, planar cell polarity pathway	8	92	1.77240235646136e-13	7.88719048625307e-12	Q15008/P53680/P43686/Q00610/Q9NYQ6/P28072/P17980/O00231
GO:0060236	BP	regulation of mitotic spindle organization	1	11	0.0123756158759234	0.0300638410484591	Q00610
GO:0060242	BP	contact inhibition	1	4	0.00451789969214678	0.0170116299946604	P30536
GO:0060252	BP	positive regulation of glial cell proliferation	1	13	0.014609369258802	0.0330313452756746	P30536
GO:0060253	BP	negative regulation of glial cell proliferation	1	9	0.0101368458531695	0.0261846229294274	P30536
GO:0060348	BP	bone development	2	51	0.00155941236137054	0.00978631219090869	Q32P28/O15335
GO:0060488	BP	orthogonal dichotomous subdivision of terminal units involved in lung branching morphogenesis	1	2	0.0022614833753134	0.0116371354930494	Q9NYQ6
GO:0060489	BP	planar dichotomous subdivision of terminal units involved in lung branching morphogenesis	1	2	0.0022614833753134	0.0116371354930494	Q9NYQ6
GO:0060490	BP	lateral sprouting involved in lung morphogenesis	1	2	0.0022614833753134	0.0116371354930494	Q9NYQ6
GO:0060716	BP	labyrinthine layer blood vessel development	1	22	0.0245994765859993	0.0450147431358753	P51178
GO:0060968	BP	regulation of gene silencing	1	2	0.0022614833753134	0.0116371354930494	P68431
GO:0061299	BP	retina vasculature morphogenesis in camera-type eye	1	9	0.0101368458531695	0.0261846229294274	Q9Y696
GO:0061714	MF	folic acid receptor activity	1	2	0.0022614833753134	0.0116371354930494	P14207
GO:0070062	CC	extracellular exosome	65	2775	5.0122929356423e-71	4.90703478399381e-68	Q02809/P30536/P62701/P83731/P62263/P08493/P68431/Q15819/P46781/P04083/P36542/Q9UHQ9/P61247/P21589/P15880/Q9Y265/O00264/P04196/Q9UHG3/P07355/P26639/P35268/P62805/O43813/Q32P28/P49368/Q15008/P62244/P62249/O95168/O14975/Q00610/P10153/P61313/Q96TA1/P51178/P53621/Q5QNW6/Q93077/O43865/P55072/O43175/Q02252/P28072/Q9NTX5/P36957/P11233/P06865/P27816/P39023/P50914/O00443/P30050/P62280/Q15404/P62081/O00231/…
GO:0070181	MF	small ribosomal subunit rRNA binding	1	8	0.0090155761149836	0.0245173583793582	P62263
GO:0070251	MF	pristanate-CoA ligase activity	1	1	0.00113137577389233	0.00738411255093727	O14975
GO:0070300	MF	phosphatidic acid binding	1	17	0.0190618706263277	0.0384774666869584	P51178
GO:0070314	BP	G1 to G0 transition	1	7	0.00789304802952917	0.0223979536837944	O43175
GO:0070365	BP	hepatocyte differentiation	1	13	0.014609369258802	0.0330313452756746	P04083
GO:0070459	BP	prolactin secretion	1	7	0.00789304802952917	0.0223979536837944	P04083
GO:0070842	BP	aggresome assembly	1	7	0.00789304802952917	0.0223979536837944	P55072
GO:0070987	BP	error-free translesion synthesis	1	19	0.0212806408105	0.0414189808220268	P55072
GO:0071011	CC	precatalytic spliceosome	1	25	0.0279071620497733	0.0489625656751399	P62304
GO:0071294	BP	cellular response to zinc ion	1	22	0.0245994765859993	0.0450147431358753	P30536
GO:0071321	BP	cellular response to cGMP	1	6	0.00676926019783586	0.0212639695888823	Q9Y3Q4
GO:0071385	BP	cellular response to glucocorticoid stimulus	1	25	0.0279071620497733	0.0489625656751399	P04083
GO:0071439	CC	clathrin complex	1	4	0.00451789969214678	0.0170116299946604	Q00610
GO:0071476	BP	cellular hypotonic response	1	9	0.0101368458531695	0.0261846229294274	P30536
GO:0071541	CC	eukaryotic translation initiation factor 3 complex, eIF3m	1	10	0.0112568586415182	0.0283302432134866	O15371
GO:0071621	BP	granulocyte chemotaxis	1	5	0.00564421121939274	0.0191863985548107	P04083
GO:0071712	BP	ER-associated misfolded protein catabolic process	1	12	0.0134931189507429	0.0316023049109505	P55072
GO:0071817	CC	MMXD complex	1	7	0.00789304802952917	0.0223979536837944	P05141
GO:0072389	BP	flavin adenine dinucleotide catabolic process	1	1	0.00113137577389233	0.00738411255093727	P55072
GO:0072520	BP	seminiferous tubule development	1	15	0.0168381171382765	0.0356807720311098	Q8TAF3
GO:0072562	CC	blood microparticle	2	149	0.012549101990493	0.0304098288333976	P04196/P04003
GO:0072656	BP	maintenance of protein location in mitochondrion	1	6	0.00676926019783586	0.0212639695888823	P30536
GO:0075522	BP	IRES-dependent viral translational initiation	1	7	0.00789304802952917	0.0223979536837944	O15371
GO:0075525	BP	viral translational termination-reinitiation	1	5	0.00564421121939274	0.0191863985548107	O15371
GO:0086015	BP	SA node cell action potential	1	8	0.0090155761149836	0.0245173583793582	Q9Y3Q4
GO:0090090	BP	negative regulation of canonical Wnt signaling pathway	5	182	2.266531306444e-06	4.26718105578592e-05	Q15008/P43686/P28072/P17980/O00231
GO:0090179	BP	planar cell polarity pathway involved in neural tube closure	1	14	0.0157243681913929	0.0345936100210644	Q9NYQ6
GO:0090251	BP	protein localization involved in establishment of planar polarity	1	1	0.00113137577389233	0.00738411255093727	Q9NYQ6
GO:0090263	BP	positive regulation of canonical Wnt signaling pathway	5	136	5.40000274018769e-07	1.17480059614306e-05	Q15008/P43686/P28072/P17980/O00231
GO:0090303	BP	positive regulation of wound healing	1	13	0.014609369258802	0.0330313452756746	P04083
GO:0090315	BP	negative regulation of protein targeting to membrane	1	6	0.00676926019783586	0.0212639695888823	P31150
GO:0090666	BP	scaRNA localization to Cajal body	1	4	0.00451789969214678	0.0170116299946604	P17987
GO:0097066	BP	response to thyroid hormone	1	9	0.0101368458531695	0.0261846229294274	P07355
GO:0097089	BP	methyl-branched fatty acid metabolic process	1	2	0.0022614833753134	0.0116371354930494	O14975
GO:0097255	CC	R2TP complex	1	5	0.00564421121939274	0.0191863985548107	Q9Y265
GO:0097350	BP	neutrophil clearance	1	2	0.0022614833753134	0.0116371354930494	P04083
GO:0097352	BP	autophagosome maturation	1	26	0.0290072524420723	0.049996655177445	P55072
GO:0097421	BP	liver regeneration	2	39	0.000914354379674086	0.00738411255093727	P62249/P62847
GO:0098641	MF	cadherin binding involved in cell-cell adhesion	14	277	2.35961535129245e-19	1.28336857161961e-17	P83731/P68431/P04083/P15880/Q9Y265/P07355/O15020/P47914/P61313/Q96TA1/P28072/P29692/P50914/Q15149
GO:0102391	MF	decanoate-CoA ligase activity	1	8	0.0090155761149836	0.0245173583793582	O14975
GO:1900087	BP	positive regulation of G1/S transition of mitotic cell cycle	1	23	0.0257032754955286	0.0460027544974818	P04083
GO:1900121	BP	negative regulation of receptor binding	1	7	0.00789304802952917	0.0223979536837944	P07355
GO:1900126	BP	negative regulation of hyaluronan biosynthetic process	1	3	0.00339032421250107	0.0144309887132111	Q00610
GO:1900138	BP	negative regulation of phospholipase A2 activity	1	4	0.00451789969214678	0.0170116299946604	P04083
GO:1900155	BP	negative regulation of bone trabecula formation	1	2	0.0022614833753134	0.0116371354930494	O15335
GO:1900747	BP	negative regulation of vascular endothelial growth factor signaling pathway	1	5	0.00564421121939274	0.0191863985548107	P04196
GO:1901006	BP	ubiquinone-6 biosynthetic process	1	1	0.00113137577389233	0.00738411255093727	Q16795
GO:1901029	BP	negative regulation of mitochondrial outer membrane permeabilization involved in apoptotic signaling pathway	1	5	0.00564421121939274	0.0191863985548107	P05141
GO:1901874	BP	negative regulation of post-translational protein modification	1	3	0.00339032421250107	0.0144309887132111	Q32P28
GO:1901981	MF	phosphatidylinositol phosphate binding	1	8	0.0090155761149836	0.0245173583793582	P51178
GO:1901998	BP	toxin transport	2	34	0.000694804599294994	0.00618376093372545	P49368/P17987
GO:1902525	BP	regulation of protein monoubiquitination	1	2	0.0022614833753134	0.0116371354930494	Q8TAF3
GO:1902626	BP	assembly of large subunit precursor of preribosome	1	3	0.00339032421250107	0.0144309887132111	P83731
GO:1902856	BP	negative regulation of non-motile cilium assembly	1	2	0.0022614833753134	0.0116371354930494	P27816
GO:1903006	BP	positive regulation of protein K63-linked deubiquitination	1	1	0.00113137577389233	0.00738411255093727	P55072
GO:1903007	BP	positive regulation of Lys63-specific deubiquitinase activity	1	1	0.00113137577389233	0.00738411255093727	P55072
GO:1903027	BP	regulation of opsonization	1	2	0.0022614833753134	0.0116371354930494	P04003
GO:1903077	BP	negative regulation of protein localization to plasma membrane	1	6	0.00676926019783586	0.0212639695888823	Q00610
GO:1903147	BP	negative regulation of autophagy of mitochondrion	1	3	0.00339032421250107	0.0144309887132111	P30536
GO:1903579	BP	negative regulation of ATP metabolic process	1	2	0.0022614833753134	0.0116371354930494	P30536
GO:1903715	BP	regulation of aerobic respiration	1	7	0.00789304802952917	0.0223979536837944	P55072
GO:1903862	BP	positive regulation of oxidative phosphorylation	1	5	0.00564421121939274	0.0191863985548107	P55072
GO:1903955	BP	positive regulation of protein targeting to mitochondrion	3	85	0.000130006696223704	0.00146719765208276	Q9UHQ9/Q9Y265/P10153
GO:1904288	MF	BAT3 complex binding	1	4	0.00451789969214678	0.0170116299946604	P55072
GO:1904837	BP	beta-catenin-TCF complex assembly	2	30	0.000540346521147053	0.00494391817012116	Q9Y265/P62805
GO:1904851	BP	positive regulation of establishment of protein localization to telomere	1	9	0.0101368458531695	0.0261846229294274	P17987
GO:1904871	BP	positive regulation of protein localization to Cajal body	2	8	3.53514313471335e-05	0.0005165530043111	P49368/P17987
GO:1904874	BP	positive regulation of telomerase RNA localization to Cajal body	3	15	6.34435802831225e-07	1.35024489341689e-05	Q9Y265/P49368/P17987
GO:1990381	MF	ubiquitin-specific protease binding	1	12	0.0134931189507429	0.0316023049109505	P55072
GO:1990498	CC	mitotic spindle microtubule	1	1	0.00113137577389233	0.00738411255093727	Q00610
GO:1990667	CC	PCSK9-AnxA2 complex	1	2	0.0022614833753134	0.0116371354930494	P07355
GO:1990730	CC	VCP-NSFL1C complex	1	3	0.00339032421250107	0.0144309887132111	P55072
GO:2000109	BP	regulation of macrophage apoptotic process	1	1	0.00113137577389233	0.00738411255093727	P17987
GO:2000270	BP	negative regulation of fibroblast apoptotic process	1	8	0.0090155761149836	0.0245173583793582	Q9BZZ5
GO:2000273	BP	positive regulation of signaling receptor activity	1	5	0.00564421121939274	0.0191863985548107	P07355
GO:2000483	BP	negative regulation of interleukin-8 secretion	1	5	0.00564421121939274	0.0191863985548107	P04083
GO:2000504	BP	positive regulation of blood vessel remodeling	1	3	0.00339032421250107	0.0144309887132111	P04196
GO:2001027	BP	negative regulation of endothelial cell chemotaxis	1	3	0.00339032421250107	0.0144309887132111	P04196
GO:2001171	BP	positive regulation of ATP biosynthetic process	1	7	0.00789304802952917	0.0223979536837944	P55072
