# Supplementary material for: Proteomics signatures associated with hip arthropathy in ankylosing spondylitis
Source: Front Med (Lausanne). 2025 May 14;12:1556118. doi: 10.3389/fmed.2025.1556118 (PMC12116585; doi:10.3389/fmed.2025.1556118)
Supplement: Supplementary file 5 [file Data_Sheet_4.csv]

PIDs	Description	Group1	Group2	Counts	GeneRatio	BgRatio	pvalue	p.adjust	IDs
hsa03010	Ribosome	Translation	Genetic Information Processing	24	24/80	181/11236	1.47158E-24	1.91306E-22	P62701/P83731/P62263/P46781/P61247/P15880/P62266/P35268/P62244/P47914/P62249/P61313/P42766/P26373/P39023/P50914/P30050/P62280/P62081/Q07020/P36578/P62241/P62847/P62753
hsa05171	Coronavirus disease - COVID-19	Infectious disease: viral	Human Diseases	24	24/80	339/11236	5.04893E-18	3.2818E-16	P62701/P83731/P62263/P46781/P61247/P15880/P62266/P35268/P62244/P47914/P62249/P61313/P42766/P26373/P39023/P50914/P30050/P62280/P62081/Q07020/P36578/P62241/P62847/P62753
hsa05016	Huntington disease	Neurodegenerative disease	Human Diseases	15	15/80	447/11236	4.82128E-07	2.08922E-05	P36542/Q15008/P53680/O95168/P43686/Q00610/Q16795/Q9BQE3/Q8TEY5/P28072/Q14203/P12236/P17980/O00231/P05141
hsa05020	Prion disease	Neurodegenerative disease	Human Diseases	12	12/80	429/11236	4.69924E-05	0.001527252	P36542/Q15008/O95168/P43686/Q16795/Q9BQE3/Q8TEY5/P28072/P12236/P17980/O00231/P05141
hsa05017	Spinocerebellar ataxia	Neurodegenerative disease	Human Diseases	8	8/80	211/11236	0.000123097	0.003200531	Q15008/O15020/P43686/P28072/P12236/P17980/O00231/P05141
hsa05012	Parkinson disease	Neurodegenerative disease	Human Diseases	11	11/80	417/11236	0.000168083	0.003500955	P36542/Q15008/O95168/P43686/Q16795/Q9BQE3/P28072/P12236/P17980/O00231/P05141
hsa03050	Proteasome	Folding, sorting and degradation	Genetic Information Processing	5	5/80	75/11236	0.000188513	0.003500955	Q15008/P43686/P28072/P17980/O00231
hsa05022	Pathways of neurodegeneration - multiple diseases	Neurodegenerative disease	Human Diseases	14	14/80	723/11236	0.000523168	0.008501479	P36542/Q15008/O15020/O95168/P43686/Q16795/Q9BQE3/P55072/P28072/Q14203/P12236/P17980/O00231/P05141
hsa05014	Amyotrophic lateral sclerosis	Neurodegenerative disease	Human Diseases	11	11/80	540/11236	0.001469609	0.02122769	P36542/Q15008/O95168/P43686/Q16795/Q9BQE3/P55072/P28072/Q14203/P17980/O00231
hsa05010	Alzheimer disease	Neurodegenerative disease	Human Diseases	11	11/80	576/11236	0.002446365	0.031802748	P36542/Q15008/O95168/P43686/Q16795/Q9BQE3/P28072/P12236/P17980/O00231/P05141
hsa04613	Neutrophil extracellular trap formation	Immune system	Organismal Systems	6	6/80	223/11236	0.005062808	0.05983319	P68431/P62805/Q5QNW6/Q93077/P12236/P05141
hsa00270	Cysteine and methionine metabolism	Amino acid metabolism	Metabolism	3	3/80	81/11236	0.019928263	0.215889511	Q16878/O43865/O43175
hsa05034	Alcoholism	Substance dependence	Human Diseases	5	5/80	226/11236	0.022380115	0.223801147	P68431/P62805/Q5QNW6/Q93077/Q8TEY5
hsa05322	Systemic lupus erythematosus	Immune disease	Human Diseases	4	4/80	178/11236	0.038002462	0.352880003	P68431/P62805/Q5QNW6/Q93077
hsa00562	Inositol phosphate metabolism	Carbohydrate metabolism	Metabolism	3	3/80	109/11236	0.04261181	0.369302351	P51178/Q02252/O00443
hsa00640	Propanoate metabolism	Carbohydrate metabolism	Metabolism	2	2/80	49/11236	0.047466209	0.385662947	Q02252/Q9NTX5
hsa00513	Various types of N-glycan biosynthesis	Glycan biosynthesis and metabolism	Metabolism	2	2/80	52/11236	0.052799575	0.403761459	P39656/P06865
hsa00970	Aminoacyl-tRNA biosynthesis	Translation	Genetic Information Processing	2	2/80	58/11236	0.064063267	0.462679148	P26639/P47897
hsa05415	Diabetic cardiomyopathy	Cardiovascular disease	Human Diseases	5	5/80	327/11236	0.083408279	0.549726289	P36542/O95168/Q16795/P12236/P05141
hsa04962	Vasopressin-regulated water reabsorption	Excretory system	Organismal Systems	2	2/80	71/11236	0.090853372	0.549726289	Q8TEY5/Q14203
hsa00520	Amino sugar and nucleotide sugar metabolism	Carbohydrate metabolism	Metabolism	2	2/80	73/11236	0.095227268	0.549726289	Q9UHQ9/P06865
hsa04961	Endocrine and other factor-regulated calcium reabsorption	Excretory system	Organismal Systems	2	2/80	74/11236	0.097436776	0.549726289	P53680/Q00610
hsa00310	Lysine degradation	Amino acid metabolism	Metabolism	2	2/80	76/11236	0.101899324	0.549726289	Q02809/P36957
hsa05208	Chemical carcinogenesis - reactive oxygen species	Cancer: overview	Human Diseases	5	5/80	350/11236	0.103831307	0.549726289	P36542/O95168/Q16795/P12236/P05141
hsa04714	Thermogenesis	Environmental adaptation	Organismal Systems	5	5/80	352/11236	0.105716594	0.549726289	P36542/O95168/Q16795/Q8TEY5/P62753
hsa05132	Salmonella infection	Infectious disease: bacterial	Human Diseases	5	5/80	368/11236	0.121405755	0.607028776	P07355/Q9BQE3/P11233/Q14203/O00443
hsa05134	Legionellosis	Infectious disease: bacterial	Human Diseases	2	2/80	88/11236	0.129766695	0.624802606	Q9Y6B6/P55072
hsa01200	Carbon metabolism	Global and overview maps	Metabolism	3	3/80	187/11236	0.148284613	0.688464274	O43175/Q02252/P36957
hsa00511	Other glycan degradation	Glycan biosynthesis and metabolism	Metabolism	1	1/80	25/11236	0.163750054	0.709583568	P06865
hsa00604	Glycosphingolipid biosynthesis - ganglio series	Glycan biosynthesis and metabolism	Metabolism	1	1/80	25/11236	0.163750054	0.709583568	P06865
hsa00190	Oxidative phosphorylation	Energy metabolism	Metabolism	3	3/80	204/11236	0.177565455	0.736938016	P36542/O95168/Q16795
hsa00603	Glycosphingolipid biosynthesis - globo and isoglobo series	Glycan biosynthesis and metabolism	Metabolism	1	1/80	28/11236	0.181526245	0.736938016	P06865
hsa04721	Synaptic vesicle cycle	Nervous system	Organismal Systems	2	2/80	111/11236	0.187068881	0.736938016	P53680/Q00610
hsa00531	Glycosaminoglycan degradation	Glycan biosynthesis and metabolism	Metabolism	1	1/80	30/11236	0.1931692	0.738588118	P06865
hsa00430	Taurine and hypotaurine metabolism	Metabolism of other amino acids	Metabolism	1	1/80	31/11236	0.198929192	0.738879854	Q16878
hsa00900	Terpenoid backbone biosynthesis	Metabolism of terpenoids and polyketides	Metabolism	1	1/80	33/11236	0.210327626	0.759407613	Q9UHG3
hsa03060	Protein export	Folding, sorting and degradation	Genetic Information Processing	1	1/80	35/11236	0.221565871	0.759407613	Q9BY50
hsa04217	Necroptosis	Cell growth and death	Cellular Processes	3	3/80	229/11236	0.223171961	0.759407613	Q93077/P12236/P05141
hsa05169	Epstein-Barr virus infection	Infectious disease: viral	Human Diseases	4	4/80	343/11236	0.227822284	0.759407613	Q15008/P43686/P17980/O00231
hsa04022	cGMP-PKG signaling pathway	Signal transduction	Environmental Information Processing	3	3/80	251/11236	0.265042502	0.824915081	Q8TEY5/P12236/P05141
hsa01523	Antifolate resistance	Drug resistance: antineoplastic	Human Diseases	1	1/80	44/11236	0.270214527	0.824915081	P14207
hsa04070	Phosphatidylinositol signaling system	Signal transduction	Environmental Information Processing	2	2/80	144/11236	0.273608806	0.824915081	P51178/O00443
hsa04144	Endocytosis	Transport and catabolism	Cellular Processes	4	4/80	373/11236	0.274567178	0.824915081	Q8WWN8/P53680/Q00610/P14207
hsa04141	Protein processing in endoplasmic reticulum	Folding, sorting and degradation	Genetic Information Processing	3	3/80	260/11236	0.282469489	0.824915081	Q9Y6B6/P39656/P55072
hsa00410	beta-Alanine metabolism	Metabolism of other amino acids	Metabolism	1	1/80	47/11236	0.285753749	0.824915081	Q02252
hsa05166	Human T-cell leukemia virus 1 infection	Infectious disease: viral	Human Diseases	4	4/80	390/11236	0.301785212	0.824915081	P30536/Q8TEY5/P12236/P05141
hsa04931	Insulin resistance	Endocrine and metabolic disease	Human Diseases	2	2/80	155/11236	0.302663121	0.824915081	O14975/Q8TEY5
hsa00020	Citrate cycle (TCA cycle)	Carbohydrate metabolism	Metabolism	1	1/80	52/11236	0.310929531	0.824915081	P36957
hsa00760	Nicotinate and nicotinamide metabolism	Metabolism of cofactors and vitamins	Metabolism	1	1/80	52/11236	0.310929531	0.824915081	P21589
hsa05203	Viral carcinogenesis	Cancer: overview	Human Diseases	3	3/80	284/11236	0.329355655	0.854504327	P62805/Q5QNW6/Q8TEY5
hsa04710	Circadian rhythm	Environmental adaptation	Organismal Systems	1	1/80	57/11236	0.335228621	0.854504327	Q9C0J9
hsa00380	Tryptophan metabolism	Amino acid metabolism	Metabolism	1	1/80	64/11236	0.367831725	0.917983741	P36957
hsa00260	Glycine, serine and threonine metabolism	Amino acid metabolism	Metabolism	1	1/80	66/11236	0.376853321	0.917983741	O43175
hsa00510	N-Glycan biosynthesis	Glycan biosynthesis and metabolism	Metabolism	1	1/80	67/11236	0.381316323	0.917983741	P39656
hsa03460	Fanconi anemia pathway	Replication and repair	Genetic Information Processing	1	1/80	72/11236	0.403162209	0.919471538	Q8TAF3
hsa04142	Lysosome	Transport and catabolism	Cellular Processes	2	2/80	197/11236	0.41078201	0.919471538	Q00610/P06865
hsa00280	Valine, leucine and isoleucine degradation	Amino acid metabolism	Metabolism	1	1/80	77/11236	0.424246015	0.919471538	Q02252
hsa01100	Metabolic pathways	Global and overview maps	Metabolism	17	17/80	2245/11236	0.431802761	0.919471538	Q02809/P36542/P21589/O43813/O95168/P51178/Q16795/P39656/Q16878/O43865/O43175/Q02252/Q9NTX5/P36957/P06865/O00443/P47897
hsa04979	Cholesterol metabolism	Digestive system	Organismal Systems	1	1/80	80/11236	0.436541463	0.919471538	P30536
hsa00240	Pyrimidine metabolism	Nucleotide metabolism	Metabolism	1	1/80	81/11236	0.44058204	0.919471538	P21589
hsa05030	Cocaine addiction	Substance dependence	Human Diseases	1	1/80	81/11236	0.44058204	0.919471538	Q8TEY5
hsa00600	Sphingolipid metabolism	Lipid metabolism	Metabolism	1	1/80	83/11236	0.448577549	0.919471538	P06865
hsa05131	Shigellosis	Infectious disease: bacterial	Human Diseases	3	3/80	351/11236	0.458423115	0.919471538	P68431/Q15819/P51178
hsa04723	Retrograde endocannabinoid signaling	Nervous system	Organismal Systems	2	2/80	219/11236	0.464257148	0.919471538	O95168/Q16795
hsa00480	Glutathione metabolism	Metabolism of other amino acids	Metabolism	1	1/80	89/11236	0.471893139	0.919471538	O43813
hsa04024	cAMP signaling pathway	Signal transduction	Environmental Information Processing	3	3/80	361/11236	0.476937721	0.919471538	Q8WWN8/Q9Y3Q4/Q8TEY5
hsa04020	Calcium signaling pathway	Signal transduction	Environmental Information Processing	3	3/80	365/11236	0.484265264	0.919471538	P51178/P12236/P05141
hsa04932	Non-alcoholic fatty liver disease	Endocrine and metabolic disease	Human Diseases	2	2/80	231/11236	0.492233559	0.919471538	O95168/Q16795
hsa04927	Cortisol synthesis and secretion	Endocrine system	Organismal Systems	1	1/80	104/11236	0.526008183	0.919471538	Q8TEY5
hsa04218	Cellular senescence	Cell growth and death	Cellular Processes	2	2/80	256/11236	0.547532048	0.919471538	P12236/P05141
hsa04918	Thyroid hormone synthesis	Endocrine system	Organismal Systems	1	1/80	114/11236	0.559003731	0.919471538	Q8TEY5
hsa05031	Amphetamine addiction	Substance dependence	Human Diseases	1	1/80	114/11236	0.559003731	0.919471538	Q8TEY5
hsa05133	Pertussis	Infectious disease: bacterial	Human Diseases	1	1/80	114/11236	0.559003731	0.919471538	P04003
hsa04146	Peroxisome	Transport and catabolism	Cellular Processes	1	1/80	117/11236	0.568452483	0.919471538	O14975
hsa04610	Complement and coagulation cascades	Immune system	Organismal Systems	1	1/80	117/11236	0.568452483	0.919471538	P04003
hsa01230	Biosynthesis of amino acids	Global and overview maps	Metabolism	1	1/80	118/11236	0.571557421	0.919471538	O43175
hsa01521	EGFR tyrosine kinase inhibitor resistance	Drug resistance: antineoplastic	Human Diseases	1	1/80	119/11236	0.574640296	0.919471538	P62753
hsa04742	Taste transduction	Sensory system	Organismal Systems	1	1/80	119/11236	0.574640296	0.919471538	Q9Y3Q4
hsa01232	Nucleotide metabolism	Global and overview maps	Metabolism	1	1/80	120/11236	0.577701263	0.919471538	P21589
hsa03320	PPAR signaling pathway	Endocrine system	Organismal Systems	1	1/80	124/11236	0.589729116	0.919471538	O14975
hsa05100	Bacterial invasion of epithelial cells	Infectious disease: bacterial	Human Diseases	1	1/80	125/11236	0.59268283	0.919471538	Q00610
hsa05212	Pancreatic cancer	Cancer: specific types	Human Diseases	1	1/80	126/11236	0.595615543	0.919471538	P11233
hsa04911	Insulin secretion	Endocrine system	Organismal Systems	1	1/80	127/11236	0.598527402	0.919471538	Q8TEY5
hsa05164	Influenza A	Infectious disease: viral	Human Diseases	2	2/80	282/11236	0.600521827	0.919471538	P12236/P05141
hsa04512	ECM-receptor interaction	Signaling molecules and interaction	Environmental Information Processing	1	1/80	130/11236	0.607139317	0.919471538	O15335
hsa04540	Gap junction	Cellular community - eukaryotes	Cellular Processes	1	1/80	132/11236	0.612778983	0.919471538	Q9BQE3
hsa04211	Longevity regulating pathway	Aging	Organismal Systems	1	1/80	136/11236	0.623819548	0.919471538	Q8TEY5
hsa05210	Colorectal cancer	Cancer: specific types	Human Diseases	1	1/80	143/11236	0.642397483	0.919471538	P11233
hsa05215	Prostate cancer	Cancer: specific types	Human Diseases	1	1/80	148/11236	0.6551098	0.919471538	Q8TEY5
hsa04925	Aldosterone synthesis and secretion	Endocrine system	Organismal Systems	1	1/80	152/11236	0.664957454	0.919471538	Q8TEY5
hsa04916	Melanogenesis	Endocrine system	Organismal Systems	1	1/80	155/11236	0.672160485	0.919471538	Q8TEY5
hsa04015	Rap1 signaling pathway	Signal transduction	Environmental Information Processing	2	2/80	323/11236	0.674515026	0.919471538	Q8WWN8/P11233
hsa04668	TNF signaling pathway	Signal transduction	Environmental Information Processing	1	1/80	157/11236	0.676877326	0.919471538	Q8TEY5
hsa04922	Glucagon signaling pathway	Endocrine system	Organismal Systems	1	1/80	160/11236	0.683827206	0.919471538	Q8TEY5
hsa04933	AGE-RAGE signaling pathway in diabetic complications	Endocrine and metabolic disease	Human Diseases	1	1/80	166/11236	0.697287105	0.919471538	P51178
hsa04928	Parathyroid hormone synthesis, secretion and action	Endocrine system	Organismal Systems	1	1/80	169/11236	0.703803257	0.919471538	Q8TEY5
hsa00230	Purine metabolism	Nucleotide metabolism	Metabolism	1	1/80	179/11236	0.724539356	0.919471538	P21589
hsa04725	Cholinergic synapse	Nervous system	Organismal Systems	1	1/80	179/11236	0.724539356	0.919471538	Q8TEY5
hsa04152	AMPK signaling pathway	Signal transduction	Environmental Information Processing	1	1/80	181/11236	0.72851116	0.919471538	Q8TEY5
hsa04066	HIF-1 signaling pathway	Signal transduction	Environmental Information Processing	1	1/80	182/11236	0.730475801	0.919471538	P62753
hsa03040	Spliceosome	Transcription	Genetic Information Processing	1	1/80	184/11236	0.73436306	0.919471538	P62304
hsa04919	Thyroid hormone signaling pathway	Endocrine system	Organismal Systems	1	1/80	186/11236	0.738194945	0.919471538	P51178
hsa04935	Growth hormone synthesis, secretion and action	Endocrine system	Organismal Systems	1	1/80	190/11236	0.745695699	0.919471538	Q8TEY5
hsa04151	PI3K-Akt signaling pathway	Signal transduction	Environmental Information Processing	3	3/80	549/11236	0.75657121	0.919471538	O15335/Q8TEY5/P62753
hsa04210	Apoptosis	Cell growth and death	Cellular Processes	1	1/80	199/11236	0.761805243	0.919471538	Q9BQE3
hsa04926	Relaxin signaling pathway	Endocrine system	Organismal Systems	1	1/80	199/11236	0.761805243	0.919471538	Q8TEY5
hsa04910	Insulin signaling pathway	Endocrine system	Organismal Systems	1	1/80	205/11236	0.771980703	0.919471538	P62753
hsa04728	Dopaminergic synapse	Nervous system	Organismal Systems	1	1/80	208/11236	0.77690624	0.919471538	Q8TEY5
hsa04650	Natural killer cell mediated cytotoxicity	Immune system	Organismal Systems	1	1/80	211/11236	0.781726681	0.919471538	P13598
hsa04915	Estrogen signaling pathway	Endocrine system	Organismal Systems	1	1/80	214/11236	0.786444239	0.919471538	Q8TEY5
hsa04150	mTOR signaling pathway	Signal transduction	Environmental Information Processing	1	1/80	216/11236	0.789533193	0.919471538	P62753
hsa04371	Apelin signaling pathway	Signal transduction	Environmental Information Processing	1	1/80	222/11236	0.798537763	0.919471538	P62753
hsa04072	Phospholipase D signaling pathway	Signal transduction	Environmental Information Processing	1	1/80	225/11236	0.802896299	0.919471538	P11233
hsa04261	Adrenergic signaling in cardiomyocytes	Circulatory system	Organismal Systems	1	1/80	228/11236	0.807161694	0.919471538	Q8TEY5
hsa04530	Tight junction	Cellular community - eukaryotes	Cellular Processes	1	1/80	243/11236	0.827158934	0.919471538	Q9BQE3
hsa04934	Cushing syndrome	Endocrine and metabolic disease	Human Diseases	1	1/80	243/11236	0.827158934	0.919471538	Q8TEY5
hsa04310	Wnt signaling pathway	Signal transduction	Environmental Information Processing	1	1/80	250/11236	0.835776107	0.919471538	Q9Y265
hsa05161	Hepatitis B	Infectious disease: viral	Human Diseases	1	1/80	250/11236	0.835776107	0.919471538	Q8TEY5
hsa05202	Transcriptional misregulation in cancer	Cancer: overview	Human Diseases	1	1/80	255/11236	0.841670101	0.919471538	P68431
hsa04145	Phagosome	Transport and catabolism	Cellular Processes	1	1/80	271/11236	0.859162197	0.922258958	Q9BQE3
hsa04514	Cell adhesion molecules	Signaling molecules and interaction	Environmental Information Processing	1	1/80	276/11236	0.864226405	0.922258958	P13598
hsa05130	Pathogenic Escherichia coli infection	Infectious disease: bacterial	Human Diseases	1	1/80	283/11236	0.871015482	0.922258958	Q9BQE3
hsa05165	Human papillomavirus infection	Infectious disease: viral	Human Diseases	2	2/80	496/11236	0.874148082	0.922258958	O15335/Q8TEY5
hsa04080	Neuroactive ligand-receptor interaction	Signaling molecules and interaction	Environmental Information Processing	2	2/80	507/11236	0.881966152	0.922258958	P30536/O00264
hsa05207	Chemical carcinogenesis - receptor activation	Cancer: overview	Human Diseases	1	1/80	317/11236	0.899508854	0.922258958	Q8TEY5
hsa04510	Focal adhesion	Cellular community - eukaryotes	Cellular Processes	1	1/80	319/11236	0.900976059	0.922258958	O15335
hsa05205	Proteoglycans in cancer	Cancer: overview	Human Diseases	1	1/80	319/11236	0.900976059	0.922258958	P62753
hsa05163	Human cytomegalovirus infection	Infectious disease: viral	Human Diseases	1	1/80	357/11236	0.925156813	0.932883206	Q8TEY5
hsa04014	Ras signaling pathway	Signal transduction	Environmental Information Processing	1	1/80	358/11236	0.925707181	0.932883206	P11233
hsa05200	Pathways in cancer	Cancer: overview	Human Diseases	1	1/80	817/11236	0.997669121	0.997669121	P11233
