# Supplementary material for: Proteomics signatures associated with hip arthropathy in ankylosing spondylitis
Source: Front Med (Lausanne). 2025 May 14;12:1556118. doi: 10.3389/fmed.2025.1556118 (PMC12116585; doi:10.3389/fmed.2025.1556118)
Supplement: Supplementary file 6 [file Data_Sheet_5.csv]

ReactomeIDs	Description	Counts	Levels	GeneRatio	BgRatio	pvalue	p.adjust	IDs
R-HSA-156842	Eukaryotic Translation Elongation	25	3	25/91	95/10650	1.93203787632167e-31	2.99465870829858e-29	P62701/P83731/P62263/P46781/P61247/P15880/P62266/P35268/P62244/P47914/P62249/P61313/P42766/P26373/P39023/P29692/P50914/P30050/P62280/P62081/Q07020/P36578/P62241/P62847/P62753
R-HSA-1799339	SRP-dependent cotranslational protein targeting to membrane	26	3	26/91	113/10650	5.15056935508402e-31	3.99169125019011e-29	P62701/P83731/P62263/P46781/P61247/P15880/P62266/P35268/Q9BY50/P62244/P47914/P62249/P61313/P39656/P42766/P26373/P39023/P50914/P30050/P62280/P62081/Q07020/P36578/P62241/P62847/P62753
R-HSA-72764	Eukaryotic Translation Termination	24	3	24/91	94/10650	8.0181269717997e-30	4.14269893542984e-28	P62701/P83731/P62263/P46781/P61247/P15880/P62266/P35268/P62244/P47914/P62249/P61313/P42766/P26373/P39023/P50914/P30050/P62280/P62081/Q07020/P36578/P62241/P62847/P62753
R-HSA-975956	Nonsense Mediated Decay (NMD) independent of the Exon Junction Complex (EJC)	24	3	24/91	96/10650	1.41310072287221e-29	5.47576530112982e-28	P62701/P83731/P62263/P46781/P61247/P15880/P62266/P35268/P62244/P47914/P62249/P61313/P42766/P26373/P39023/P50914/P30050/P62280/P62081/Q07020/P36578/P62241/P62847/P62753
R-HSA-2408522	Selenoamino acid metabolism	25	3	25/91	118/10650	7.89768399623294e-29	2.44828203883221e-27	P62701/P83731/P62263/P46781/P61247/P15880/P62266/P35268/P62244/P47914/P62249/P61313/P42766/P26373/P39023/P50914/P30050/P62280/P62081/P47897/Q07020/P36578/P62241/P62847/P62753
R-HSA-72613	Eukaryotic Translation Initiation	25	3	25/91	120/10650	1.24776539254839e-28	3.22339393075002e-27	P62701/P83731/P62263/P46781/P61247/P15880/P62266/P35268/P62244/P47914/P62249/P61313/P42766/P26373/P39023/P50914/P30050/P62280/P62081/Q07020/P36578/P62241/P62847/O15371/P62753
R-HSA-975957	Nonsense Mediated Decay (NMD) enhanced by the Exon Junction Complex (EJC)	24	3	24/91	117/10650	2.63385697044597e-27	5.83211186313036e-26	P62701/P83731/P62263/P46781/P61247/P15880/P62266/P35268/P62244/P47914/P62249/P61313/P42766/P26373/P39023/P50914/P30050/P62280/P62081/Q07020/P36578/P62241/P62847/P62753
R-HSA-168255	Influenza Infection	26	3	26/91	172/10650	6.21633326200106e-26	1.20441456951271e-24	P62701/P83731/P62263/P46781/P61247/P15880/P62266/P35268/P62244/P47914/P62249/Q00610/P61313/P42766/P26373/P39023/P50914/P12236/P30050/P62280/P62081/Q07020/P36578/P62241/P62847/P62753
R-HSA-9711097	Cellular response to starvation	24	3	24/91	157/10650	4.73708306457826e-24	8.15830972232923e-23	P62701/P83731/P62263/P46781/P61247/P15880/P62266/P35268/P62244/P47914/P62249/P61313/P42766/P26373/P39023/P50914/P30050/P62280/P62081/Q07020/P36578/P62241/P62847/P62753
R-HSA-8868773	rRNA processing in the nucleus and cytosol	24	3	24/91	193/10650	7.72642582078787e-22	1.19759600222212e-20	P62701/P83731/P62263/P46781/P61247/P15880/P62266/P35268/P62244/P47914/P62249/P61313/P42766/P26373/P39023/P50914/P30050/P62280/P62081/Q07020/P36578/P62241/P62847/P62753
R-HSA-422475	Axon guidance	33	3	33/91	558/10650	8.3051860694066e-20	1.17027621887093e-18	P62701/P83731/P62263/P46781/P61247/P15880/P62266/P35268/Q15008/O15020/P62244/P47914/P53680/P62249/P43686/Q00610/P61313/Q9BQE3/P28072/P42766/P26373/P39023/P50914/P30050/P17980/P62280/P62081/O00231/Q07020/P36578/P62241/P62847/P62753
R-HSA-5387390	Hh mutants abrogate ligand secretion	6	3	6/91	59/10650	1.03188302136084e-05	0.000133284890259108	Q15008/P43686/P55072/P28072/P17980/O00231
R-HSA-5358346	Hedgehog ligand biogenesis	6	3	6/91	65/10650	1.81554918940576e-05	0.000216469326429149	Q15008/P43686/P55072/P28072/P17980/O00231
R-HSA-5619084	ABC transporter disorders	6	3	6/91	77/10650	4.80086068130499e-05	0.000531523861144481	Q15008/P43686/P55072/P28072/P17980/O00231
R-HSA-201681	TCF dependent signaling in response to WNT	9	3	9/91	202/10650	5.43677956812477e-05	0.000561800555372893	P68431/Q9Y265/P62805/Q15008/P43686/Q93077/P28072/P17980/O00231
R-HSA-169911	Regulation of Apoptosis	5	3	5/91	53/10650	8.46727016544537e-05	0.000820266797277521	Q15008/P43686/P28072/P17980/O00231
R-HSA-450408	AUF1 (hnRNP D0) binds and destabilizes mRNA	5	3	5/91	56/10650	0.000110459464091774	0.00100713040789559	Q15008/P43686/P28072/P17980/O00231
R-HSA-5688426	Deubiquitination	10	3	10/91	282/10650	0.000139965977947899	0.00115749112929303	Q9Y265/Q15008/P43686/Q5QNW6/Q93077/P55072/P28072/Q8TAF3/P17980/O00231
R-HSA-351202	Metabolism of polyamines	5	3	5/91	59/10650	0.00014188600939721	0.00115749112929303	Q15008/P43686/P28072/P17980/O00231
R-HSA-3858494	Beta-catenin independent WNT signaling	7	3	7/91	144/10650	0.00022411173471278	0.00173686594402405	Q15008/P53680/P43686/Q00610/P28072/P17980/O00231
R-HSA-68867	Assembly of the pre-replicative complex	5	3	5/91	68/10650	0.000278125148413332	0.00195951809109393	Q15008/P43686/P28072/P17980/O00231
R-HSA-69615	G1/S DNA Damage Checkpoints	5	3	5/91	68/10650	0.000278125148413332	0.00195951809109393	Q15008/P43686/P28072/P17980/O00231
R-HSA-69481	G2/M Checkpoints	7	3	7/91	151/10650	0.000299806318199376	0.00202043388351753	Q15819/P62805/Q15008/P43686/P28072/P17980/O00231
R-HSA-5610787	Hedgehog 'off' state	6	3	6/91	114/10650	0.000419522413624733	0.00270941558799307	Q15008/P43686/Q9BQE3/P28072/P17980/O00231
R-HSA-1234174	Cellular response to hypoxia	5	3	5/91	75/10650	0.000439398849753408	0.00272427286847113	Q15008/P43686/P28072/P17980/O00231
R-HSA-195253	Degradation of beta-catenin by the destruction complex	5	3	5/91	83/10650	0.000700638363082896	0.00389444603912443	Q15008/P43686/P28072/P17980/O00231
R-HSA-9013694	Signaling by NOTCH4	5	3	5/91	83/10650	0.000700638363082896	0.00389444603912443	Q15008/P43686/P28072/P17980/O00231
R-HSA-5621481	C-type lectin receptors (CLRs)	7	3	7/91	174/10650	0.000703512832874091	0.00389444603912443	Q15008/P43686/O43865/P28072/P17980/O00231/P13598
R-HSA-5632684	Hedgehog 'on' state	5	3	5/91	85/10650	0.000781027030876975	0.00407082905486107	Q15008/P43686/P28072/P17980/O00231
R-HSA-3214858	RMTs methylate histone arginines	4	3	4/91	49/10650	0.000787902397715046	0.00407082905486107	P68431/P15880/P62805/Q93077
R-HSA-453276	Regulation of mitotic cell cycle	5	3	5/91	88/10650	0.000914279790728672	0.00457139895364336	Q15008/P43686/P28072/P17980/O00231
R-HSA-5687128	MAPK6/MAPK4 signaling	5	3	5/91	89/10650	0.000962248457887776	0.00466089096789391	Q15008/P43686/P28072/P17980/O00231
R-HSA-162906	HIV Infection	8	3	8/91	248/10650	0.00124119973319798	0.00582987753471781	Q15008/P53680/P43686/P28072/P12236/P17980/O00231/P05141
R-HSA-2132295	MHC class II antigen presentation	6	3	6/91	142/10650	0.00133020625425599	0.00606417557087291	O15020/P53680/Q00610/Q9Y6B6/Q9BQE3/Q14203
R-HSA-3214815	HDACs deacetylate histones	4	3	4/91	60/10650	0.00168841122664995	0.00747724971802122	P68431/P62805/Q5QNW6/Q93077
R-HSA-5668541	TNFR2 non-canonical NF-kB pathway	5	3	5/91	102/10650	0.00177037506998081	0.00762244821797294	Q15008/P43686/P28072/P17980/O00231
R-HSA-3214847	HATs acetylate histones	5	3	5/91	108/10650	0.00227638226984171	0.00953619599528283	P68431/Q9Y265/P62805/Q5QNW6/Q93077
R-HSA-5334118	DNA methylation	3	3	3/91	34/10650	0.0029816758650024	0.0121620989230361	P68431/P62805/Q93077
R-HSA-983705	Signaling by the B Cell Receptor (BCR)	6	3	6/91	176/10650	0.00390996651819237	0.015539610521021	Q15008/P43686/O43865/P28072/P17980/O00231
R-HSA-446203	Asparagine N-linked glycosylation	8	3	8/91	305/10650	0.00447475629439192	0.0173396806407687	P48444/O15020/Q9Y6B6/P53621/Q9BQE3/P39656/P55072/Q14203
R-HSA-212300	PRC2 methylates histones and DNA	3	3	3/91	42/10650	0.00544590873784423	0.0197905268909553	P68431/P62805/Q93077
R-HSA-9710421	Defective pyroptosis	3	3	3/91	42/10650	0.00544590873784423	0.0197905268909553	P68431/P62805/Q93077
R-HSA-449147	Signaling by Interleukins	10	3	10/91	457/10650	0.00549027520200696	0.0197905268909553	P68431/P04083/P07355/Q15008/P43686/P28072/P11233/P17980/O00231/P17987
R-HSA-68886	M Phase	9	3	9/91	393/10650	0.0062822142536958	0.0221305274846102	P68431/P62805/Q15008/P43686/Q9BQE3/Q93077/P28072/P17980/O00231
R-HSA-202403	TCR signaling	5	3	5/91	138/10650	0.00648429321899071	0.0223347877543013	Q15008/P43686/P28072/P17980/O00231
R-HSA-453274	Mitotic G2-G2/M phases	6	3	6/91	200/10650	0.00723305633030924	0.024372255026042	Q15008/P43686/Q9BQE3/P28072/P17980/O00231
R-HSA-453279	Mitotic G1 phase and G1/S transition	5	3	5/91	149/10650	0.00889437053052384	0.0291753105259214	Q15008/P43686/P28072/P17980/O00231
R-HSA-8876725	Protein methylation	2	3	2/91	17/10650	0.00903493487254339	0.0291753105259214	P15880/P55072
R-HSA-2454202	Fc epsilon receptor (FCERI) signaling	6	3	6/91	218/10650	0.0108114149840463	0.0338938902250977	Q15008/P43686/O43865/P28072/P17980/O00231
R-HSA-774815	Nucleosome assembly	3	3	3/91	54/10650	0.010933512975838	0.0338938902250977	Q9Y265/P62805/Q93077
R-HSA-912446	Meiotic recombination	3	3	3/91	56/10650	0.0120706418675299	0.0362568636975476	P68431/P62805/Q93077
R-HSA-9711123	Cellular response to chemical stress	5	3	5/91	161/10650	0.0121635929824031	0.0362568636975476	Q15008/P43686/P28072/P17980/O00231
R-HSA-69242	S Phase	5	3	5/91	162/10650	0.0124683286319632	0.0364639799614017	Q15008/P43686/P28072/P17980/O00231
R-HSA-927802	Nonsense-Mediated Decay (NMD)	24	2	24/94	117/11580	8.82659259760865e-28	7.06127407808692e-26	P62701/P83731/P62263/P46781/P61247/P15880/P62266/P35268/P62244/P47914/P62249/P61313/P42766/P26373/P39023/P50914/P30050/P62280/P62081/Q07020/P36578/P62241/P62847/P62753
R-HSA-71291	Metabolism of amino acids and derivatives	34	2	34/94	376/11580	4.23765802639085e-27	1.69506321055634e-25	P62701/P83731/P62263/P46781/P61247/P15880/P62266/P35268/Q15008/P62244/P47914/P62249/P43686/P61313/Q16878/O43175/Q02252/P28072/P36957/P42766/P26373/P39023/P50914/P30050/P17980/P62280/P62081/P47897/O00231/Q07020/P36578/P62241/P62847/P62753
R-HSA-72766	Translation	30	2	30/94	294/11580	2.38052154876259e-25	6.34805746336691e-24	P62701/P83731/P62263/P46781/P61247/P15880/P62266/P26639/P35268/Q9BY50/P62244/P47914/P62249/P61313/P39656/P42766/P26373/P39023/P29692/P50914/P30050/P62280/P62081/P47897/Q07020/P36578/P62241/P62847/O15371/P62753
R-HSA-72312	rRNA processing	24	2	24/94	203/11580	9.02543805708265e-22	1.80508761141653e-20	P62701/P83731/P62263/P46781/P61247/P15880/P62266/P35268/P62244/P47914/P62249/P61313/P42766/P26373/P39023/P50914/P30050/P62280/P62081/Q07020/P36578/P62241/P62847/P62753
R-HSA-2262752	Cellular responses to stress	35	2	35/94	657/11580	3.21289859719685e-20	5.14063775551495e-19	P62701/P83731/P62263/P68431/P46781/P61247/P15880/P62266/P35268/P62805/Q15008/P62244/P47914/P62249/P43686/P61313/Q9BQE3/Q93077/P55072/P28072/P42766/P26373/Q14203/P39023/P50914/P30050/P17980/P62280/P62081/O00231/Q07020/P36578/P62241/P62847/P62753
R-HSA-9675108	Nervous system development	33	2	33/94	584/11580	8.77594686072339e-20	1.17012624809645e-18	P62701/P83731/P62263/P46781/P61247/P15880/P62266/P35268/Q15008/O15020/P62244/P47914/P53680/P62249/P43686/Q00610/P61313/Q9BQE3/P28072/P42766/P26373/P39023/P50914/P30050/P17980/P62280/P62081/O00231/Q07020/P36578/P62241/P62847/P62753
R-HSA-5663205	Infectious disease	42	2	42/94	1184/11580	6.34420741285902e-18	7.25052275755316e-17	P62701/P83731/P62263/P68431/P46781/P61247/P21589/P15880/P62266/P35268/P62805/Q15008/P62244/P47914/P53680/P62249/P43686/Q00610/P61313/Q9BQE3/Q5QNW6/P39656/Q93077/O43865/P55072/P28072/P42766/P26373/P39023/P50914/P12236/P30050/P17980/P62280/P62081/O00231/Q07020/P36578/P62241/P62847/P05141/P62753
R-HSA-195721	Signaling by WNT	11	2	11/94	299/11580	2.90591539960242e-05	0.000290591539960242	P68431/Q9Y265/P62805/Q15008/P53680/P43686/Q00610/Q93077/P28072/P17980/O00231
R-HSA-382556	ABC-family proteins mediated transport	6	2	6/94	103/11580	0.000184983676687621	0.00164429934833441	Q15008/P43686/P55072/P28072/P17980/O00231
R-HSA-5358351	Signaling by Hedgehog	7	2	7/94	150/11580	0.000212364257508691	0.00169891406006953	Q15008/P43686/Q9BQE3/P55072/P28072/P17980/O00231
R-HSA-157118	Signaling by NOTCH	8	2	8/94	206/11580	0.000262982410767281	0.00191259935103477	P68431/P62805/Q15008/P43686/Q93077/P28072/P17980/O00231
R-HSA-69002	DNA Replication Pre-Initiation	5	2	5/94	85/11580	0.000622472482081327	0.00414981654720884	Q15008/P43686/P28072/P17980/O00231
R-HSA-450531	Regulation of mRNA stability by proteins that bind AU-rich elements	5	2	5/94	88/11580	0.000729376873311842	0.00448847306653441	Q15008/P43686/P28072/P17980/O00231
R-HSA-5619115	Disorders of transmembrane transporters	6	2	6/94	180/11580	0.00341353925008546	0.0192222523443635	Q15008/P43686/P55072/P28072/P17980/O00231
R-HSA-109581	Apoptosis	6	2	6/94	182/11580	0.00360417231456816	0.0192222523443635	Q15008/P43686/P28072/P17980/O00231/Q15149
R-HSA-597592	Post-translational protein modification	21	2	21/94	1422/11580	0.00434377373792327	0.0217188686896164	Q15819/P15880/P48444/Q9Y265/P62805/Q15008/O15020/P43686/Q9Y6B6/P53621/Q9BQE3/Q5QNW6/P39656/Q93077/P55072/P28072/Q14203/P14207/Q8TAF3/P17980/O00231
R-HSA-75205	Dissolution of Fibrin Clot	2	2	2/94	13/11580	0.00479764785356191	0.0225771663697031	P04196/P07355
R-HSA-69620	Cell Cycle Checkpoints	7	2	7/94	275/11580	0.00696917209217509	0.0309740981874448	Q15819/P62805/Q15008/P43686/P28072/P17980/O00231
R-HSA-9616222	Transcriptional regulation of granulopoiesis	3	2	3/94	59/11580	0.0121319019607827	0.0494571867589067	P68431/P62805/Q93077
R-HSA-211000	Gene Silencing by RNA	4	2	4/94	112/11580	0.0129883423715085	0.0494571867589067	P68431/P62805/Q93077/Q15631
R-HSA-3247509	Chromatin modifying enzymes	6	2	6/94	240/11580	0.0133238155066038	0.0494571867589067	P68431/P15880/Q9Y265/P62805/Q5QNW6/Q93077
R-HSA-199991	Membrane Trafficking	11	2	11/94	635/11580	0.0136007263586993	0.0494571867589067	P48444/O15020/P53680/Q00610/Q9Y6B6/P53621/Q9BQE3/P11233/P31150/Q14203/O00443
R-HSA-8953897	Cellular responses to external stimuli	35	1	35/94	671/11588	6.23023419959436e-20	1.61986089189453e-18	P62701/P83731/P62263/P68431/P46781/P61247/P15880/P62266/P35268/P62805/Q15008/P62244/P47914/P62249/P43686/P61313/Q9BQE3/Q93077/P55072/P28072/P42766/P26373/Q14203/P39023/P50914/P30050/P17980/P62280/P62081/O00231/Q07020/P36578/P62241/P62847/P62753
R-HSA-392499	Metabolism of proteins	53	1	53/94	2014/11588	1.2722591009369e-17	1.65393683121798e-16	P62701/P83731/P62263/P68431/Q15819/P46781/P61247/P15880/P48444/P62266/Q9Y265/P26639/P35268/Q9BY50/P62805/P49368/Q15008/O15020/P62244/P47914/P62249/P43686/P61313/Q9Y6B6/P53621/Q9BQE3/Q5QNW6/P39656/Q93077/Q8TEY5/P55072/P28072/P42766/P26373/Q14203/P39023/P29692/P50914/P14207/P30050/Q8TAF3/P17980/P62280/P62081/P47897/O00231/Q07020/P36578/P17987/P62241/P62847/O15371/P62753
R-HSA-8953854	Metabolism of RNA	31	1	31/94	675/11588	5.52618744825795e-16	4.78936245515689e-15	P62701/P83731/P62263/P46781/P61247/P15880/P62266/P35268/Q15008/P62244/P47914/P62249/P43686/P61313/Q05519/P28072/P42766/P26373/P39023/P50914/P30050/P17980/P62280/P62081/O00231/Q07020/P36578/P62241/P62847/P62304/P62753
R-HSA-1266738	Developmental Biology	36	1	36/94	1110/11588	6.42595498678621e-14	4.17687074141104e-13	P62701/P83731/P62263/P68431/P46781/P61247/P15880/P62266/P35268/P62805/Q15008/O15020/P62244/P47914/P53680/P62249/P43686/Q00610/P61313/Q9BQE3/Q93077/P28072/P42766/P26373/P39023/P50914/P30050/P17980/P62280/P62081/O00231/Q07020/P36578/P62241/P62847/P62753
R-HSA-1430728	Metabolism	47	1	47/94	2146/11588	4.06233329339655e-12	2.11241331256621e-11	P30536/P62701/P83731/P62263/P46781/P36542/P61247/P21589/P15880/P62266/P35268/Q6P4A8/Q15008/P62244/P47914/P62249/O95168/P43686/O14975/P61313/Q9Y6B6/P51178/Q16795/Q16878/O43865/O43175/Q02252/P28072/P36957/P42766/P26373/P06865/P39023/P50914/O00443/P14207/P30050/P17980/P62280/P62081/P47897/O00231/Q07020/P36578/P62241/P62847/P62753
R-HSA-1643685	Disease	44	1	44/94	1960/11588	1.42374691894534e-11	6.16956998209646e-11	P62701/P83731/P62263/P68431/P46781/P61247/P21589/P15880/P62266/P35268/P62805/Q15008/P62244/P47914/P53680/P62249/P43686/Q00610/P61313/Q9BQE3/Q5QNW6/P39656/Q93077/O43865/P55072/P28072/P42766/P26373/P06865/P39023/P50914/P12236/P30050/Q8TAF3/P17980/P62280/P62081/O00231/Q07020/P36578/P62241/P62847/P05141/P62753
R-HSA-69306	DNA Replication	5	1	5/94	128/11588	0.00381054659068551	0.0141534587654033	Q15008/P43686/P28072/P17980/O00231
R-HSA-5357801	Programmed Cell Death	6	1	6/94	217/11588	0.00835306804076799	0.027147471132496	Q15008/P43686/P28072/P17980/O00231/Q15149
R-HSA-4839726	Chromatin organization	6	1	6/94	240/11588	0.0132824911581167	0.0383716411234483	P68431/P15880/Q9Y265/P62805/Q5QNW6/Q93077
R-HSA-382551	Transport of small molecules	12	1	12/94	731/11588	0.014830277023494	0.0385587202610845	Q9UHQ9/Q15008/P53680/P43686/Q00610/Q9Y6B6/P55072/P28072/P12236/P17980/O00231/P05141
R-HSA-1640170	Cell Cycle	11	1	11/94	670/11588	0.0194477137328147	0.045967323368471	P68431/Q15819/Q9Y265/P62805/Q15008/P43686/Q9BQE3/Q93077/P28072/P17980/O00231
